# Supplementary material for: Metabolism-related proteins as biomarkers for predicting prognosis in polycystic ovary syndrome
Source: Proteome Sci. 2024 Dec 19;22:14. doi: 10.1186/s12953-024-00238-9 (PMC11660692; doi:10.1186/s12953-024-00238-9)
Supplement: Supplementary file 1 — Supplementary Material 1 [file 12953_2024_238_MOESM1_ESM.xlsx]

## Sheet: Sheet1
Supplementary table 1: Metabolism-related genes
id	symbol
1	NME1
2	HAO1
3	GSS
4	WARS1
5	UGT2A3
6	LYPLA1
7	BDH2
8	SHMT2
9	NNMT
10	PRPS2
11	FMO1
12	AOC2
13	ACSS1
14	HYI
15	SUCLG2
16	NAT1
17	ECHS1
18	RETSAT
19	PLA2G4B
20	JMJD7-PLA2G4B
21	POLR3B
22	CYP2C8
23	PAFAH1B1
24	PAPSS2
25	ADSS1
26	PLCD3
27	AMD1
28	MAOA
29	HPD
30	GLDC
31	ACADM
32	EPHX1
33	AANAT
34	GALK1
35	NIT2
36	DCT
37	AK1
38	AGXT2
39	GALC
40	ACY1
41	AHCY
42	DLD
43	HDC
44	POLR3K
45	GFPT1
46	CA2
47	LCLAT1
48	PCK1
49	SGPP1
50	PKLR
51	CPT2
52	PPOX
53	ADCY5
54	PLA2G12B
55	CHDH
56	UGT2B10
57	SPTLC2
58	POLR1E
59	SPHK1
60	DEGS1
61	AHCYL1
62	PLA2G1B
63	NAA80
64	ALOX12B
65	HEMK1
66	ADCY10
67	MGST2
68	GMPR2
69	GAL3ST1
70	PIK3CA
71	MMUT
72	CHAT
73	GBA3
74	CYB5R1
75	ALDH7A1
76	POLD1
77	ALDH1A2
78	URAD
79	NT5C3A
80	SYNJ2
81	ENPP3
82	HPRT1
83	ALOX12
84	GUCY1A1
85	PDE4A
86	NMNAT3
87	GLUD2
88	KHK
89	PLD1
90	ACAT1
91	HMOX2
92	MTHFD1L
93	PDE3A
94	TPH1
95	PIP5K1C
96	DCK
97	GSTA1
98	CMPK1
99	POLR2F
100	UGT2B28
101	ACOX3
102	ADCY2
103	ACSM3
104	SARDH
105	TREH
106	LTC4S
107	AGPAT3
108	CKB
109	MDH2
110	CYP1A1
111	PGS1
112	PLA2G12A
113	AKR1B1
114	PRPS1L1
115	AGL
116	ARSA
117	PIK3CB
118	LIPG
119	PIP5K1A
120	AMY2A
121	PDE1A
122	PLCE1
123	ADH5
124	FLAD1
125	PIP4K2B
126	PRPS1
127	ME2
128	LIPC
129	UROC1
130	UPP2
131	IDH1
132	ACSS2
133	PGM2L1
134	GAA
135	TPI1
136	CAD
137	UGT2B4
138	OGDHL
139	SHMT1
140	WARS2
141	CYP4F2
142	CYP2F1
143	DGKZ
144	ACADS
145	PLCB3
146	HK1
147	PAFAH1B3
148	METTL6
149	BLVRB
150	GFPT2
151	DGKI
152	MLYCD
153	GPX2
154	MTHFD1
155	ALAD
156	SGPP2
157	BAAT
158	ACSL4
159	PNLIPRP2
160	NT5C
161	SULT1A2
162	TXNRD1
163	CPT1C
164	RDH8
165	EPHX2
166	ATIC
167	GUCY1B1
168	GALK2
169	AMDHD1
170	AKR1C2
171	CA13
172	DAO
173	SUOX
174	PLA2G6
175	SEPHS2
176	NMRK1
177	UGT1A9
178	GFUS
179	ADSS2
180	CA14
181	MPST
182	PLPP3
183	POLD2
184	TYMP
185	SYNJ1
186	POLR3C
187	MAT1A
188	GSTA5
189	MGST1
190	COMT
191	KMO
192	CYP3A4
193	POLR3A
194	PAFAH2
195	PMM2
196	NADSYN1
197	CPOX
198	POLR2E
199	DEGS2
200	SPHK2
201	PAICS
202	ALDOC
203	CA8
204	GPT2
205	ACO2
206	ACY3
207	LPCAT3
208	PYGL
209	ADH1A
210	CYP3A43
211	POLR2G
212	TYMS
213	INPP1
214	NME4
215	CMPK2
216	NME3
217	PIK3C2G
218	ADCY1
219	ITPA
220	GGCT
221	GPAM
222	DGKH
223	PGM2
224	PLA2G10
225	ADSL
226	CES2
227	HMOX1
228	PI4KA
229	ADCY6
230	CANT1
231	CYP2S1
232	AKR1B10
233	NOS2
234	FMO4
235	GSTA2
236	GUCY2F
237	TAT
238	PHOSPHO1
239	FMO3
240	GGT7
241	QPRT
242	ALOX5
243	GLUD1
244	POLE3
245	GPX6
246	ACAT2
247	MAOB
248	NMNAT2
249	ALAS2
250	DHRS4
251	PDE6G
252	PLCB2
253	ACACB
254	MTMR2
255	HMBS
256	PDE4C
257	UGT1A10
258	IDO1
259	MTAP
260	PDE7A
261	NEU2
262	AGPAT2
263	ACSS3
264	MMAB
265	PCYT2
266	TYR
267	POLR1B
268	ENTPD4
269	PLCD1
270	TRMT11
271	ADH6
272	FADS2
273	PLPP2
274	PKM
275	PISD
276	NAMPT
277	ACP4
278	ACYP1
279	PDE6H
280	HAGH
281	ME3
282	UPB1
283	FTMT
284	GPAT4
285	ITPK1
286	GAD2
287	RRM1
288	ACP3
289	IMPA1
290	MIF
291	FCSK
292	HAAO
293	CS
294	SRM
295	CKMT1A
296	CYP4A22
297	ADCY8
298	FHIT
299	CYP2C18
300	GYS1
301	MARS2
302	RDH10
303	PIKFYVE
304	PLA2G4E
305	PPAT
306	POLR2A
307	FBP2
308	PLA2G2D
309	NANP
310	UGT1A6
311	POLD3
312	POLA2
313	ALDH3A2
314	NT5E
315	NT5C1A
316	POLR2I
317	POLR2C
318	GPD1L
319	GPX5
320	DNMT3B
321	ENPP1
322	KYNU
323	ARG1
324	NUDT12
325	POLE2
326	PNP
327	PNPLA3
328	DHRS9
329	SMPD4
330	GGT1
331	TH
332	OXCT2
333	ITPKA
334	CA4
335	PSPH
336	HADH
337	SRR
338	GSTA3
339	ACOX1
340	ACSM1
341	IPMK
342	ENTPD1
343	TDO2
344	NANS
345	POLR3G
346	PIP5K1B
347	NPR2
348	INPP4A
349	PLCG1
350	PDHA1
351	PIP4K2A
352	ENPP6
353	ALDH9A1
354	MAT2B
355	AK7
356	CA3
357	COX10
358	OPLAH
359	UGT1A1
360	POLR2B
361	ALOX15
362	TRDMT1
363	NPL
364	ALDH3B2
365	GCLM
366	DNMT3A
367	PYGB
368	MTMR6
369	ADH1C
370	NT5C1B
371	MTMR1
372	NME7
373	PIP4K2C
374	LPGAT1
375	GATM
376	CKMT1B
377	PFKL
378	B4GALT1
379	MBOAT1
380	PDE6B
381	ALAS1
382	UCK1
383	CD38
384	PLCB1
385	BPNT1
386	POLR2K
387	ENTPD6
388	ALOX15B
389	UGT8
390	TK1
391	PDE10A
392	ACADVL
393	INMT
394	ACYP2
395	PLA2G2F
396	DLAT
397	INPP4B
398	PDE9A
399	HMGCS2
400	RFK
401	CHIT1
402	PTGIS
403	SAT2
404	ACMSD
405	PFKFB4
406	HADHB
407	CYP4A11
408	POLR3GL
409	CAT
410	IMPDH1
411	CP
412	PDE6D
413	DPYD
414	ALDOA
415	CKM
416	PLPP1
417	LPCAT2
418	POLA1
419	AMY1B
420	ECI1
421	POLR1C
422	GSTM4
423	GALE
424	CYP2J2
425	PTDSS2
426	MGST3
427	NUDT2
428	CYP2A7
429	CHIA
430	POLR1A
431	ALDH2
432	G6PD
433	CYP2D6
434	UGT1A4
435	GUCY2C
436	AKR1C3
437	MARS1
438	AOX1
439	ACP1
440	GANC
441	IMPA2
442	ACSM5
443	HCCS
444	CDS1
445	FECH
446	CPT1A
447	PRUNE1
448	ADO
449	CYP2B6
450	CHST11
451	UROS
452	PIK3CG
453	UGT2B11
454	GMPPA
455	FAH
456	PLCG2
457	PDHA2
458	PLA2G4A
459	PFKFB1
460	OAT
461	POLR3F
462	GOT1
463	POLR2J2
464	ADCY3
465	PDE1C
466	ALDH4A1
467	GPT
468	PDE8A
469	CDIPT
470	GNPDA2
471	UGT2B17
472	OXCT1
473	GPD2
474	ENPP2
475	CYP4F3
476	NUDT5
477	AFMID
478	INPP5J
479	MTR
480	DDO
481	NAGK
482	DGKB
483	AOC3
484	ALDOB
485	SGMS2
486	OCRL
487	GSTM2
488	TK2
489	CES1
490	EHHADH
491	LCAT
492	PRODH2
493	HADHA
494	POLR2H
495	ACHE
496	POLR2J3
497	HNMT
498	ADCY7
499	SUCLG1
500	ENTPD3
501	PTGES
502	NOS1
503	SULT2B1
504	PDE11A
505	ADH7
506	PGM1
507	UPRT
508	TBXAS1
509	ALDH5A1
510	LYPLA2
511	CBR3
512	LDHAL6A
513	GLUL
514	POLR2J
515	PDE6A
516	GDA
517	ACSM4
518	CA7
519	DGAT2
520	ACO1
521	AK3
522	SMPD1
523	PRDX6
524	G6PC2
525	PEMT
526	PMM1
527	GSTM5
528	TPO
529	CA5A
530	PAPSS1
531	SMS
532	ETNK1
533	B4GALT6
534	LRAT
535	PTGES2
536	PRODH
537	MAT2A
538	ABAT
539	POLR2D
540	TPMT
541	DHODH
542	ANPEP
543	HIBCH
544	KDSR
545	POLR2L
546	METTL2B
547	UGT1A8
548	GSR
549	PNPLA4
550	CEL
551	DNMT1
552	AZIN2
553	SPTLC1
554	AHCYL2
555	PDE8B
556	PFKP
557	NADK
558	SULT1A1
559	GMPPB
560	PYGM
561	ASAH1
562	GPX1
563	CYP2A6
564	INPP5B
565	ALDH1B1
566	CPT1B
567	NNT
568	PYCR3
569	NUDT9
570	LPL
571	GGT5
572	ADA
573	SUCLG2P2
574	CES5A
575	P4HA2
576	CYP1A2
577	DGKQ
578	RDH12
579	MTHFD2L
580	AADAT
581	UPP1
582	IDH2
583	UGT1A5
584	UGT2B15
585	CMAS
586	INPP5K
587	PLCD4
588	CYP2C19
589	PDE2A
590	AMY1A
591	LDHB
592	GMDS
593	HK3
594	ENTPD5
595	DTYMK
596	PIK3C2B
597	GUCY1A2
598	SI
599	INPP5A
600	GSTK1
601	MDH1
602	GPI
603	ACADSB
604	LDHC
605	CA6
606	POLR1H
607	COX15
608	TPH2
609	PSAT1
610	HEXA
611	GK
612	EPRS1
613	CHST13
614	SGMS1
615	DNMT3L
616	PFKFB3
617	GSTM1
618	PLD2
619	ETNK2
620	GMPS
621	NME6
622	GLS2
623	CYP2A13
624	CA12
625	POLE4
626	POLR1D
627	LALBA
628	TXNRD2
629	SMPD2
630	PDE7B
631	PHGDH
632	AKR1C1
633	AMDHD2
634	ALDH6A1
635	G6PC1
636	PCCA
637	PIPOX
638	SEPHS1
639	GCLC
640	CDA
641	RPE65
642	LCT
643	HPGDS
644	ALDH1A1
645	DGAT1
646	GPX3
647	ENTPD8
648	GALT
649	ACACA
650	GUCY2D
651	GPX4
652	GBE1
653	PAH
654	MTHFD2
655	AGK
656	UAP1
657	DGKD
658	CDO1
659	DBH
660	UGT1A7
661	ASAH2
662	LDHD
663	AMT
664	PCK2
665	FPGT
666	AK4
667	PLCB4
668	OGDH
669	HMGCL
670	CBR1
671	EARS2
672	GUSB
673	POLE
674	AGPS
675	AMPD3
676	ITPKB
677	TXNDC12
678	PNLIP
679	ACP5
680	RDH5
681	MBOAT7
682	CYP2C9
683	PLA2G15
684	ACER3
685	LAP3
686	DGKG
687	NAT2
688	NOS3
689	FMO2
690	AOC1
691	RDH11
692	PNMT
693	ASPA
694	GNMT
695	MGAM
696	GRHPR
697	ACSL3
698	RDH16
699	P4HA1
700	CHKA
701	HAO2
702	AKR1C4
703	NME2
704	GPAT2
705	UGT1A3
706	PGM3
707	BDH1
708	POLD4
709	PLCZ1
710	NME5
711	MIOX
712	UMPS
713	ADPRM
714	CA9
715	CTPS2
716	NT5C2
717	CYP26C1
718	NEU3
719	INPP5E
720	NEU4
721	L2HGDH
722	GPD1
723	AGPAT1
724	CYP26A1
725	GCDH
726	SORD
727	PFKM
728	GOT2
729	PTGS2
730	AMY1C
731	FMO5
732	FTH1
733	NME1-NME2
734	AWAT2
735	NMNAT1
736	GSTO1
737	CTH
738	GCAT
739	MINPP1
740	DGKE
741	PNLIPRP1
742	PLA2G2E
743	CA5B
744	PLA2G3
745	DHRS4L2
746	BLVRA
747	CKMT2
748	RRM2B
749	GSTT1
750	CERK
751	SDS
752	PLA2G7
753	DGKA
754	ASMT
755	CDS2
756	DUT
757	ACAA1
758	MCEE
759	CHPT1
760	ACSM2A
761	ME1
762	GNE
763	CYB5R3
764	ACP2
765	GUK1
766	SMPD3
767	DGUOK
768	APIP
769	GLA
770	SUCLA2
771	GSTA4
772	UXS1
773	PIK3CD
774	PDE1B
775	ECI2
776	AMY2B
777	HK2
778	BHMT
779	PCYT1A
780	DHDH
781	MGLL
782	GLO1
783	PLA2G2C
784	CBS
785	SAT1
786	PDE6C
787	AMPD2
788	DDC
789	PI4KB
790	CYP2E1
791	GAMT
792	BCO1
793	SULT1A3
794	PGP
795	UCKL1
796	GLYCTK
797	CYP2U1
798	AGPAT4
799	LDHA
800	DHRS3
801	HAL
802	PNPT1
803	ACSL5
804	RENBP
805	ISYNA1
806	ADH1B
807	GNPAT
808	ALDH3B1
809	PYCR1
810	GPAT3
811	ADH4
812	HAGHL
813	UCK2
814	LCMT2
815	PDHB
816	ENTPD2
817	HGD
818	CYP3A5
819	PC
820	PIK3C2A
821	B4GALT2
822	ACP6
823	MTMR7
824	PRIM1
825	NAGS
826	CRLS1
827	GBA
828	ACER2
829	GART
830	ADI1
831	UGT2A1
832	MBOAT2
833	GSTO2
834	NPR1
835	UGT2B7
836	ENPP7
837	ADK
838	PDE5A
839	ASS1
840	PCCB
841	PGD
842	PTGS1
843	GNPNAT1
844	AK2
845	PCYT1B
846	POLR3H
847	NT5M
848	PLA2G5
849	PAFAH1B2
850	AGXT
851	CA1
852	PFAS
853	ARG2
854	OTC
855	CTPS1
856	GSTM3
857	GLS
858	SULT1A4
859	CPS1
860	AGMAT
861	LPCAT1
862	POLR3D
863	UGDH
864	INPPL1
865	HMGCS1
866	PLA2G2A
867	PTGDS
868	FBP1
869	IMPDH2
870	BUD23
871	ACAA2
872	HEXB
873	ADCY4
874	ALDH3A1
875	DPYS
876	LIPF
877	GYS2
878	ALDH18A1
879	GSTT2
880	PHPT1
881	XDH
882	ALDH1A3
883	TAFAZZIN
884	AKR1A1
885	RRM2
886	GAD1
887	PIK3C3
888	UGCG
889	CYP1B1
890	DMGDH
891	UGP2
892	GGT6
893	ASL
894	MPI
895	GPX7
896	ACADL
897	PTDSS1
898	AMPD1
899	PDE3B
900	CHKB
901	GSTZ1
902	AK5
903	GSTP1
904	ADCY9
905	ODC1
906	LDHAL6B
907	FTCD
908	ALLC
909	CYP3A7
910	TYRP1
911	SCLY
912	CYP26B1
913	PDE4B
914	GK2
915	SULT1E1
916	ACER1
917	CSAD
918	ACOT12
919	LTA4H
920	CNDP1
921	ACSL6
922	BST1
923	IDO2
924	DCTD
925	UROD
926	IL4I1
927	PRIM2
928	TKFC
929	NEU1
930	LCMT1
931	AACS
932	LPCAT4
933	GLB1
934	PTEN
935	PDE4D
936	GNPDA1
937	ACSL1
938	IPPK
939	P4HA3
940	ENOPH1
941	CHST12
942	PYCR2
943	GMPR
944	ASNS
945	SGPL1
946	GCK
947	APRT
948	PFKFB2
