# Supplementary material for: Metabolism-related proteins as biomarkers for predicting prognosis in polycystic ovary syndrome
Source: Proteome Sci. 2024 Dec 19;22:14. doi: 10.1186/s12953-024-00238-9 (PMC11660692; doi:10.1186/s12953-024-00238-9)
Supplement: Supplementary file 2 — Supplementary Material 2 [file 12953_2024_238_MOESM2_ESM.xlsx]

## Sheet: GO enrichment
GO enrichment analysis
ONTOLOGY	ID	Description	GeneRatio	BgRatio	pvalue	p.adjust	qvalue	geneID	Count
BP	GO:0022613	ribonucleoprotein complex biogenesis	283/4220	499/18888	9.65255e-64	5.9981e-60	4.32841e-60	EIF3C/PWP1/COIL/RPLP0/RPS14/RCL1/DDX31/RPS9/DDX1/SNRNP200/RPS25/LYAR/MRTO4/SNRPGP15/NOC2L/STRAP/RPL6/EIF3I/DDX21/SF3A3/SETX/DDX54/RPS12/RPS27/NHP2/PNO1/RRS1/EXOSC9/SNRPA1/DHX29/DDX3X/UTP3/NAT10/HSP90AA1/RPL7/RIOK2/SNRPC/NCBP1/SF3B3/WDR74/NVL/HSP90AB1/U2AF2/MYBBP1A/EIF3B/BYSL/RPL27/PHF5A/XPO1/LSG1/PTGES3/DDX47/CD2BP2/RPS11/MRPL20/EIF2D/SF3A2/NUDT21/SF1/RPS19/EIF3A/BMS1/EIF2A/MTREX/ABCE1/ISG20/DDX1…	283
BP	GO:0042254	ribosome biogenesis	187/4220	319/18888	3.97657e-45	1.23552e-41	8.91588e-42	PWP1/RPLP0/RPS14/RCL1/DDX31/RPS9/RPS25/LYAR/MRTO4/NOC2L/RPL6/DDX21/DDX54/RPS12/RPS27/NHP2/PNO1/RRS1/EXOSC9/DHX29/DDX3X/UTP3/NAT10/RPL7/RIOK2/WDR74/NVL/MYBBP1A/BYSL/RPL27/XPO1/LSG1/DDX47/RPS11/MRPL20/RPS19/BMS1/EIF2A/MTREX/ABCE1/ISG20/DDX10/XRN2/NIFK/SART1/CUL4A/MRM3/RPL14/PDCD11/EBNA1BP2/MTG2/NOP58/RPL10/EXOSC5/RPP30/AATF/NUP88/NOL11/URB1/DIS3/DHX30/UTP20/RPS17/RSL1D1/EIF5/RPS6/DDX27/PES1/RPL35A/…	187
BP	GO:0002181	cytoplasmic translation	118/4220	160/18888	1.08539e-43	2.24821e-40	1.62237e-40	PABPC1/EIF3C/RPL4/RPLP0/RPS14/RPS9/RPS25/RPS2/RPL6/EIF3I/EIF2B5/RPS12/DRG1/RPS27/DHX29/RPL7/YBX1/NCBP1/RPS20/EIF3B/RPL21/RPL27/ZC3H15/SH3BGRL/CSDE1/RPL19/RPS11/EIF2D/HNRNPD/RPS19/EIF3A/RPL24/DHX36/EIF3J/PKM/RPL14/RPL13A/RPL10/RPS3/EIF3F/RPS18/RPL27A/EIF4G1/DRG2/RPL28/RPS17/EIF5/RPL30/RPS6/EIF3M/EIF2AK4/RPL35A/EIF2S2/EIF3E/RACK1/RPL32/RPS15A/RPS4X/RPS16/RPL31/EIF3H/RPS13/RPS10/FAU/EIF2B2/RPSA/RPL1…	118
BP	GO:0048193	Golgi vesicle transport	166/4220	294/18888	2.70975e-37	4.20959e-34	3.03777e-34	SEC31A/RAB6D/COPB1/SAR1A/SNAP23/ANK1/SORL1/EXOC5/RP2/TRAPPC3/GOPC/SNX2/BCAP31/VPS51/P4HB/SORT1/EHD3/SCAMP3/ARCN1/AP2A1/SNX1/RAB8A/IER3IP1/COG5/RINT1/YIPF5/LMAN2L/ARF5/COG7/TRAPPC4/SEC23A/ANK3/MACF1/AP1G2/VPS13A/CSNK1D/TRAPPC9/AP3D1/COPA/ERGIC3/VCP/SCFD1/COPE/LLGL1/SPTBN1/SEC24D/NAPG/YKT6/NBAS/RER1/TMED7/BET1/RAB6A/GOLGA7/RAB1A/USO1/ANKFY1/MIA3/OSBPL5/KRT18/RACK1/ARL3/NRBP1/AP3S1/CUL3/MON2/CORO7/S…	166
BP	GO:0008380	RNA splicing	232/4220	484/18888	3.27968e-36	4.07598e-33	2.94135e-33	PABPC1/ENY2/HNRNPM/COIL/DDX1/HNRNPC/SNRNP200/ALYREF/NONO/SNRPGP15/THRAP3/STRAP/SF3A3/SETX/TARDBP/RBM17/RBM42/PPP1R8/RBM12/SON/TIA1/SNRPA1/WTAP/HNRNPR/RBPMS/PPIE/YBX1/PPWD1/SNRPC/KHSRP/SRRM2/RTCB/NCBP1/SF3B3/CWF19L1/U2AF2/QKI/UPF1/VIRMA/RBM4B/PHF5A/DDX47/CD2BP2/ZBTB7A/SRSF4/SF3A2/PPP2CA/FUS/PRMT1/DHX15/SF1/CCAR2/MTREX/THOC5/SRSF2/CELF1/SART1/SF3B6/RBMX/HNRNPA2B1/RBM22/TMBIM6/EFTUD2/DHX38/SRSF5/KHD…	232
BP	GO:0140053	mitochondrial gene expression	111/4220	164/18888	1.85245e-35	1.91852e-32	1.38446e-32	MRPL54/MTRF1/NDUFA7/RCC1L/TEFM/MRPS30/TARS2/MRPL30/MRPL38/MRPL20/IARS2/MRPL33/MRPL21/MRPS23/MRPS34/MRPL10/MTG2/MRPS21/GADD45GIP1/MRPL40/MRPL49/MRPL13/MRPL55/MRPL2/TUFM/MRPL23/MRPS35/MRPS31/SHMT2/TACO1/PRKAA1/LRPPRC/MRPL11/MRPL14/WARS2/CDK5RAP1/MRPS11/FASTKD2/MRPS7/THAP11/TRMT61B/MRPS2/MRPL17/YARS2/MRPS22/TFB2M/MRPS28/MRPS33/MRPS9/DAP3/MTIF2/MRPL22/MRPS10/MRPL44/MRPL9/COA3/HSD17B10/TFB1M/MRPL19/MR…	111
BP	GO:0019693	ribose phosphate metabolic process	227/4220	480/18888	2.54498e-34	2.25922e-31	1.63032e-31	FBP1/OGDHL/COL6A1/IMPDH2/HKDC1/NDUFV3/DHTKD1/SLC4A1/PKLR/G6PD/ABHD14B/DNM1L/MCCC2/NDUFA7/CAD/NDUFB7/ACSS1/APP/ACSL1/NT5E/DLAT/NDUFAB1/GCDH/NDUFA8/AMPD2/NCOR1/NDUFA12/NDUFS4/AK1/ADPGK/ATP5PF/BPGM/RPIA/GPAT4/NDUFV1/HK1/BPNT1/PAPSS1/ADCY6/ACOT1/DMAC2L/ZBTB7A/TJP2/PPP2CA/ATP5PO/NME3/ACACA/VCP/DLST/PARP1/NDUFV2/PKM/PGM1/NDUFB5/ACOT7/PDE5A/NDUFB10/MPP1/NPR2/GTPBP1/PARG/TPI1/ACSL4/ITPA/ENO1/CTPS1/INSR/Z…	227
BP	GO:0009150	purine ribonucleotide metabolic process	213/4220	446/18888	5.08584e-33	3.95043e-30	2.85075e-30	FBP1/OGDHL/COL6A1/IMPDH2/HKDC1/NDUFV3/DHTKD1/SLC4A1/PKLR/ABHD14B/DNM1L/MCCC2/NDUFA7/NDUFB7/ACSS1/APP/ACSL1/NT5E/DLAT/NDUFAB1/GCDH/NDUFA8/AMPD2/NCOR1/NDUFA12/NDUFS4/AK1/ADPGK/ATP5PF/BPGM/GPAT4/NDUFV1/HK1/BPNT1/PAPSS1/ADCY6/ACOT1/DMAC2L/ZBTB7A/TJP2/PPP2CA/ATP5PO/NME3/ACACA/VCP/DLST/PARP1/NDUFV2/PKM/PGM1/NDUFB5/ACOT7/PDE5A/NDUFB10/MPP1/NPR2/GTPBP1/PARG/TPI1/ACSL4/ITPA/ENO1/INSR/ZBTB20/TPST2/ACSF3/AC…	213
BP	GO:0032543	mitochondrial translation	93/4220	130/18888	6.23962e-33	4.30811e-30	3.10887e-30	MRPL54/MTRF1/NDUFA7/RCC1L/MRPS30/TARS2/MRPL30/MRPL38/MRPL20/IARS2/MRPL33/MRPL21/MRPS23/MRPS34/MRPL10/MTG2/MRPS21/GADD45GIP1/MRPL40/MRPL49/MRPL13/MRPL55/MRPL2/TUFM/MRPL23/MRPS35/MRPS31/SHMT2/TACO1/LRPPRC/MRPL11/MRPL14/WARS2/CDK5RAP1/MRPS11/FASTKD2/MRPS7/MRPS2/MRPL17/YARS2/MRPS22/MRPS28/MRPS33/MRPS9/DAP3/MTIF2/MRPL22/MRPS10/MRPL44/MRPL9/COA3/MRPL19/MRPL28/AARS2/MRPL57/MRPL37/RARS2/MRPL27/FASTKD3/MR…	93
BP	GO:0009259	ribonucleotide metabolic process	219/4220	466/18888	1.21767e-32	7.56658e-30	5.46028e-30	FBP1/OGDHL/COL6A1/IMPDH2/HKDC1/NDUFV3/DHTKD1/SLC4A1/PKLR/ABHD14B/DNM1L/MCCC2/NDUFA7/CAD/NDUFB7/ACSS1/APP/ACSL1/NT5E/DLAT/NDUFAB1/GCDH/NDUFA8/AMPD2/NCOR1/NDUFA12/NDUFS4/AK1/ADPGK/ATP5PF/BPGM/GPAT4/NDUFV1/HK1/BPNT1/PAPSS1/ADCY6/ACOT1/DMAC2L/ZBTB7A/TJP2/PPP2CA/ATP5PO/NME3/ACACA/VCP/DLST/PARP1/NDUFV2/PKM/PGM1/NDUFB5/ACOT7/PDE5A/NDUFB10/MPP1/NPR2/GTPBP1/PARG/TPI1/ACSL4/ITPA/ENO1/CTPS1/INSR/ZBTB20/TPST…	219
BP	GO:0000375	RNA splicing, via transesterification reactions	174/4220	341/18888	1.43361e-31	8.09862e-29	5.84421e-29	PABPC1/HNRNPM/COIL/DDX1/HNRNPC/SNRNP200/SNRPGP15/THRAP3/STRAP/SF3A3/SETX/RBM17/RBM42/SON/TIA1/SNRPA1/WTAP/HNRNPR/RBPMS/PPIE/PPWD1/SNRPC/KHSRP/SRRM2/NCBP1/SF3B3/CWF19L1/U2AF2/QKI/UPF1/RBM4B/PHF5A/CD2BP2/ZBTB7A/SRSF4/SF3A2/DHX15/SF1/MTREX/SRSF2/CELF1/SART1/SF3B6/RBMX/HNRNPA2B1/RBM22/EFTUD2/DHX38/SRSF5/KHDRBS1/SF3B4/PRPF31/SF3B1/LUC7L2/LUC7L/HNRNPK/TRA2A/SNW1/HNRNPUL1/PRPF4/NCL/DHX16/SF3B2/CTNNBL1/S…	174
BP	GO:0071826	protein-RNA complex organization	138/4220	244/18888	2.67769e-31	1.3866e-28	1.00061e-28	EIF3C/COIL/RPLP0/RPS14/DDX1/SNRNP200/SNRPGP15/STRAP/RPL6/EIF3I/SF3A3/SETX/RPS27/RRS1/SNRPA1/DHX29/HSP90AA1/SNRPC/NCBP1/SF3B3/HSP90AB1/U2AF2/EIF3B/PHF5A/PTGES3/CD2BP2/MRPL20/EIF2D/SF3A2/NUDT21/SF1/RPS19/EIF3A/VCP/EIF3J/CELF1/SART1/SF3B6/SRSF5/RPL13A/RPL10/SF3B4/EIF3F/PRPF31/SF3B1/ATM/LUC7L2/LUC7L/KLC1/DHX30/AGO1/EIF5/EIF3M/SF3B2/SNRPB2/EIF2S2/EIF3E/LUC7L3/GEMIN5/SNRPD3/SRSF9/DDX28/USP4/AGO3/EIF3H/…	138
BP	GO:0000377	RNA splicing, via transesterification reactions with bulged adenosine as nucleophile	171/4220	337/18888	1.15338e-30	5.11936e-28	3.69428e-28	PABPC1/HNRNPM/COIL/DDX1/HNRNPC/SNRNP200/SNRPGP15/THRAP3/STRAP/SF3A3/SETX/RBM17/RBM42/SON/TIA1/SNRPA1/WTAP/HNRNPR/RBPMS/PPIE/PPWD1/SNRPC/SRRM2/NCBP1/SF3B3/CWF19L1/U2AF2/QKI/UPF1/RBM4B/PHF5A/CD2BP2/ZBTB7A/SRSF4/SF3A2/DHX15/SF1/MTREX/SRSF2/CELF1/SART1/SF3B6/RBMX/HNRNPA2B1/RBM22/EFTUD2/DHX38/SRSF5/KHDRBS1/SF3B4/PRPF31/SF3B1/LUC7L2/LUC7L/HNRNPK/TRA2A/SNW1/HNRNPUL1/PRPF4/NCL/DHX16/SF3B2/CTNNBL1/SNRNP70…	171
BP	GO:0000398	mRNA splicing, via spliceosome	171/4220	337/18888	1.15338e-30	5.11936e-28	3.69428e-28	PABPC1/HNRNPM/COIL/DDX1/HNRNPC/SNRNP200/SNRPGP15/THRAP3/STRAP/SF3A3/SETX/RBM17/RBM42/SON/TIA1/SNRPA1/WTAP/HNRNPR/RBPMS/PPIE/PPWD1/SNRPC/SRRM2/NCBP1/SF3B3/CWF19L1/U2AF2/QKI/UPF1/RBM4B/PHF5A/CD2BP2/ZBTB7A/SRSF4/SF3A2/DHX15/SF1/MTREX/SRSF2/CELF1/SART1/SF3B6/RBMX/HNRNPA2B1/RBM22/EFTUD2/DHX38/SRSF5/KHDRBS1/SF3B4/PRPF31/SF3B1/LUC7L2/LUC7L/HNRNPK/TRA2A/SNW1/HNRNPUL1/PRPF4/NCL/DHX16/SF3B2/CTNNBL1/SNRNP70…	171
BP	GO:0009141	nucleoside triphosphate metabolic process	143/4220	266/18888	3.22173e-29	1.33465e-26	9.63127e-27	FBP1/OGDHL/COL6A1/IMPDH2/HKDC1/NDUFV3/DHTKD1/SLC4A1/PKLR/DNM1L/NDUFA7/CAD/NDUFB7/APP/NT5E/NDUFAB1/NDUFA8/NCOR1/NDUFA12/NDUFS4/AK1/ADPGK/ATP5PF/BPGM/NDUFV1/HK1/DMAC2L/ZBTB7A/PPP2CA/ATP5PO/NME3/VCP/PARP1/NDUFV2/PKM/PGM1/NDUFB5/NDUFB10/GTPBP1/PARG/TPI1/ITPA/ENO1/CTPS1/INSR/ZBTB20/ATP1B1/ATP5F1B/GIT1/NME4/NUDT2/IMPDH1/HSPA1A/LIPA/OPA1/NME2/ATP5PD/ATP6V1A/ENPP1/TBPL1/DGUOK/NDUFS5/ALDOA/PRKAA1/NDUFA9/F…	143
BP	GO:0022618	protein-RNA complex assembly	131/4220	234/18888	3.5577e-29	1.38172e-26	9.97092e-27	EIF3C/COIL/RPLP0/RPS14/DDX1/SNRNP200/SNRPGP15/STRAP/RPL6/EIF3I/SF3A3/SETX/RPS27/RRS1/SNRPA1/DHX29/HSP90AA1/SNRPC/NCBP1/SF3B3/HSP90AB1/U2AF2/EIF3B/PHF5A/PTGES3/CD2BP2/MRPL20/EIF2D/SF3A2/NUDT21/SF1/RPS19/EIF3A/EIF3J/CELF1/SART1/SF3B6/SRSF5/RPL13A/RPL10/SF3B4/EIF3F/PRPF31/SF3B1/ATM/LUC7L2/LUC7L/DHX30/AGO1/EIF5/EIF3M/SF3B2/SNRPB2/EIF2S2/EIF3E/LUC7L3/GEMIN5/SNRPD3/SRSF9/DDX28/USP4/AGO3/EIF3H/SRSF1/CPS…	131
BP	GO:0045333	cellular respiration	135/4220	245/18888	4.3814e-29	1.60153e-26	1.15571e-26	OGDHL/COL6A1/NDUFV3/DHTKD1/NDUFA7/NDUFB7/CAT/ETFDH/UQCR10/DLAT/NDUFAB1/NDUFA8/TEFM/CHCHD2/NDUFA12/NDUFS4/PUM2/SOD2/MYBBP1A/COX6B1/CS/ATP5PF/SLC25A12/GPD2/NDUFV1/CYC1/NDUFAF1/BID/UQCRH/ATP5PO/UQCRC2/VCP/CYCS/DLST/IDH3G/NDUFV2/COX4I1/NDUFB5/UQCR11/NDUFB10/ATP5F1B/COA6/SLC25A22/UQCRC1/COQ9/CHCHD4/PLEC/ACLY/ATP5PD/ABCD1/OXA1L/SHMT2/COX7A2L/PDHA1/ADSL/DGUOK/NDUFS5/COX6A1/SUCLG2/ISCU/NDUFA9/MDH2/PPIF/N…	135
BP	GO:0006364	rRNA processing	127/4220	224/18888	4.81818e-29	1.66334e-26	1.20032e-26	PWP1/RPS14/RCL1/RPS25/LYAR/MRTO4/DDX21/DDX54/RPS27/NHP2/RRS1/EXOSC9/UTP3/NAT10/RPL7/RIOK2/WDR74/NVL/BYSL/RPL27/DDX47/RPS19/BMS1/MTREX/ISG20/DDX10/XRN2/NIFK/SART1/MRM3/RPL14/PDCD11/EBNA1BP2/NOP58/EXOSC5/RPP30/NOL11/URB1/DIS3/UTP20/RPS17/RSL1D1/RPS6/DDX27/PES1/RPL35A/RPF1/MPHOSPH10/WBP11/WDR18/RPS16/GAR1/EXOSC2/UTP15/FTSJ3/GTPBP4/RPL10A/DIMT1/EMG1/RPS15/NOL9/RPS7/TRMT61B/LAS1L/FBL/RPL35/PRKDC/IMP3/…	127
BP	GO:0009199	ribonucleoside triphosphate metabolic process	137/4220	251/18888	6.21112e-29	2.03136e-26	1.46589e-26	FBP1/OGDHL/COL6A1/IMPDH2/HKDC1/NDUFV3/DHTKD1/SLC4A1/PKLR/DNM1L/NDUFA7/CAD/NDUFB7/APP/NT5E/NDUFAB1/NDUFA8/NCOR1/NDUFA12/NDUFS4/AK1/ADPGK/ATP5PF/BPGM/NDUFV1/HK1/DMAC2L/ZBTB7A/PPP2CA/ATP5PO/NME3/VCP/PARP1/NDUFV2/PKM/PGM1/NDUFB5/NDUFB10/GTPBP1/PARG/TPI1/ITPA/ENO1/CTPS1/INSR/ZBTB20/ATP1B1/ATP5F1B/GIT1/NME4/NUDT2/IMPDH1/HSPA1A/LIPA/OPA1/NME2/ATP5PD/ATP6V1A/ENPP1/NDUFS5/ALDOA/PRKAA1/NDUFA9/FIS1/PGAM1/LD…	137
BP	GO:0016072	rRNA metabolic process	142/4220	266/18888	1.33158e-28	4.13723e-26	2.98555e-26	PWP1/RPS14/RCL1/RPS25/LYAR/MRTO4/DDX21/DDX54/RPS27/NHP2/RRS1/EXOSC9/UTP3/NAT10/CAVIN1/RPL7/RIOK2/WDR74/NVL/BYSL/RPL27/DDX47/RPS19/BMS1/MTREX/ISG20/DDX10/XRN2/NIFK/SART1/MRM3/RPL14/PDCD11/EBNA1BP2/NOP58/SPIN1/EXOSC5/RPP30/NOL11/URB1/DIS3/GTF3C1/UTP20/RPS17/RSL1D1/NCL/RPS6/DDX27/PES1/RPL35A/RPF1/MPHOSPH10/WBP11/XRN1/WDR18/RPS16/GAR1/EXOSC2/SMARCA4/UTP15/FTSJ3/GTPBP4/RPL10A/DIMT1/EMG1/RPS15/NOL9/RPS…	142
BP	GO:0006403	RNA localization	117/4220	200/18888	1.52655e-28	4.3798e-26	3.16059e-26	ENY2/TCP1/CCT8/CCT5/ALYREF/CCT6A/NSUN2/XPOT/NHP2/PUM2/YBX1/KHSRP/NCBP1/QKI/UPF1/CCT7/UPF2/XPO1/NUP43/IGF2BP2/MX2/FUBP3/CKAP5/DHX36/THOC5/HNRNPA2B1/CCT3/NOP58/KHDRBS1/ATM/NUP88/AHCTF1/RANBP2/XPO5/FLOT1/NUP188/PABPN1/NXF1/NUP85/SSB/MAGOH/NUP133/AKAP8L/FXR1/CCT2/FXR2/TST/SRSF1/LRPPRC/RBM15B/CPSF6/THOC1/SMG6/NUP62/POLDIP3/NUP54/TPR/HNRNPA1/CETN2/RUVBL1/EIF4E/SRSF3/FMR1/THOC6/THOC2/DDX19B/FBL/RFTN2/CH…	117
BP	GO:0009144	purine nucleoside triphosphate metabolic process	136/4220	250/18888	1.55062e-28	4.3798e-26	3.16059e-26	FBP1/OGDHL/COL6A1/IMPDH2/HKDC1/NDUFV3/DHTKD1/SLC4A1/PKLR/DNM1L/NDUFA7/NDUFB7/APP/NT5E/NDUFAB1/NDUFA8/NCOR1/NDUFA12/NDUFS4/AK1/ADPGK/ATP5PF/BPGM/NDUFV1/HK1/DMAC2L/ZBTB7A/PPP2CA/ATP5PO/NME3/VCP/PARP1/NDUFV2/PKM/PGM1/NDUFB5/NDUFB10/GTPBP1/PARG/TPI1/ITPA/ENO1/INSR/ZBTB20/ATP1B1/ATP5F1B/GIT1/NME4/NUDT2/IMPDH1/HSPA1A/LIPA/OPA1/NME2/ATP5PD/ATP6V1A/ENPP1/DGUOK/NDUFS5/ALDOA/PRKAA1/NDUFA9/FIS1/PGAM1/LDHA/N…	136
BP	GO:0009060	aerobic respiration	116/4220	199/18888	4.07544e-28	1.10108e-25	7.94571e-26	OGDHL/COL6A1/NDUFV3/DHTKD1/NDUFA7/NDUFB7/CAT/UQCR10/DLAT/NDUFAB1/NDUFA8/TEFM/CHCHD2/NDUFA12/NDUFS4/COX6B1/CS/ATP5PF/NDUFV1/CYC1/NDUFAF1/BID/UQCRH/ATP5PO/UQCRC2/VCP/CYCS/DLST/IDH3G/NDUFV2/COX4I1/NDUFB5/UQCR11/NDUFB10/ATP5F1B/COA6/UQCRC1/COQ9/ACLY/ATP5PD/ABCD1/OXA1L/SHMT2/COX7A2L/PDHA1/ADSL/DGUOK/NDUFS5/COX6A1/SUCLG2/ISCU/NDUFA9/MDH2/PPIF/NDUFA4/NDUFB11/DLD/NDUFB9/NDUFA10/NDUFS8/NDUFB3/ACO2/NDUFB6/…	116
BP	GO:0009205	purine ribonucleoside triphosphate metabolic process	133/4220	244/18888	4.77115e-28	1.23533e-25	8.91451e-26	FBP1/OGDHL/COL6A1/IMPDH2/HKDC1/NDUFV3/DHTKD1/SLC4A1/PKLR/DNM1L/NDUFA7/NDUFB7/APP/NT5E/NDUFAB1/NDUFA8/NCOR1/NDUFA12/NDUFS4/AK1/ADPGK/ATP5PF/BPGM/NDUFV1/HK1/DMAC2L/ZBTB7A/PPP2CA/ATP5PO/NME3/VCP/PARP1/NDUFV2/PKM/PGM1/NDUFB5/NDUFB10/GTPBP1/PARG/TPI1/ITPA/ENO1/INSR/ZBTB20/ATP1B1/ATP5F1B/GIT1/NME4/NUDT2/IMPDH1/HSPA1A/LIPA/OPA1/NME2/ATP5PD/ATP6V1A/ENPP1/NDUFS5/ALDOA/PRKAA1/NDUFA9/FIS1/PGAM1/LDHA/NDUFB11…	133
BP	GO:0034470	ncRNA processing	196/4220	433/18888	1.00689e-26	2.50272e-24	1.80604e-24	PWP1/RPS14/RCL1/DDX1/INTS2/RPS25/LYAR/MRTO4/DDX21/DDX54/TARBP1/RPS27/MECP2/NSUN2/NHP2/RRS1/EXOSC9/UTP3/NAT10/RPL7/SMAD1/RIOK2/PUM2/RTCB/NCBP1/WDR74/NVL/ZC3H7B/BYSL/RPL27/ELP1/INTS7/OSGEPL1/DDX47/INTS9/RPS19/BMS1/MTREX/ISG20/DDX10/XRN2/NIFK/SART1/HNRNPA2B1/MRM3/RPL14/TRMT2A/PDCD11/EBNA1BP2/NOP58/EXOSC5/RPP30/WDR6/NOL11/URB1/DIS3/UTP20/AGO1/RPS17/RSL1D1/RPS6/DDX27/TRMT11/PES1/RPL35A/SSB/RPF1/ELP2/M…	196
BP	GO:0015980	energy derivation by oxidation of organic compounds	164/4220	338/18888	1.25158e-26	2.99127e-24	2.15859e-24	OGDHL/COL6A1/NDUFV3/DHTKD1/NDUFA7/NDUFB7/CAT/ETFDH/UQCR10/DLAT/NDUFAB1/NDUFA8/TEFM/CHCHD2/NDUFA12/NDUFS4/PUM2/GYG1/SOD2/MYBBP1A/COX6B1/CS/ATP5PF/SLC25A12/GPD2/NDUFV1/PTGES3/PPP1CA/CYC1/NDUFAF1/PPP1CB/BID/UQCRH/ATP5PO/UQCRC2/VCP/CYCS/DLST/GFPT1/IDH3G/NDUFV2/COX4I1/NDUFB5/UQCR11/NDUFB10/INSR/SORBS1/ATP5F1B/COA6/GYS1/SLC25A22/AGL/UQCRC1/COQ9/CHCHD4/PLEC/ACLY/ATP5PD/IRS1/ABCD1/OXA1L/UGP2/GSK3A/ENPP1/…	164
BP	GO:0016032	viral process	193/4220	428/18888	4.44213e-26	1.02235e-23	7.37757e-24	PABPC1/EEF1A1/KPNA2/PLSCR1/EIF2AK2/MAN2A1/PCBP1/STAT1/ITGB6/PCBP2/P4HB/DDX6/TARDBP/MRC1/TOP2A/BSG/HEXIM1/TSG101/DDX3X/UBP1/PPIE/PSMC3/HSP90AB1/EIF3B/CTBP2/DPP4/LTF/CSDE1/KPNA6/EIF2D/HDAC1/SPCS1/HMGB1/PRMT1/LARP1/EIF3A/MGAT1/VCP/ISG20/ITGA5/VPS37B/ADARB1/BANF1/FCN3/ANPEP/GSN/DDB1/CALCOCO2/EGFR/SCARB1/EIF3F/KPNA3/STOM/INSR/MPHOSPH8/PCSK5/PPIB/SNW1/CCNK/PC/ITGA2/PDE12/BCL2/RAB1A/VAMP8/RAB7A/TRIM25/T…	193
BP	GO:0006913	nucleocytoplasmic transport	161/4220	333/18888	5.98286e-26	1.28198e-23	9.25117e-24	ENY2/KPNA2/PHB2/TXN/ALYREF/TARDBP/TXNIP/XPO7/NSUN2/XPOT/FLNA/PPM1A/HSP90AA1/RIOK2/BAG3/NCBP1/UPF1/UPF2/XPO1/LSG1/NUP43/KPNA6/MX2/IPO8/STK3/ABCE1/THOC5/HNRNPA2B1/IPO4/RBM22/KHDRBS1/IPO5/IPO7/HCLS1/KPNA3/ANP32A/TNPO1/NUP88/AHCTF1/RANBP2/XPO5/WASHC4/TRIM28/UBR5/NUP188/PABPN1/CDH1/NXF1/NUP85/SP100/CHCHD4/TNPO2/SSB/MAGOH/NUP133/AKAP8L/XPO4/SPG11/ELAVL1/JUP/TSC2/NEDD4/RBM15B/CPSF6/THOC1/DMAP1/SMG6/NUP6…	161
BP	GO:0051169	nuclear transport	161/4220	333/18888	5.98286e-26	1.28198e-23	9.25117e-24	ENY2/KPNA2/PHB2/TXN/ALYREF/TARDBP/TXNIP/XPO7/NSUN2/XPOT/FLNA/PPM1A/HSP90AA1/RIOK2/BAG3/NCBP1/UPF1/UPF2/XPO1/LSG1/NUP43/KPNA6/MX2/IPO8/STK3/ABCE1/THOC5/HNRNPA2B1/IPO4/RBM22/KHDRBS1/IPO5/IPO7/HCLS1/KPNA3/ANP32A/TNPO1/NUP88/AHCTF1/RANBP2/XPO5/WASHC4/TRIM28/UBR5/NUP188/PABPN1/CDH1/NXF1/NUP85/SP100/CHCHD4/TNPO2/SSB/MAGOH/NUP133/AKAP8L/XPO4/SPG11/ELAVL1/JUP/TSC2/NEDD4/RBM15B/CPSF6/THOC1/DMAP1/SMG6/NUP6…	161
BP	GO:0072594	establishment of protein localization to organelle	201/4220	454/18888	7.18191e-26	1.48761e-23	1.07351e-23	UBL4A/RAB3GAP2/KPNA2/TCP1/PHB2/CCT8/SSR3/SORL1/CCT5/BCAP31/SORT1/AIP/GET4/TARDBP/TXNIP/CCT6A/FLNA/TIMM10B/TSG101/HSP90AA1/PDCD5/BAG3/PARL/CCT7/VPS53/HK1/VPS13A/KPNA6/BID/AP3D1/AP3B1/IPO8/BAX/TOMM40/LEPROT/SPCS1/STK3/BCS1L/SAE1/TIMM9/VPS37B/SCRIB/CCT3/IPO4/AP3M1/RBM22/SEC61B/IPO5/PAM16/IPO7/HCLS1/KPNA3/MIPEP/NPEPPS/TNPO1/NUP88/STAM/RANBP2/LONP2/RAB7A/AGK/TRIM28/UBR5/NUP188/CDH1/NUP85/CHCHD4/TNPO2/…	201
BP	GO:0006457	protein folding	122/4220	225/18888	1.46931e-25	2.94526e-23	2.12539e-23	TCP1/CCT8/POFUT2/RP2/CCT5/DNAJC5/TBCEL/P4HB/FKBP10/AIP/P3H1/CCT6A/HSP90AA1/PDCD5/LMAN2L/PPIE/BAG3/HSPA2/DNAJA2/KHSRP/HSPA13/HSPH1/HSP90AB1/CCT7/ERP29/PTGES3/HSPA14/PFDN2/MESD/NUDC/CCT3/ANP32E/ERP44/HSPB1/TBCA/PFDN6/BAG2/PPIB/RANBP2/ERO1A/ST13/CHCHD4/SNRNP70/HSPA1A/HSPD1/APCS/CCT2/FKBP9/QSOX1/PPIF/ERO1B/DNAJB1/CDC37/CSNK2A1/CRTAP/DNAJC7/SDF2/FKBP4/HSP90B1/HSPBP1/CLPX/CRYAB/CCT4/CALR/PPIG/CLU/HYOU1…	122
BP	GO:0046390	ribose phosphate biosynthetic process	123/4220	233/18888	2.25957e-24	4.3878e-22	3.16637e-22	IMPDH2/NDUFV3/G6PD/NDUFA7/CAD/NDUFB7/ACSS1/ACSL1/DLAT/NDUFAB1/GCDH/NDUFA8/AMPD2/NDUFA12/NDUFS4/AK1/ATP5PF/NDUFV1/PAPSS1/ADCY6/DMAC2L/ATP5PO/NME3/ACACA/VCP/PARP1/NDUFV2/NDUFB5/ACOT7/NDUFB10/NPR2/ACSL4/ENO1/CTPS1/ACSF3/ATP5F1B/GUCY1B1/NME4/NUDT2/IMPDH1/MMUT/LIPA/ACLY/NME2/ATP5PD/GART/ATP6V1A/DHODH/PDHX/MPC2/GMPS/PDHA1/ADSL/NDUFS5/PYGL/ALDOA/NDUFA9/GUCY1A2/PAICS/DCAKD/HSD17B12/NDUFB11/DLD/NDUFB9/NDU…	123
BP	GO:0046034	ATP metabolic process	117/4220	220/18888	1.31213e-23	2.47079e-21	1.78299e-21	FBP1/OGDHL/COL6A1/HKDC1/NDUFV3/DHTKD1/SLC4A1/PKLR/DNM1L/NDUFA7/NDUFB7/APP/NT5E/NDUFAB1/NDUFA8/NCOR1/NDUFA12/NDUFS4/AK1/ADPGK/ATP5PF/BPGM/NDUFV1/HK1/DMAC2L/ZBTB7A/PPP2CA/ATP5PO/VCP/PARP1/NDUFV2/PKM/PGM1/NDUFB5/NDUFB10/PARG/TPI1/ENO1/INSR/ZBTB20/ATP1B1/ATP5F1B/GIT1/NUDT2/HSPA1A/LIPA/ATP5PD/ATP6V1A/ENPP1/NDUFS5/ALDOA/PRKAA1/NDUFA9/FIS1/PGAM1/LDHA/NDUFB11/NDUFB9/NDUFA10/NDUFS8/NDUFB3/NDUFB6/CLPX/SDHA…	117
BP	GO:0009260	ribonucleotide biosynthetic process	119/4220	226/18888	1.69493e-23	3.09773e-21	2.23542e-21	IMPDH2/NDUFV3/NDUFA7/CAD/NDUFB7/ACSS1/ACSL1/DLAT/NDUFAB1/GCDH/NDUFA8/AMPD2/NDUFA12/NDUFS4/AK1/ATP5PF/NDUFV1/PAPSS1/ADCY6/DMAC2L/ATP5PO/NME3/ACACA/VCP/PARP1/NDUFV2/NDUFB5/ACOT7/NDUFB10/NPR2/ACSL4/ENO1/CTPS1/ACSF3/ATP5F1B/GUCY1B1/NME4/NUDT2/IMPDH1/MMUT/LIPA/ACLY/NME2/ATP5PD/GART/ATP6V1A/DHODH/PDHX/MPC2/GMPS/PDHA1/ADSL/NDUFS5/ALDOA/NDUFA9/GUCY1A2/PAICS/DCAKD/HSD17B12/NDUFB11/DLD/NDUFB9/NDUFA10/NDUFS…	119
BP	GO:0009152	purine ribonucleotide biosynthetic process	113/4220	211/18888	3.53363e-23	6.27371e-21	4.5273e-21	IMPDH2/NDUFV3/NDUFA7/NDUFB7/ACSS1/ACSL1/DLAT/NDUFAB1/GCDH/NDUFA8/AMPD2/NDUFA12/NDUFS4/AK1/ATP5PF/NDUFV1/PAPSS1/ADCY6/DMAC2L/ATP5PO/NME3/ACACA/VCP/PARP1/NDUFV2/NDUFB5/ACOT7/NDUFB10/NPR2/ACSL4/ENO1/ACSF3/ATP5F1B/GUCY1B1/NME4/NUDT2/IMPDH1/MMUT/LIPA/ACLY/NME2/ATP5PD/GART/ATP6V1A/PDHX/MPC2/GMPS/PDHA1/ADSL/NDUFS5/ALDOA/NDUFA9/GUCY1A2/PAICS/DCAKD/HSD17B12/NDUFB11/DLD/NDUFB9/NDUFA10/NDUFS8/ACSL5/COASY/ND…	113
BP	GO:0006888	endoplasmic reticulum to Golgi vesicle-mediated transport	82/4220	132/18888	8.42607e-23	1.45443e-20	1.04956e-20	SEC31A/COPB1/SAR1A/ANK1/SORL1/TRAPPC3/GOPC/BCAP31/P4HB/ARCN1/IER3IP1/RINT1/YIPF5/LMAN2L/TRAPPC4/SEC23A/CSNK1D/TRAPPC9/COPA/ERGIC3/VCP/SCFD1/COPE/SEC24D/YKT6/TMED7/BET1/RAB1A/USO1/MIA3/NRBP1/CUL3/SAR1B/SEC24A/COPG2/VAPA/TMED9/SEC16A/SEC24B/TRIP11/PDCD6/TRAPPC13/BCAP29/TMED3/SEC23IP/VAPB/PGAP1/PREB/GOLGA2/RAB1B/MPPE1/HYOU1/COG3/GBF1/COPB2/VAMP7/TMED4/SEC13/ERGIC2/TRAPPC11/STX5/COPG1/TMED2/SEC23B/LM…	82
BP	GO:0051168	nuclear export	97/4220	171/18888	1.60599e-22	2.69719e-20	1.94638e-20	ENY2/TXN/ALYREF/XPO7/NSUN2/XPOT/PPM1A/RIOK2/BAG3/NCBP1/UPF1/UPF2/XPO1/LSG1/ABCE1/THOC5/HNRNPA2B1/RBM22/KHDRBS1/NUP88/RANBP2/XPO5/WASHC4/NUP188/PABPN1/NXF1/NUP85/SP100/CHCHD4/SSB/MAGOH/NUP133/AKAP8L/XPO4/RBM15B/CPSF6/THOC1/SMG6/NUP62/RPS15/POLDIP3/CDK5/TPR/HNRNPA1/EIF4E/SRSF3/FMR1/THOC6/THOC2/DDX19B/CHTOP/PCID2/CALR/AHCYL1/MDN1/RANGAP1/NUP42/GSK3B/SMG5/RBM8A/SDAD1/CSE1L/RAE1/NUP155/NUP160/NUP93/NU…	97
BP	GO:0050657	nucleic acid transport	93/4220	161/18888	2.03457e-22	3.24175e-20	2.33934e-20	ENY2/ALYREF/NSUN2/XPOT/YBX1/KHSRP/NCBP1/QKI/UPF1/UPF2/XPO1/NUP43/IGF2BP2/MX2/CKAP5/THOC5/HNRNPA2B1/KHDRBS1/NUP88/AHCTF1/RANBP2/XPO5/FLOT1/NUP188/PABPN1/NXF1/NUP85/SSB/MAGOH/NUP133/AKAP8L/FXR1/FXR2/TST/SRSF1/LRPPRC/RBM15B/CPSF6/THOC1/SMG6/NUP62/POLDIP3/NUP54/TPR/HNRNPA1/CETN2/EIF4E/SRSF3/FMR1/THOC6/THOC2/DDX19B/RFTN2/CHTOP/PCID2/NUP42/SMG5/RBM8A/RTRAF/NUP205/RAE1/SEC13/NUP155/KPNB1/NUP160/NUP93/NU…	93
BP	GO:0050658	RNA transport	93/4220	161/18888	2.03457e-22	3.24175e-20	2.33934e-20	ENY2/ALYREF/NSUN2/XPOT/YBX1/KHSRP/NCBP1/QKI/UPF1/UPF2/XPO1/NUP43/IGF2BP2/MX2/CKAP5/THOC5/HNRNPA2B1/KHDRBS1/NUP88/AHCTF1/RANBP2/XPO5/FLOT1/NUP188/PABPN1/NXF1/NUP85/SSB/MAGOH/NUP133/AKAP8L/FXR1/FXR2/TST/SRSF1/LRPPRC/RBM15B/CPSF6/THOC1/SMG6/NUP62/POLDIP3/NUP54/TPR/HNRNPA1/CETN2/EIF4E/SRSF3/FMR1/THOC6/THOC2/DDX19B/RFTN2/CHTOP/PCID2/NUP42/SMG5/RBM8A/RTRAF/NUP205/RAE1/SEC13/NUP155/KPNB1/NUP160/NUP93/NU…	93
BP	GO:0051236	establishment of RNA localization	94/4220	164/18888	2.61197e-22	4.05769e-20	2.92815e-20	ENY2/ALYREF/NSUN2/XPOT/YBX1/KHSRP/NCBP1/QKI/UPF1/UPF2/XPO1/NUP43/IGF2BP2/MX2/CKAP5/THOC5/HNRNPA2B1/KHDRBS1/ATM/NUP88/AHCTF1/RANBP2/XPO5/FLOT1/NUP188/PABPN1/NXF1/NUP85/SSB/MAGOH/NUP133/AKAP8L/FXR1/FXR2/TST/SRSF1/LRPPRC/RBM15B/CPSF6/THOC1/SMG6/NUP62/POLDIP3/NUP54/TPR/HNRNPA1/CETN2/EIF4E/SRSF3/FMR1/THOC6/THOC2/DDX19B/RFTN2/CHTOP/PCID2/NUP42/SMG5/RBM8A/RTRAF/NUP205/RAE1/SEC13/NUP155/KPNB1/NUP160/NUP9…	94
BP	GO:0042274	ribosomal small subunit biogenesis	69/4220	103/18888	3.74831e-22	5.68098e-20	4.09957e-20	RPS14/RCL1/RPS9/RPS25/RPS12/RPS27/PNO1/RRS1/UTP3/NAT10/RIOK2/BYSL/RPS11/RPS19/BMS1/NOP58/AATF/NOL11/UTP20/RPS17/RPS6/MPHOSPH10/RPS15A/RPS4X/RPS16/RPS13/UTP15/RPSA/DIMT1/EMG1/RPS15/RPS5/RPS7/MRPS7/FBL/PRKDC/IMP3/RPS21/DHX37/RPS3A/WDR75/PWP2/NPM1/NOP9/FCF1/UTP4/RPS24/RPS23/NOL6/KRI1/RPS27L/DDX52/NOB1/EXOSC10/WDR3/WDR36/ERCC2/WDR46/RRP9/WDR43/XRCC5/UTP11/UTP6/HEATR1/TBL3/NOP56/SNU13/DNTTIP2/RPS8	69
BP	GO:0009165	nucleotide biosynthetic process	140/4220	293/18888	4.06076e-22	6.00799e-20	4.33555e-20	IMPDH2/NDUFV3/NDUFA7/CAD/NDUFB7/ACSS1/ACSL1/DLAT/NDUFAB1/GCDH/NDUFA8/AMPD2/NDUFA12/NDUFS4/AK1/NAMPT/ATP5PF/NDUFV1/PAPSS1/ADCY6/DMAC2L/ATP5PO/NME3/ACACA/VCP/PARP1/NDUFV2/NDUFB5/ACOT7/FCSK/NDUFB10/NPR2/ACSL4/ENO1/CTPS1/ACSF3/ATP5F1B/PNP/NADK2/GUCY1B1/NME4/NUDT2/IMPDH1/MMUT/LIPA/ACLY/NME2/ATP5PD/GART/ATP6V1A/DHODH/PDHX/NAXD/MPC2/GMPS/TBPL1/KARS1/PDHA1/ADSL/DGUOK/NDUFS5/ALDOA/NDUFA9/GUCY1A2/PAICS/DCA…	140
BP	GO:0072522	purine-containing compound biosynthetic process	130/4220	264/18888	4.29089e-22	6.20083e-20	4.47471e-20	IMPDH2/NDUFV3/NDUFA7/NDUFB7/ACSS1/ACSL1/NT5E/DLAT/NDUFAB1/GCDH/NDUFA8/AMPD2/NDUFA12/NDUFS4/AK1/NAMPT/ATP5PF/MTAP/NDUFV1/PAPSS1/ADCY6/DMAC2L/ATP5PO/NME3/ACACA/VCP/PARP1/NDUFV2/NDUFB5/ACOT7/NDUFB10/NPR2/ACSL4/ENO1/ACSF3/ATP5F1B/PNP/NADK2/GUCY1B1/NME4/NUDT2/IMPDH1/MMUT/LIPA/ACLY/NME2/ATP5PD/GART/ATP6V1A/PDHX/NAXD/MPC2/GMPS/PDHA1/ADSL/DGUOK/NDUFS5/ALDOA/NDUFA9/GUCY1A2/PAICS/DCAKD/HSD17B12/NDUFB11/DLD…	130
BP	GO:1901293	nucleoside phosphate biosynthetic process	140/4220	295/18888	9.04166e-22	1.27693e-19	9.21471e-20	IMPDH2/NDUFV3/NDUFA7/CAD/NDUFB7/ACSS1/ACSL1/DLAT/NDUFAB1/GCDH/NDUFA8/AMPD2/NDUFA12/NDUFS4/AK1/NAMPT/ATP5PF/NDUFV1/PAPSS1/ADCY6/DMAC2L/ATP5PO/NME3/ACACA/VCP/PARP1/NDUFV2/NDUFB5/ACOT7/FCSK/NDUFB10/NPR2/ACSL4/ENO1/CTPS1/ACSF3/ATP5F1B/PNP/NADK2/GUCY1B1/NME4/NUDT2/IMPDH1/MMUT/LIPA/ACLY/NME2/ATP5PD/GART/ATP6V1A/DHODH/PDHX/NAXD/MPC2/GMPS/TBPL1/KARS1/PDHA1/ADSL/DGUOK/NDUFS5/ALDOA/NDUFA9/GUCY1A2/PAICS/DCA…	140
BP	GO:0006164	purine nucleotide biosynthetic process	126/4220	256/18888	1.96974e-21	2.71999e-19	1.96283e-19	IMPDH2/NDUFV3/NDUFA7/NDUFB7/ACSS1/ACSL1/DLAT/NDUFAB1/GCDH/NDUFA8/AMPD2/NDUFA12/NDUFS4/AK1/NAMPT/ATP5PF/NDUFV1/PAPSS1/ADCY6/DMAC2L/ATP5PO/NME3/ACACA/VCP/PARP1/NDUFV2/NDUFB5/ACOT7/NDUFB10/NPR2/ACSL4/ENO1/ACSF3/ATP5F1B/NADK2/GUCY1B1/NME4/NUDT2/IMPDH1/MMUT/LIPA/ACLY/NME2/ATP5PD/GART/ATP6V1A/PDHX/NAXD/MPC2/GMPS/PDHA1/ADSL/DGUOK/NDUFS5/ALDOA/NDUFA9/GUCY1A2/PAICS/DCAKD/HSD17B12/NDUFB11/DLD/NDUFB9/NDUFA1…	126
BP	GO:0016236	macroautophagy	154/4220	343/18888	8.0335e-21	1.08522e-18	7.83128e-19	TBK1/RAB3GAP2/PHB2/DNM1L/SCOC/TSG101/BAG3/PARL/DCN/SNX6/MAP1LC3B2/MAP3K7/SPTLC2/IKBKG/MTMR14/WDR81/LARP1/VCP/SCFD1/VPS37B/AUP1/UBQLN2/TRAF6/CALCOCO2/PIP4K2A/UBQLN4/DNAJC16/ATM/STAM/GPSM1/UFL1/RAB1A/VAMP8/RAB7A/CHMP6/ATP6V0A1/TECPR1/CTSD/TOM1/ATP6V1A/CHMP4B/SPG11/NPC1/VPS28/DDRGK1/GSK3A/ATP6V0D1/LAMP2/VTA1/RNF213/TSC2/NEDD4/PIP4K2B/VPS36/CALM1/SUPT5H/EHMT2/UBXN6/QSOX1/EXOC8/CHMP2A/SLC25A4/ATP6V1D/…	154
BP	GO:1903829	positive regulation of protein localization	197/4220	483/18888	2.77694e-20	3.67147e-18	2.64944e-18	PCM1/MAP1A/TCP1/SAR1A/TMEM132A/SYTL4/CCT8/TTN/SORL1/CCT5/BCAP31/DNM1L/CIB1/EPB41/TLR2/TARDBP/PCNT/FGB/EZR/CCT6A/RIPOR1/FLNA/TMEM97/IER3IP1/C2CD5/EPB41L2/AGR2/PPM1A/TSG101/HSP90AA1/CROCC/PDCD5/MYO1C/BAG3/F2/HSP90AB1/ANK3/CCT7/ITGA3/CNPY4/ERGIC3/ITGB2/LEPROT/CRKL/RUFY3/CD2AP/SAE1/ORMDL3/PARP1/MESD/CCT3/RBM22/IPO5/EGFR/SPTBN1/FGA/IPO7/ACSL4/EIF4G1/HCLS1/STOM/LGALS3/NPEPPS/KAT7/PPP1R9B/MCU/SORBS1/RER…	197
BP	GO:0015931	nucleobase-containing compound transport	115/4220	231/18888	3.50719e-20	4.54034e-18	3.27645e-18	ENY2/ALYREF/NSUN2/XPOT/SLC35B2/YBX1/KHSRP/NCBP1/QKI/UPF1/UPF2/SLC35A1/XPO1/NUP43/IGF2BP2/MX2/CKAP5/THOC5/HNRNPA2B1/SLC35A4/KHDRBS1/NUP88/AHCTF1/RANBP2/SLC25A24/XPO5/FLOT1/NUP188/PABPN1/NXF1/SLC29A3/NUP85/SSB/MAGOH/NUP133/AKAP8L/FXR1/ABCD1/SLC25A17/FXR2/TST/SRSF1/LRPPRC/RBM15B/CPSF6/THOC1/SLC25A4/SMG6/NUP62/POLDIP3/SLC29A1/NUP54/TPR/HNRNPA1/CETN2/EIF4E/SRSF3/FMR1/THOC6/SLC33A1/THOC2/SLC25A32/DDX19…	115
BP	GO:0032984	protein-containing complex disassembly	122/4220	252/18888	4.89457e-20	6.20711e-18	4.47924e-18	MAP1A/CAPG/HDGFL3/MTRF1/SPTB/CIB1/SETX/SPTA1/HMGA1/CLTC/TSG101/SMARCD2/STMN1/ADD2/UPF1/SUPT16H/MAP1LC3B2/NES/ARID1A/CKAP5/VCP/CLASP1/TMOD1/ABCE1/DMTN/IGF1R/GSN/CALCOCO2/UBQLN4/SPTBN1/SMARCC2/INSR/PPP1R9B/SWAP70/MAP1B/ARID2/TWF1/SPTAN1/KLC1/VAMP8/IST1/SMARCE1/CHMP6/TECPR1/SET/TOM1/CHMP4B/ADD3/LIMA1/LAMP2/CFL1/VTA1/EIF5A/SMARCA4/CALM1/DNAJC17/ASPH/CHMP2A/TFIP11/SSRP1/CFL2/GSPT1/PIK3R4/CHMP5/VPS4A/M…	122
BP	GO:0019058	viral life cycle	143/4220	319/18888	2.37306e-19	2.94924e-17	2.12826e-17	PABPC1/EEF1A1/KPNA2/PLSCR1/EIF2AK2/PCBP1/ITGB6/PCBP2/P4HB/DDX6/MRC1/TOP2A/BSG/TSG101/DDX3X/PPIE/HSP90AB1/CTBP2/DPP4/LTF/KPNA6/SPCS1/HMGB1/LARP1/VCP/ISG20/ITGA5/VPS37B/ADARB1/BANF1/FCN3/ANPEP/GSN/DDB1/EGFR/SCARB1/KPNA3/STOM/INSR/MPHOSPH8/PCSK5/PPIB/CCNK/PC/ITGA2/PDE12/BCL2/RAB1A/VAMP8/RAB7A/TRIM25/TRIM28/ITGAV/GRK2/IST1/IFIT1/CHMP6/IFIH1/EIF2AK4/SMC6/OAS3/TRIM59/HSPA1A/APCS/CHMP4B/PKN2/NPC1/VPS28/…	143
BP	GO:0016197	endosomal transport	133/4220	289/18888	2.72662e-19	3.3222e-17	2.3974e-17	RAB6D/ABCA1/SORL1/ATP6AP1/SNX2/VPS51/SORT1/EHD3/RAB11B/EZR/ARHGAP1/SNX1/RAB8A/FLNA/CLTC/TSG101/DCTN1/EIPR1/SNX6/TBC1D10B/TBC1D17/VPS53/DNAJC13/EHD2/AP3D1/LEPROT/WDR81/ACAP2/VCP/MYO5B/VPS37B/SCRIB/DCLK1/PICALM/VPS13B/YKT6/STAM/RAB6A/RAB7A/WASHC5/WASHC4/CORO1C/SNX17/CHMP6/ANKFY1/SNX9/RAB21/TOM1/CHMP4B/VPS28/ITSN1/ZFYVE16/STX8/RAB14/WASHC1/VTA1/SNX3/HEATR5A/MYO1D/RILP/VPS36/UBXN6/GRIPAP1/CHMP2A/MAP2…	133
BP	GO:0006119	oxidative phosphorylation	83/4220	148/18888	4.76245e-19	5.69112e-17	4.10689e-17	NDUFV3/NDUFA7/NDUFB7/UQCR10/NDUFAB1/NDUFA8/TEFM/CHCHD2/NDUFA12/NDUFS4/COX6B1/ATP5PF/NDUFV1/CYC1/NDUFAF1/BID/UQCRH/ATP5PO/UQCRC2/VCP/CYCS/NDUFV2/COX4I1/NDUFB5/UQCR11/NDUFB10/ATP5F1B/COA6/UQCRC1/COQ9/ATP5PD/ABCD1/SHMT2/COX7A2L/DGUOK/NDUFS5/COX6A1/ISCU/NDUFA9/PPIF/NDUFA4/NDUFB11/DLD/NDUFB9/NDUFA10/NDUFS8/NDUFB3/NDUFB6/SDHA/NDUFA13/NDUFA6/SDHC/MSH2/NDUFS6/SDHB/NDUFC2/COX5B/AK4/NDUFA2/COX7A2/NIPSNAP2/…	83
BP	GO:0016050	vesicle organization	159/4220	371/18888	4.99543e-19	5.85691e-17	4.22652e-17	SEC31A/ABCA1/SAR1A/RAB22A/SNAP23/TRAPPC3/ATP6AP1/TMEM127/SORT1/BLOC1S6/RAB8A/C2CD5/TSG101/YIPF5/TRAPPC4/SEC23A/PI4K2B/TMEM175/CSNK1D/DNAJC13/TRAPPC9/AP3D1/AP3B1/VPS37B/AP3M1/PICALM/PIP4K2A/AP1S1/SEC24D/VPS13B/STAM/BET1/VIPAS39/BCL2/RAB1A/VAMP8/RAB7A/WASHC5/WASHC4/CORO1C/IST1/USO1/AP1M1/CHMP6/ANKFY1/MIA3/ATP6V0A1/FNBP1L/DNM3/OSBP/TBC1D4/AP3S1/CUL3/TOM1/ATP6V1A/CHMP4B/SPG11/VPS28/ZFYVE16/STX8/ATP6V…	159
BP	GO:0044282	small molecule catabolic process	159/4220	373/18888	9.31983e-19	1.07247e-16	7.73927e-17	CRYM/GATD1/AUH/AMACR/MCCC2/ENPP4/ETFDH/SLC16A3/CRYL1/GCDH/AMDHD2/SARDH/FAAH/TKFC/PCCA/GPD2/HK1/BCKDHA/ALDH2/PCCB/CYP27A1/ECH1/MGAT1/CPT1A/ASRGL1/DLST/PKM/SCP2/ABCB11/ACAA1/MCCC1/ACOT7/HADH/SORD/SCARB1/TPI1/ENO1/ACSF3/GOT1/GALE/LONP2/ADH5/SDSL/PNP/ACOX1/ILVBL/SNX17/QDPR/DDAH1/HIBADH/GSTZ1/MPST/HSD17B4/IVD/GLUD1/SLC16A1/IRS1/ABCD1/EHHADH/GSK3A/SLC25A17/PCK2/NAGK/ALDH5A1/GCAT/LPIN1/HEXA/TST/ABCD3/GL…	159
BP	GO:0051028	mRNA transport	76/4220	131/18888	9.93656e-19	1.12265e-16	8.10138e-17	ENY2/ALYREF/NSUN2/KHSRP/NCBP1/QKI/UPF1/UPF2/XPO1/NUP43/IGF2BP2/MX2/THOC5/HNRNPA2B1/NUP88/AHCTF1/RANBP2/NUP188/PABPN1/NXF1/NUP85/MAGOH/NUP133/AKAP8L/FXR1/FXR2/SRSF1/LRPPRC/RBM15B/THOC1/SMG6/NUP62/POLDIP3/NUP54/TPR/HNRNPA1/CETN2/EIF4E/SRSF3/FMR1/THOC6/THOC2/DDX19B/CHTOP/PCID2/NUP42/SMG5/RBM8A/NUP205/RAE1/SEC13/NUP155/NUP160/NUP93/NUP98/DHX9/NUP153/THOC7/SUPT6H/G3BP2/NUP107/MCM3AP/NUP58/MVP/DDX39B/S…	76
BP	GO:0006413	translational initiation	73/4220	124/18888	1.52104e-18	1.68782e-16	1.21798e-16	EIF3C/NCK2/EIF2AK2/DDX1/EIF4G2/BZW1/EIF3I/EIF2B5/EIF4G3/DHX29/DDX3X/NCBP1/EIF3B/SH3BGRL/CSDE1/PPP1CA/EIF2D/LARP1/EIF3A/EIF2A/ABCE1/EIF3J/RPL13A/KHDRBS1/YTHDF3/RPS3/HSPB1/EIF3F/EIF4G1/RPS17/EIF5/EIF3M/EIF2AK4/EIF2S2/EIF3E/EIF1AY/EIF3H/EIF2B2/DENR/FECH/DHX33/TPR/EIF4E2/EIF4E/RPS5/EIF2B4/EIF2B1/FMR1/EIF1B/EIF2S1/MTIF2/EIF2S3/YTHDF2/RPS3A/NPM1/GIGYF2/EIF2B3/EIF5B/EIF6/MTIF3/MCTS1/TMED2/EIF4B/COPS5/EI…	73
BP	GO:0042273	ribosomal large subunit biogenesis	52/4220	74/18888	1.8759e-18	2.04506e-16	1.47578e-16	RPLP0/MRTO4/NOC2L/RPL6/NHP2/RRS1/RPL7/WDR74/NVL/MRPL20/NIFK/RPL14/EBNA1BP2/RPL10/URB1/DHX30/RSL1D1/PES1/RPL35A/RPF1/DDX28/FTSJ3/GTPBP4/RPL10A/TMA16/RPL26L1/NOL9/FASTKD2/LAS1L/MDN1/RPL35/NLE1/RPL7A/SDAD1/RPF2/BRIX1/WDR12/MAK16/NPM1/RPL7L1/EIF6/RPL11/BOP1/RPL23A/DDX18/HEATR3/PAK1IP1/NOP2/NOP16/MALSU1/SNU13/RPL5	52
BP	GO:0007015	actin filament organization	187/4220	467/18888	2.6388e-18	2.82715e-16	2.04016e-16	CNN3/NCK2/CAPG/AIF1/ENAH/CNN1/EVL/TTN/SPTB/DBN1/SPTA1/ESAM/EZR/IQGAP2/FLNA/GAS7/TAGLN2/MYO1C/CCN2/STMN1/TF/ADD2/RHOT2/GBA2/ELMO1/KANK2/CALD1/ARHGAP17/RUFY3/CD2AP/CLASP1/TMOD1/DMTN/MYO5B/ACTN1/CYFIP1/ARHGAP28/TPM3/DIAPH2/MYO6/CGNL1/MYO1E/GSN/ARPC4/BIN3/SPTBN1/ARHGEF18/HCLS1/RHOJ/PPP1R9B/ACTR2/SWAP70/SORBS1/ARPC1A/MARCKS/TWF1/SPTAN1/PAK2/BCL2/MYADM/WASHC5/WASHC4/CORO1C/ABI2/RHOT1/ELN/PREX1/SNX9/PLE…	187
BP	GO:0022900	electron transport chain	91/4220	175/18888	7.89945e-18	8.31986e-16	6.00387e-16	NDUFV3/CYB5A/NDUFA7/NDUFB7/ETFDH/UQCR10/NDUFAB1/NDUFA8/CHCHD2/NDUFA12/NDUFS4/PUM2/PHGDH/SOD2/MYBBP1A/CYBA/COX6B1/SLC25A12/GPD2/P4HA2/NDUFV1/ALDH2/CYC1/NDUFAF1/BID/UQCRH/UQCRC2/GSR/CYCS/NDUFV2/COX4I1/NDUFB5/UQCR11/NDUFB10/ADH5/COA6/DEGS1/SLC25A22/UQCRC1/COQ9/QDPR/PLEC/DHRS3/COX7A2L/DGUOK/NDUFS5/COX6A1/ISCU/NDUFA9/ASPH/NDUFA4/POR/DLD/NDUFB9/NDUFA10/NDUFS8/MAOB/NDUFB3/THAP11/NDUFB6/SDHA/NDUFA6/ETFB/…	91
BP	GO:0006405	RNA export from nucleus	59/4220	93/18888	1.97876e-17	2.04934e-15	1.47886e-15	ENY2/ALYREF/NSUN2/XPOT/NCBP1/UPF1/UPF2/XPO1/THOC5/HNRNPA2B1/KHDRBS1/NUP88/XPO5/NUP188/PABPN1/NXF1/NUP85/SSB/MAGOH/NUP133/AKAP8L/RBM15B/CPSF6/THOC1/SMG6/NUP62/POLDIP3/TPR/HNRNPA1/EIF4E/SRSF3/FMR1/THOC6/THOC2/DDX19B/CHTOP/PCID2/SMG5/RBM8A/RAE1/NUP155/NUP160/NUP93/NUP98/DHX9/NUP153/THOC7/SUPT6H/NOL6/NUP107/MCM3AP/DDX39B/THOC3/RAN/GLE1/AGFG1/PHAX/NUP214/EIF4A3	59
BP	GO:0034504	protein localization to nucleus	136/4220	311/18888	2.38041e-17	2.4249e-15	1.74988e-15	KPNA2/TCP1/PHB2/CCT8/CCT5/TXN/TARDBP/TXNIP/CCT6A/CIZ1/SUN1/FLNA/RRS1/HSP90AA1/BAG3/F2/NVL/OSBPL8/CCT7/BYSL/XPO1/KPNA6/ZBTB7A/TOR1AIP1/IPO8/STK3/CD2AP/ORMDL3/PARP1/CCT3/POLR1A/DCLK1/SYNE1/IPO4/RBM22/IPO5/IPO7/TOR1AIP2/HCLS1/KPNA3/TNPO1/KAT7/NUP88/RANBP2/PIN1/TRIM28/UBR5/NUP188/CDH1/NUP85/SP100/TNPO2/RAP1GDS1/SKP1/NUP133/CCT2/SPG11/PLRG1/ELAVL1/JUP/TSC2/INTS13/DMAP1/NUP62/NUP54/CDK5/TPR/LMNB2/PML/L…	136
BP	GO:0006605	protein targeting	141/4220	327/18888	2.68845e-17	2.69452e-15	1.94444e-15	UBL4A/ICMT/SSR3/SORL1/BCAP31/VPS51/CIB1/SORT1/AIP/GET4/ZDHHC4/C2CD5/TIMM10B/SYNJ2BP/HSP90AA1/SLC1A1/PDCD5/MYO1C/PARL/ANK3/SSR1/KIF13B/VPS53/OS9/VPS13A/BID/AP3D1/AP3B1/ITGB2/TOMM40/LEPROT/SPCS1/ZDHHC3/SAE1/DMTN/TIMM9/VPS37B/NACA/AP3M1/SEC61B/ERBIN/PAM16/MIPEP/STOM/NPEPPS/LONP2/GOLGA7/ITGAM/RAB7A/AGK/YWHAQ/CHCHD4/TRAM1/HSPD1/PITRM1/TOMM34/ARL6IP1/CHMP4B/ZFYVE16/TOMM22/GSK3A/LAMP2/SRP54/TIMM50/TIMM2…	141
BP	GO:0050684	regulation of mRNA processing	75/4220	134/18888	2.77114e-17	2.73331e-15	1.97244e-15	THRAP3/RBM42/SON/ZC3H14/TIA1/WTAP/RBPMS/NCBP1/U2AF2/QKI/UPF1/ZBTB7A/SRSF4/SF1/DHX36/SRSF2/CELF1/RBMX/HNRNPA2B1/SLTM/KHDRBS1/SF3B4/HNRNPK/TRA2A/SNW1/NCL/SNRNP70/SAP18/HDAC7/MAGOH/PRDX6/SRSF9/DAZAP1/JMJD6/SAFB/RBM15B/PRPF19/SRRM1/RBM10/HNRNPA1/SRSF3/FMR1/RBM39/AHCYL1/SRPK1/RBM25/DDX5/PUF60/RBM8A/PTBP1/NUP98/HNRNPU/CWC22/NPM1/SMU1/DHX9/RBM15/DDX17/SUPT6H/CDK11B/EXOSC10/TRA2B/LARP7/SRSF6/SRSF10/CIRBP…	75
BP	GO:0016054	organic acid catabolic process	115/4220	250/18888	7.56837e-17	7.23536e-15	5.22126e-15	CRYM/AUH/AMACR/MCCC2/ETFDH/SLC16A3/CRYL1/GCDH/AMDHD2/SARDH/FAAH/PCCA/BCKDHA/PCCB/ECH1/CPT1A/ASRGL1/DLST/SCP2/ABCB11/ACAA1/MCCC1/ACOT7/HADH/SORD/ACSF3/GOT1/LONP2/SDSL/ACOX1/ILVBL/QDPR/DDAH1/HIBADH/GSTZ1/MPST/HSD17B4/IVD/GLUD1/SLC16A1/IRS1/ABCD1/EHHADH/SLC25A17/PCK2/NAGK/ALDH5A1/GCAT/LPIN1/HEXA/TST/ABCD3/GLS/PGD/ACOX2/OAT/ACAA2/DECR2/HIBCH/ATP2B4/GNPDA1/DLD/KYAT3/DBT/ACADM/BCKDHB/ABAT/ECI2/CPT2/ECI…	115
BP	GO:0046395	carboxylic acid catabolic process	115/4220	250/18888	7.56837e-17	7.23536e-15	5.22126e-15	CRYM/AUH/AMACR/MCCC2/ETFDH/SLC16A3/CRYL1/GCDH/AMDHD2/SARDH/FAAH/PCCA/BCKDHA/PCCB/ECH1/CPT1A/ASRGL1/DLST/SCP2/ABCB11/ACAA1/MCCC1/ACOT7/HADH/SORD/ACSF3/GOT1/LONP2/SDSL/ACOX1/ILVBL/QDPR/DDAH1/HIBADH/GSTZ1/MPST/HSD17B4/IVD/GLUD1/SLC16A1/IRS1/ABCD1/EHHADH/SLC25A17/PCK2/NAGK/ALDH5A1/GCAT/LPIN1/HEXA/TST/ABCD3/GLS/PGD/ACOX2/OAT/ACAA2/DECR2/HIBCH/ATP2B4/GNPDA1/DLD/KYAT3/DBT/ACADM/BCKDHB/ABAT/ECI2/CPT2/ECI…	115
BP	GO:0043484	regulation of RNA splicing	93/4220	186/18888	9.59324e-17	9.03218e-15	6.5179e-15	ENY2/THRAP3/SETX/RBM42/RBM12/SON/TIA1/WTAP/RBPMS/NCBP1/SF3B3/U2AF2/QKI/UPF1/ZBTB7A/SRSF4/FUS/SF1/SRSF2/CELF1/RBMX/HNRNPA2B1/RBM22/TMBIM6/KHDRBS1/SF3B4/HNRNPK/TRA2A/SNW1/NCL/SNRNP70/SAP18/HSPA1A/MAGOH/AHNAK/PRDX6/SRSF9/DAZAP1/JMJD6/HNRNPH3/RPS13/SRSF1/RBM15B/PRPF19/TRRAP/RBM12B/SF3B5/SRRM1/RBM10/HNRNPH1/HNRNPA1/SRSF3/FMR1/RBM39/SRPK1/RBM25/DDX5/ZNF638/PUF60/AKAP17A/RBM8A/PTBP1/NUP98/HNRNPU/CWC22/N…	93
BP	GO:0009142	nucleoside triphosphate biosynthetic process	71/4220	126/18888	1.1895e-16	1.10321e-14	7.96112e-15	IMPDH2/NDUFV3/NDUFA7/CAD/NDUFB7/NDUFAB1/NDUFA8/NDUFA12/NDUFS4/AK1/ATP5PF/NDUFV1/DMAC2L/ATP5PO/NME3/VCP/PARP1/NDUFV2/NDUFB5/NDUFB10/ENO1/CTPS1/ATP5F1B/NME4/NUDT2/IMPDH1/LIPA/NME2/ATP5PD/ATP6V1A/TBPL1/NDUFS5/ALDOA/NDUFA9/NDUFB11/NDUFB9/NDUFA10/NDUFS8/NDUFB3/NDUFB6/SDHA/NDUFA13/NDUFA6/DTYMK/SDHC/NME7/NDUFS6/SDHB/AK3/CTPS2/TMSB4X/NDUFC2/AK4/NDUFA2/SLC25A13/NDUFA5/ATP5F1D/NME1/DNAJC30/NDUFS7/ATP5F1C/N…	71
BP	GO:0031647	regulation of protein stability	139/4220	326/18888	1.41757e-16	1.29541e-14	9.34806e-15	UBL4A/SOX17/TCP1/PHB2/CCT8/CCT5/ANK2/GET4/TARDBP/P3H1/MTMR9/CCT6A/WIZ/FLNA/TSPAN1/HSP90AA1/TAF1/BAG3/COG7/TF/HSP90AB1/CCT7/FLOT2/PTGES3/WDR81/CCAR2/STK3/PFDN2/CCT3/APOA2/GSN/AFM/PFDN6/NAPG/BAG2/PPIB/DDI2/ATP1B1/GOLGA7/PIN1/BCL2/CDKN2AIP/FLOT1/HSPA1A/HSPD1/RAB21/AAK1/DERL1/SUGT1/APOA1/CUL3/CDK7/CCT2/HCFC1/DDRGK1/LAMP2/TAF9B/STXBP1/USP9X/USP4/SEC16A/LSS/TBL1X/ASPH/GTPBP4/CDC37/ZNF207/CSNK2A1/NCLN/C…	139
BP	GO:1902903	regulation of supramolecular fiber organization	159/4220	392/18888	2.37995e-16	2.14333e-14	1.54669e-14	MAP1A/COL6A1/NCK2/CAPG/HDGFL3/EVL/SPTB/CIB1/SPTA1/APP/ESAM/DRG1/MECP2/SMAD4/FLNA/TUBB4A/AKAP9/DCTN1/CCN2/STMN1/ADD2/PRUNE1/GBA2/KANK2/CKAP5/CLASP1/PFDN2/TMOD1/DMTN/TNXB/CLIP1/CYFIP1/ARHGAP28/CGNL1/GSN/RPS3/SPTBN1/ARHGEF18/PFDN6/HCLS1/SWAP70/MAP1B/COLGALT1/TWF1/SPTAN1/PAK2/MYADM/GIT1/WASHC5/WASHC4/ABI2/ELN/PREX1/HSPA1A/SNX9/APOA1/ADD3/LIMA1/WASHC1/CORO1B/FHOD1/ARF1/S100A10/ARPC5L/RAC1/CFL2/FKBP4/S…	159
BP	GO:0048024	regulation of mRNA splicing, via spliceosome	65/4220	112/18888	3.10164e-16	2.75337e-14	1.98692e-14	THRAP3/RBM42/SON/TIA1/WTAP/RBPMS/NCBP1/U2AF2/QKI/UPF1/ZBTB7A/SRSF4/SF1/SRSF2/CELF1/RBMX/HNRNPA2B1/KHDRBS1/SF3B4/HNRNPK/TRA2A/SNW1/NCL/SNRNP70/SAP18/MAGOH/PRDX6/SRSF9/DAZAP1/JMJD6/RBM15B/PRPF19/SRRM1/RBM10/HNRNPA1/SRSF3/FMR1/RBM39/SRPK1/RBM25/DDX5/PUF60/RBM8A/PTBP1/NUP98/HNRNPU/CWC22/NPM1/SMU1/RBM15/DDX17/EXOSC10/TRA2B/LARP7/SRSF6/SRSF10/CIRBP/RBM47/DYRK1A/HNRNPL/C1QBP/SRSF7/PRMT5/RNPS1/SRPK2	65
BP	GO:0042060	wound healing	170/4220	430/18888	3.90602e-16	3.41859e-14	2.46696e-14	GP1BA/HGFAC/PLSCR1/PRDX2/SYTL4/SLC4A1/ITGB6/CADM4/ENPP4/FKBP10/FGB/TLN1/EPPK1/CEACAM1/BLOC1S6/COL5A1/FLNA/TMEM97/ADAM17/SERPINC1/DSP/F2/CD44/APOH/TUBB1/SERPING1/MACF1/F12/FAP/PABPC4/AP3B1/F13B/ANXA5/PROS1/KNG1/MYLK/MMRN1/CLASP1/DMTN/MCAM/ITGA5/SCRIB/PLCG2/STXBP3/VTN/NPR2/FGA/SCARB1/HSPB1/CSRP1/DGKE/CRK/ITGA2/F13A1/PDGFRA/ITGAV/CHMP6/MIA3/PLA2G4A/ACTB/LYN/EXT1/APCS/PLEC/AHNAK/SLC12A2/CHMP4B/SERPIN…	170
BP	GO:0022904	respiratory electron transport chain	69/4220	123/18888	4.38102e-16	3.78107e-14	2.72853e-14	NDUFV3/NDUFA7/NDUFB7/ETFDH/UQCR10/NDUFAB1/NDUFA8/CHCHD2/NDUFA12/NDUFS4/PUM2/SOD2/MYBBP1A/COX6B1/SLC25A12/GPD2/NDUFV1/CYC1/NDUFAF1/BID/UQCRH/UQCRC2/CYCS/NDUFV2/COX4I1/NDUFB5/UQCR11/NDUFB10/COA6/SLC25A22/UQCRC1/COQ9/PLEC/COX7A2L/DGUOK/NDUFS5/COX6A1/ISCU/NDUFA9/NDUFA4/DLD/NDUFB9/NDUFA10/NDUFS8/NDUFB3/NDUFB6/SDHA/NDUFA6/ETFB/SDHC/NDUFS6/SDHB/NDUFC2/COX5B/NDUFA2/ETFA/COX7A2/COX7A1/SLC25A13/NDUFA5/UQCR…	69
BP	GO:0042776	proton motive force-driven mitochondrial ATP synthesis	46/4220	67/18888	7.2954e-16	6.21009e-14	4.48139e-14	NDUFV3/NDUFA7/NDUFB7/NDUFAB1/NDUFA8/NDUFA12/NDUFS4/ATP5PF/NDUFV1/ATP5PO/NDUFV2/NDUFB5/NDUFB10/ATP5F1B/ATP5PD/NDUFS5/NDUFA9/NDUFB11/NDUFB9/NDUFA10/NDUFS8/NDUFB3/NDUFB6/SDHA/NDUFA13/NDUFA6/SDHC/NDUFS6/SDHB/NDUFC2/NDUFA2/NDUFA5/ATP5F1D/DNAJC30/NDUFS7/ATP5F1C/NDUFS3/STOML2/ATP5F1A/ATP5PB/NDUFS2/NDUFA11/NDUFB4/ATP5MF/NDUFS1/ATP5ME	46
BP	GO:0006900	vesicle budding from membrane	54/4220	86/18888	8.68856e-16	7.29604e-14	5.26505e-14	SEC31A/SAR1A/TRAPPC3/TRAPPC4/SEC23A/CSNK1D/TRAPPC9/AP3D1/PICALM/SEC24D/RAB1A/RAB7A/CHMP6/MIA3/FNBP1L/DNM3/AP3S1/CUL3/CHMP4B/SAR1B/DNM2/SEC24A/SNX3/DNM1/VAPA/TMED9/SEC16A/SEC24B/RILP/PDCD6/TRAPPC13/S100A10/ARFGAP2/VAPB/CHMP5/VPS4A/PREB/CHMP4A/GBF1/MYO18A/SEC13/TRAPPC11/PRKCI/ANXA2/TMED2/ARFGAP3/SEC23B/TMED10/PPP6C/TRAPPC8/PEF1/SEC24C/AP1G1/AP2M1	54
BP	GO:0009201	ribonucleoside triphosphate biosynthetic process	66/4220	118/18888	2.31755e-15	1.91933e-13	1.38505e-13	IMPDH2/NDUFV3/NDUFA7/CAD/NDUFB7/NDUFAB1/NDUFA8/NDUFA12/NDUFS4/ATP5PF/NDUFV1/DMAC2L/ATP5PO/NME3/VCP/PARP1/NDUFV2/NDUFB5/NDUFB10/ENO1/CTPS1/ATP5F1B/NME4/NUDT2/IMPDH1/LIPA/NME2/ATP5PD/ATP6V1A/NDUFS5/ALDOA/NDUFA9/NDUFB11/NDUFB9/NDUFA10/NDUFS8/NDUFB3/NDUFB6/SDHA/NDUFA13/NDUFA6/SDHC/NME7/NDUFS6/SDHB/CTPS2/TMSB4X/NDUFC2/NDUFA2/SLC25A13/NDUFA5/ATP5F1D/NME1/DNAJC30/NDUFS7/ATP5F1C/NDUFS3/STOML2/ATP5F1A/ATP…	66
BP	GO:0034976	response to endoplasmic reticulum stress	118/4220	269/18888	2.34743e-15	1.91933e-13	1.38505e-13	NCK2/EIF2AK2/STT3B/BCAP31/P4HB/UBE4B/EIF2B5/GET4/TARDBP/TRAF2/TMEM259/BOK/AGR2/DDX3X/ATP2A3/TXNDC12/HM13/ERP29/OS9/UFD1/UBE2J1/BAX/VCP/PTPN1/TMTC3/AUP1/TBL2/UBQLN2/TMBIM6/QRICH1/NIBAN1/SEC61B/ERP44/EIF4G1/MARCKS/UGGT2/BCL2/UFL1/ERO1A/TMUB2/TRIM25/FLOT1/EIF2AK4/HSPA1A/UBXN4/RACK1/OPA1/DERL1/LPCAT3/DDRGK1/ERLIN1/UBAC2/SRPX/SEC16A/UBXN6/MAP3K5/RHBDD2/UBXN1/AMFR/GORASP2/ERMP1/VAPB/PML/HSP90B1/TMEM33/…	118
BP	GO:0032386	regulation of intracellular transport	117/4220	267/18888	3.38058e-15	2.72817e-13	1.96873e-13	PCM1/SAR1A/SORL1/TXN/BCAP31/RAB11B/TARDBP/PCNT/EZR/MECP2/ARHGAP1/NSUN2/RIPOR1/FLNA/TMEM97/DYNC1H1/PPM1A/HSP90AA1/RINT1/RIOK2/PDCD5/YIPF5/BAG3/EIPR1/XPO1/OS9/DNAJC13/EHD2/ERGIC3/UBE2J1/MX2/RUFY3/PTPN1/SCFD1/SCP2/RBM22/KHDRBS1/IPO5/HCLS1/MAP1B/REEP5/TRIM28/UBR5/CDH1/SP100/CHCHD4/RAB21/AKAP8L/XPO4/SAR1B/UBAC2/SNX3/JUP/TMEM30A/SEC24B/NEDD4/CPSF6/DMAP1/GRIPAP1/MAP2K2/VPS11/ATP9A/NUP54/CDK5/TPR/PGAP1/E…	117
BP	GO:0009206	purine ribonucleoside triphosphate biosynthetic process	63/4220	112/18888	6.91778e-15	5.50939e-13	3.97574e-13	IMPDH2/NDUFV3/NDUFA7/NDUFB7/NDUFAB1/NDUFA8/NDUFA12/NDUFS4/ATP5PF/NDUFV1/DMAC2L/ATP5PO/NME3/VCP/PARP1/NDUFV2/NDUFB5/NDUFB10/ENO1/ATP5F1B/NME4/NUDT2/IMPDH1/LIPA/NME2/ATP5PD/ATP6V1A/NDUFS5/ALDOA/NDUFA9/NDUFB11/NDUFB9/NDUFA10/NDUFS8/NDUFB3/NDUFB6/SDHA/NDUFA13/NDUFA6/SDHC/NME7/NDUFS6/SDHB/TMSB4X/NDUFC2/NDUFA2/SLC25A13/NDUFA5/ATP5F1D/NME1/DNAJC30/NDUFS7/ATP5F1C/NDUFS3/STOML2/ATP5F1A/ATP5PB/NDUFS2/NDUFA…	63
BP	GO:0051656	establishment of organelle localization	179/4220	472/18888	7.00421e-15	5.50939e-13	3.97574e-13	PCM1/ABRAXAS2/SAR1A/ARMCX3/SNAP23/EXOC5/TRAPPC3/TUBA1A/DNM1L/RAB11B/EZR/MECP2/SUN1/BLOC1S6/RIPOR1/RRS1/DYNC1H1/TSG101/DCTN1/CROCC/RIOK2/KNTC1/TRAPPC4/RHOT2/XPO1/LSG1/IKBKG/CSNK1D/TRAPPC9/AP3D1/AP3B1/CLASP1/ABCE1/MYO5B/SCRIB/NUDC/GJA1/AP3M1/LLGL1/PICALM/ATM/NUP88/YKT6/STAM/TMEM201/DOCK7/MAP1B/RAB6A/F8A1/GPSM1/RAB1A/VAMP8/RAB7A/RHOT1/CHMP6/LYN/FNBP1L/DNM3/OPA1/AP3S1/BUB3/CUL3/CHMP4B/SPG11/S100A13/S…	179
BP	GO:0006635	fatty acid beta-oxidation	48/4220	75/18888	1.16708e-14	8.95336e-13	6.46101e-13	AUH/AMACR/ETFDH/GCDH/ECH1/CPT1A/SCP2/ABCB11/ACAA1/HADH/LONP2/ACOX1/HSD17B4/IVD/IRS1/ABCD1/EHHADH/SLC25A17/ABCD3/ACOX2/ACAA2/DECR2/ACADM/ECI2/CPT2/ECI1/ACAT1/ETFB/HSD17B10/ACAT2/MLYCD/ABCD4/ACADS/ECHDC1/ACADVL/ECHS1/ETFA/AKT2/ACAD10/ALDH1L2/ACOX3/DECR1/HADHA/CRAT/AKT1/HADHB/ACOT8/MCAT	48
BP	GO:0061077	chaperone-mediated protein folding	48/4220	75/18888	1.16708e-14	8.95336e-13	6.46101e-13	TCP1/CCT8/CCT5/DNAJC5/P3H1/CCT6A/PDCD5/HSPA2/HSPA13/HSPH1/CCT7/PTGES3/HSPA14/PFDN2/CCT3/HSPB1/PFDN6/PPIB/ERO1A/ST13/HSPA1A/CCT2/DNAJB1/CSNK2A1/CRTAP/DNAJC7/SDF2/FKBP4/CCT4/CLU/CHORDC1/HSPA8/TOR1A/UNC45A/HSPA9/HSPA5/DFFA/CD74/VBP1/FKBP2/HSPA1L/HSPE1/GAK/DNAJB2/FKBP11/SDF2L1/PDIA4/TRAP1	48
BP	GO:0009145	purine nucleoside triphosphate biosynthetic process	63/4220	113/18888	1.22412e-14	9.27645e-13	6.69417e-13	IMPDH2/NDUFV3/NDUFA7/NDUFB7/NDUFAB1/NDUFA8/NDUFA12/NDUFS4/ATP5PF/NDUFV1/DMAC2L/ATP5PO/NME3/VCP/PARP1/NDUFV2/NDUFB5/NDUFB10/ENO1/ATP5F1B/NME4/NUDT2/IMPDH1/LIPA/NME2/ATP5PD/ATP6V1A/NDUFS5/ALDOA/NDUFA9/NDUFB11/NDUFB9/NDUFA10/NDUFS8/NDUFB3/NDUFB6/SDHA/NDUFA13/NDUFA6/SDHC/NME7/NDUFS6/SDHB/TMSB4X/NDUFC2/NDUFA2/SLC25A13/NDUFA5/ATP5F1D/NME1/DNAJC30/NDUFS7/ATP5F1C/NDUFS3/STOML2/ATP5F1A/ATP5PB/NDUFS2/NDUFA…	63
BP	GO:0072524	pyridine-containing compound metabolic process	83/4220	170/18888	2.40785e-14	1.80269e-12	1.30088e-12	FBP1/OGDHL/COL6A1/HKDC1/DHTKD1/SLC4A1/PKLR/G6PD/APP/ALPL/NCOR1/ADPGK/NAMPT/SARM1/BPGM/RPIA/GPD2/HK1/ZBTB7A/PPP2CA/VCP/PKM/TP53I3/PGM1/PNPO/TPI1/NAXE/ENO1/INSR/ZBTB20/PDXK/PC/PNP/GIT1/NADK2/LIPA/TKT/NAXD/PCK2/ALDOA/PRKAA1/PGD/MDH2/SHPK/PGAM1/LDHA/ENO2/GALK1/GPI/NAPRT/PFKM/KMO/HK2/PGK1/PFKL/OGT/OGDH/PRKAG1/ENO3/NNT/ME2/PARP9/PFKP/EIF6/ALDOC/IDH1/NMNAT1/MTOR/GAPDH/ALDH1L2/DCXR/PGLS/DERA/H6PD/RPTOR/S…	83
BP	GO:0042773	ATP synthesis coupled electron transport	58/4220	102/18888	4.234e-14	3.0953e-12	2.23366e-12	NDUFV3/NDUFA7/NDUFB7/UQCR10/NDUFAB1/NDUFA8/CHCHD2/NDUFA12/NDUFS4/COX6B1/NDUFV1/CYC1/NDUFAF1/BID/UQCRH/UQCRC2/CYCS/NDUFV2/COX4I1/NDUFB5/UQCR11/NDUFB10/COA6/UQCRC1/COQ9/COX7A2L/DGUOK/NDUFS5/COX6A1/ISCU/NDUFA9/NDUFA4/DLD/NDUFB9/NDUFA10/NDUFS8/NDUFB3/NDUFB6/SDHA/NDUFA6/SDHC/NDUFS6/SDHB/NDUFC2/COX5B/NDUFA2/COX7A2/COX7A1/NDUFA5/UQCRB/NDUFS7/COX6C/NDUFS3/UQCRFS1/NDUFS2/PARK7/NDUFB4/NDUFS1	58
BP	GO:0042775	mitochondrial ATP synthesis coupled electron transport	58/4220	102/18888	4.234e-14	3.0953e-12	2.23366e-12	NDUFV3/NDUFA7/NDUFB7/UQCR10/NDUFAB1/NDUFA8/CHCHD2/NDUFA12/NDUFS4/COX6B1/NDUFV1/CYC1/NDUFAF1/BID/UQCRH/UQCRC2/CYCS/NDUFV2/COX4I1/NDUFB5/UQCR11/NDUFB10/COA6/UQCRC1/COQ9/COX7A2L/DGUOK/NDUFS5/COX6A1/ISCU/NDUFA9/NDUFA4/DLD/NDUFB9/NDUFA10/NDUFS8/NDUFB3/NDUFB6/SDHA/NDUFA6/SDHC/NDUFS6/SDHB/NDUFC2/COX5B/NDUFA2/COX7A2/COX7A1/NDUFA5/UQCRB/NDUFS7/COX6C/NDUFS3/UQCRFS1/NDUFS2/PARK7/NDUFB4/NDUFS1	58
BP	GO:0031589	cell-substrate adhesion	143/4220	359/18888	4.34162e-14	3.13707e-12	2.26381e-12	CDH13/ITGB6/CIB1/P4HB/FGB/TLN1/FLNA/UTRN/AGR2/TIMM10B/CCN2/POSTN/COL16A1/TRIP6/CD44/PIP5K1A/MACF1/ITGA3/BCR/ITGAL/THBS3/ITGB2/CRKL/PKP2/CLASP1/DMTN/TNXB/ITGA5/ACTN1/ITGB4/VTN/FGA/CDK6/SORBS1/CRK/ITGA2/ITGAM/BCL2/MYADM/LAMA5/RAB1A/CORO1C/BCAM/ITGAV/EPHB3/PREX1/APOA1/NID1/MYO1G/LAMB1/JUP/THY1/S100A10/FBLN1/FBLN2/NID2/RAC1/CDH11/HSD17B12/ITGA6/ITGA4/PTK2/BST1/PEAK1/CDK5/DUSP3/ITGA1/DAG1/SFRP1/SORBS3…	143
BP	GO:0006417	regulation of translation	170/4220	451/18888	6.314e-14	4.50979e-12	3.2544e-12	PABPC1/EIF3C/NCK2/RPS14/EIF2AK2/CNOT10/RPS9/LSM14B/DDX1/EIF4G2/BZW1/DDX6/CNOT3/EIF2B5/APP/EIF4G3/TIA1/RCC1L/CYP1B1/DHX29/DDX3X/NAT10/PUM2/YBX1/NCBP1/CAPRIN1/EIF3B/QKI/UPF1/GCN1/ELP1/SH3BGRL/RBM4B/CSDE1/PPP1CA/IGF2BP2/HNRNPD/PRMT1/PLD1/LARP1/EIF2A/DHX36/ABCE1/CYFIP1/CELF1/PKM/LIMD1/TRIM2/NIBAN1/MTG2/RPL13A/KHDRBS1/RPL10/YTHDF3/RPS3/HSPB1/EIF4G1/CNOT1/PCIF1/AGO1/SELENOT/ITGA2/MRPL13/IFRD2/NCL/LSM14…	170
BP	GO:0007229	integrin-mediated signaling pathway	61/4220	111/18888	7.77281e-14	5.48866e-12	3.96079e-12	ITGB6/TLN1/CEACAM1/FLNA/CCN2/COL16A1/ITGA3/LAMB2/ITGAL/ITGB2/SLC2A10/ITGA5/ITGB4/ERBIN/ADAM10/ITGA2/ITGAM/LAMA5/ITGAV/NME2/APOA1/CUL3/NID1/LAMB1/DST/THY1/ITGA6/ITGA4/PTK2/PLPP3/BST1/FYB1/ITGA1/CDC42/COL3A1/ITGB5/CTNNA1/NRP1/ITGB3/ILK/FUT8/FN1/CD63/ITGAX/FERMT3/RCC2/ISG15/ITGA2B/ZYX/LAMC1/FERMT2/PTPN11/PLEK/SYK/LAMA2/PTPRA/ITGB1/LAMA1/MYH9/DOCK1/LIMS1	61
BP	GO:0090150	establishment of protein localization to membrane	117/4220	277/18888	7.96039e-14	5.55797e-12	4.0108e-12	UBL4A/RAB3GAP2/ICMT/SSR3/SORL1/ATP6AP1/EMC4/CIB1/NOMO1/GET4/RAB11B/ZDHHC4/RAB8A/C2CD5/TIMM10B/HSP90AA1/SLC1A1/PDCD5/MYO1C/ANK3/SSR1/MACF1/BID/AP3B1/BAX/ITGB2/TOMM40/BCS1L/ZDHHC3/DMTN/TIMM9/VPS37B/SCRIB/EMC1/NACA/SEC61B/EGFR/SPTBN1/STOM/ATP1B1/GOLGA7/ITGAM/RAB7A/AFDN/AGK/TRAM1/KRT18/RACK1/ARL6IP1/CHMP4B/NPC1/OXA1L/TOMM22/SRP54/TIMM29/SRP72/SAMM50/FIS1/GOLGA4/MTX1/GRIPAP1/GORASP2/NCLN/CDK5/SEC62/SC…	117
BP	GO:0016241	regulation of macroautophagy	83/4220	173/18888	8.33343e-14	5.75377e-12	4.15209e-12	TBK1/RAB3GAP2/DNM1L/SCOC/BAG3/PARL/DCN/SNX6/MAP3K7/SPTLC2/IKBKG/LARP1/SCFD1/UBQLN2/CALCOCO2/PIP4K2A/UBQLN4/GPSM1/ATP6V0A1/TECPR1/TOM1/ATP6V1A/NPC1/GSK3A/ATP6V0D1/TSC2/NEDD4/PIP4K2B/SUPT5H/EHMT2/QSOX1/EXOC8/SLC25A4/ATP6V1D/CSNK2A1/SNX5/CDK5/PIP4K2C/RALB/PIK3R4/VPS13C/ATP6V0A2/PIK3CA/SH3GLB1/VDAC1/FBXO7/CAPNS1/BNIP3L/SPTLC1/VPS13D/EXOC7/POLDIP2/HTT/CAPN1/ATP6V1E1/CTTN/MAPK3/RIPK2/VPS26A/EXOC1/ATP6V…	83
BP	GO:0050821	protein stabilization	98/4220	218/18888	8.59482e-14	5.86904e-12	4.23527e-12	SOX17/TCP1/PHB2/CCT8/CCT5/ANK2/P3H1/MTMR9/CCT6A/WIZ/FLNA/TSPAN1/HSP90AA1/TAF1/BAG3/COG7/HSP90AB1/CCT7/FLOT2/PTGES3/WDR81/STK3/PFDN2/CCT3/APOA2/AFM/PFDN6/NAPG/BAG2/PPIB/ATP1B1/GOLGA7/PIN1/FLOT1/HSPA1A/HSPD1/RAB21/AAK1/APOA1/CDK7/CCT2/HCFC1/LAMP2/TAF9B/STXBP1/USP9X/SEC16A/TBL1X/GTPBP4/CDC37/ZNF207/CSNK2A1/NCLN/CRTAP/PLPP3/TELO2/RUVBL1/ATP1B3/RPS7/HIP1/CRYAB/CCT4/CALR/CLU/NAA15/COG3/CTNND1/BAG5/PRKC…	98
BP	GO:0007030	Golgi organization	77/4220	156/18888	9.93406e-14	6.70981e-12	4.842e-12	VPS51/EHD3/VCPIP1/RAB8A/COG5/AKAP9/YIPF5/COG7/PI4K2B/CSNK1D/CLASP1/SYNE1/VPS13B/SURF4/TMED7/BET1/RAB1A/USO1/CORO7/TMED9/SEC16A/TRIP11/COG2/TMED3/GORASP2/SEC23IP/HUWE1/MAP2K2/CDC42/GOLGA5/GOLGA2/RAB1B/STK25/CSNK1A1/COG3/MAP2K1/GBF1/BAG5/MYO18A/HTT/RAB2A/TMED4/ARFGEF1/MAPK3/VRK1/NSFL1C/YWHAZ/NAGLU/TRAPPC11/COG6/RAB43/STX5/TMED2/PDCD10/TMED10/GAK/ATL3/VTI1B/STX18/COG1/ARL1/VMP1/CUL7/PI4K2A/TRAPPC8/C…	77
BP	GO:0015986	proton motive force-driven ATP synthesis	47/4220	76/18888	1.45729e-13	9.73723e-12	7.02668e-12	NDUFV3/NDUFA7/NDUFB7/NDUFAB1/NDUFA8/NDUFA12/NDUFS4/ATP5PF/NDUFV1/ATP5PO/NDUFV2/NDUFB5/NDUFB10/ATP5F1B/ATP5PD/ATP6V1A/NDUFS5/NDUFA9/NDUFB11/NDUFB9/NDUFA10/NDUFS8/NDUFB3/NDUFB6/SDHA/NDUFA13/NDUFA6/SDHC/NDUFS6/SDHB/NDUFC2/NDUFA2/NDUFA5/ATP5F1D/DNAJC30/NDUFS7/ATP5F1C/NDUFS3/STOML2/ATP5F1A/ATP5PB/NDUFS2/NDUFA11/NDUFB4/ATP5MF/NDUFS1/ATP5ME	47
BP	GO:0002183	cytoplasmic translational initiation	33/4220	44/18888	1.60409e-13	1.0604e-11	7.6522e-12	EIF3C/EIF3I/EIF2B5/DHX29/NCBP1/EIF3B/SH3BGRL/EIF2D/EIF3A/EIF3J/RPL13A/EIF3F/EIF4G1/EIF5/EIF3M/EIF2AK4/EIF2S2/EIF3E/EIF3H/EIF2B2/DENR/EIF2B4/EIF2B1/EIF2S3/YTHDF2/EIF2B3/MCTS1/EIF3G/EIF4A1/MTOR/EIF4A2/EIF3L/EIF3D	33
BP	GO:0042255	ribosome assembly	41/4220	62/18888	1.95824e-13	1.28089e-11	9.24331e-12	RPLP0/RPS14/RPL6/RPS27/RRS1/DHX29/DDX3X/MRPL20/RPS19/EIF2A/RPL10/DHX30/EIF5/DDX28/RPSA/RPS15/RPS5/FASTKD2/MRPS7/MRPS2/MDN1/PRKDC/NLE1/DHX37/RPF2/BRIX1/PWP2/EFL1/NPM1/EIF5B/EIF6/RPL11/RPS27L/BOP1/RPL23A/XRCC5/NOP2/C1QBP/NOA1/RPL5/RPL38	41
BP	GO:0072659	protein localization to plasma membrane	121/4220	293/18888	2.04497e-13	1.32369e-11	9.55217e-12	TSPAN15/ANK1/SLC4A1/SORL1/EXOC5/ATP6AP1/CIB1/ANK2/EHD3/EZR/ZDHHC4/RAB8A/EPB41L3/FLNA/DPP6/BSG/C2CD5/AGR2/CLTC/SEC23A/ANK3/RAB3D/FLOT2/PIP5K1A/MACF1/ITGA3/CDH2/EHD2/CNPY4/ZDHHC3/PKP2/PPP2R5A/SCRIB/EFR3A/PICALM/EGFR/SPTBN1/FCHO2/DENND4C/LGALS3/PPP1R9B/SORBS1/RER1/IKBKB/ATP1B1/GOLGA7/LAMA5/VAMP8/RAB7A/AFDN/FLOT1/CDH1/FRMD8/ACTB/KRT18/RACK1/STX8/STXBP1/MYO5A/JUP/SEC16A/TPBG/S100A10/GOLGA4/GRIPAP1/GOR…	121
BP	GO:0019362	pyridine nucleotide metabolic process	79/4220	164/18888	2.50848e-13	1.59058e-11	1.14781e-11	FBP1/OGDHL/COL6A1/HKDC1/DHTKD1/SLC4A1/PKLR/G6PD/APP/NCOR1/ADPGK/NAMPT/SARM1/BPGM/RPIA/GPD2/HK1/ZBTB7A/PPP2CA/VCP/PKM/TP53I3/PGM1/TPI1/NAXE/ENO1/INSR/ZBTB20/PC/GIT1/NADK2/LIPA/TKT/NAXD/PCK2/ALDOA/PRKAA1/PGD/MDH2/SHPK/PGAM1/LDHA/ENO2/GALK1/GPI/NAPRT/PFKM/KMO/HK2/PGK1/PFKL/OGT/OGDH/PRKAG1/ENO3/NNT/ME2/PARP9/PFKP/EIF6/ALDOC/IDH1/NMNAT1/MTOR/GAPDH/ALDH1L2/DCXR/PGLS/DERA/H6PD/RPTOR/SIRT6/PRKACA/LDHB/ID…	79
BP	GO:0046496	nicotinamide nucleotide metabolic process	79/4220	164/18888	2.50848e-13	1.59058e-11	1.14781e-11	FBP1/OGDHL/COL6A1/HKDC1/DHTKD1/SLC4A1/PKLR/G6PD/APP/NCOR1/ADPGK/NAMPT/SARM1/BPGM/RPIA/GPD2/HK1/ZBTB7A/PPP2CA/VCP/PKM/TP53I3/PGM1/TPI1/NAXE/ENO1/INSR/ZBTB20/PC/GIT1/NADK2/LIPA/TKT/NAXD/PCK2/ALDOA/PRKAA1/PGD/MDH2/SHPK/PGAM1/LDHA/ENO2/GALK1/GPI/NAPRT/PFKM/KMO/HK2/PGK1/PFKL/OGT/OGDH/PRKAG1/ENO3/NNT/ME2/PARP9/PFKP/EIF6/ALDOC/IDH1/NMNAT1/MTOR/GAPDH/ALDH1L2/DCXR/PGLS/DERA/H6PD/RPTOR/SIRT6/PRKACA/LDHB/ID…	79
BP	GO:0140694	non-membrane-bounded organelle assembly	157/4220	413/18888	2.58657e-13	1.62353e-11	1.17159e-11	RPLP0/RPS14/ABRAXAS2/TTN/RPL6/DDX6/G3BP1/EZR/DRG1/RPS27/UBAP2L/SMAD4/TIA1/FLNA/RRS1/CEP192/DYNC1H1/DHX29/NCOR1/DDX3X/PUM2/KNTC1/CAPRIN1/PGM5/TUBB1/PRRC2C/CSDE1/CSNK1D/MRPL20/RPS19/POGZ/CLASP1/EIF2A/TMOD1/LIMD1/AUP1/GSN/KIF23/DDB1/RPL10/YTHDF3/RPS3/EDC3/TUBGCP2/CNOT1/CSRP1/DHX30/SMC1A/LSM14A/EIF5/SMC3/WASHC5/PDGFRA/CHMP6/TUBGCP3/KRT8/USP10/FLNC/HSPA1A/RCC1/PLEC/KRT19/SUGT1/FXR1/CHMP4B/GTF2B/DDX28/…	157
BP	GO:0006406	mRNA export from nucleus	45/4220	72/18888	2.77111e-13	1.72197e-11	1.24262e-11	ENY2/ALYREF/NSUN2/NCBP1/UPF1/UPF2/XPO1/THOC5/HNRNPA2B1/NUP88/PABPN1/NXF1/NUP85/MAGOH/NUP133/AKAP8L/RBM15B/THOC1/SMG6/POLDIP3/TPR/EIF4E/SRSF3/FMR1/THOC6/THOC2/DDX19B/CHTOP/PCID2/SMG5/RBM8A/RAE1/NUP155/NUP160/NUP93/THOC7/SUPT6H/NUP107/MCM3AP/DDX39B/THOC3/GLE1/AGFG1/NUP214/EIF4A3	45
BP	GO:0006520	amino acid metabolic process	121/4220	295/18888	3.60804e-13	2.21984e-11	1.6019e-11	CRYM/ICMT/GGT1/AUH/MCCC2/CAD/P4HB/GCLM/MECP2/GCDH/SARDH/PHGDH/PCCA/TARS2/SLC25A12/ALDH18A1/MTAP/P4HA2/BCKDHA/CPS1/GCLC/PCCB/CARS2/IARS2/ASRGL1/DLST/GFPT1/MCCC1/NARS1/PYCR1/CTPS1/FARSB/GOT1/ASL/SDSL/ILVBL/QDPR/PYCR3/MARS2/DDAH1/HIBADH/GSTZ1/MPST/MMUT/IVD/GLUD1/DGLUCY/GART/VARS2/HARS2/SHMT2/GMPS/MRI1/KARS1/ALDH5A1/GCAT/GLS/FARSA/OAT/WARS2/CRTAP/HIBCH/ATP2B4/DLD/P4HTM/KYAT3/DBT/BCKDHB/ABAT/PARS2/BPH…	121
BP	GO:0007596	blood coagulation	99/4220	226/18888	4.56977e-13	2.78398e-11	2.009e-11	GP1BA/HGFAC/PLSCR1/PRDX2/SLC4A1/ENPP4/FGB/TLN1/CEACAM1/BLOC1S6/FLNA/SERPINC1/F2/APOH/TUBB1/SERPING1/F12/FAP/PABPC4/AP3B1/F13B/ANXA5/PROS1/KNG1/MMRN1/DMTN/PLCG2/STXBP3/VTN/FGA/HSPB1/CSRP1/DGKE/ITGA2/F13A1/PDGFRA/PLA2G4A/ACTB/LYN/SERPINA1/FIBP/SERPINA10/STXBP1/RAP2B/FBLN1/F10/CLIC1/SERPIND1/HBB/CD9/F5/PRKCA/PLAUR/C4BPB/PIK3CA/COL3A1/RAB27A/FGG/ENTPD1/ITGB3/ILK/KRT1/METAP1/PDIA3/PRKCD/PLG/KLKB1/ACTG…	99
BP	GO:0006754	ATP biosynthetic process	56/4220	101/18888	4.90955e-13	2.96194e-11	2.13742e-11	NDUFV3/NDUFA7/NDUFB7/NDUFAB1/NDUFA8/NDUFA12/NDUFS4/ATP5PF/NDUFV1/DMAC2L/ATP5PO/VCP/PARP1/NDUFV2/NDUFB5/NDUFB10/ENO1/ATP5F1B/NUDT2/LIPA/ATP5PD/ATP6V1A/NDUFS5/ALDOA/NDUFA9/NDUFB11/NDUFB9/NDUFA10/NDUFS8/NDUFB3/NDUFB6/SDHA/NDUFA13/NDUFA6/SDHC/NDUFS6/SDHB/TMSB4X/NDUFC2/NDUFA2/SLC25A13/NDUFA5/ATP5F1D/DNAJC30/NDUFS7/ATP5F1C/NDUFS3/STOML2/ATP5F1A/ATP5PB/NDUFS2/NDUFA11/NDUFB4/ATP5MF/NDUFS1/ATP5ME	56
BP	GO:0045727	positive regulation of translation	68/4220	134/18888	5.06025e-13	3.0235e-11	2.18185e-11	PABPC1/EIF3C/NCK2/EIF4G2/EIF2B5/EIF4G3/RCC1L/CYP1B1/DHX29/DDX3X/NAT10/YBX1/SH3BGRL/CSDE1/HNRNPD/PRMT1/PLD1/LARP1/DHX36/PKM/NIBAN1/KHDRBS1/YTHDF3/EIF4G1/PCIF1/ITGA2/EIF2AK4/SSB/EIF3E/FXR1/RPS4X/ELAVL1/EIF5A/FXR2/PLXNB2/CDK5RAP1/POLDIP3/CNBP/FASTKD2/FMR1/PRKDC/OGT/YTHDF2/NSUN5/COA3/HNRNPU/NPM1/DHX9/SYNCRIP/FASTKD3/EEF2/EIF6/THBS1/RPS27L/TRMT10C/YBX3/MTOR/AGO2/DNAJC3/UQCC2/PYM1/ERBB2/CIRBP/MRPS27/C1…	68
BP	GO:0007044	cell-substrate junction assembly	54/4220	96/18888	5.79105e-13	3.4272e-11	2.47317e-11	TLN1/COL16A1/TRIP6/PIP5K1A/MACF1/BCR/CLASP1/DMTN/ITGA5/ACTN1/ITGB4/SORBS1/LAMA3/ITGA2/BCL2/CORO1C/PLEC/DST/THY1/S100A10/RAC1/CDH11/ITGA6/PTK2/PEAK1/DUSP3/SFRP1/TNS1/NRP1/ITGB3/FN1/POLDIP2/CTTN/ACTG1/SLK/HRG/RCC2/ROCK2/MAP4K4/SMAD3/SLC9A1/THBS1/LAMC1/FERMT2/ROCK1/MMP14/CORO2B/PTPRA/RHOA/PPM1F/LIMS1/ARHGEF7/VCL/APOD	54
BP	GO:0019646	aerobic electron transport chain	53/4220	94/18888	8.33225e-13	4.88459e-11	3.52487e-11	NDUFV3/NDUFA7/NDUFB7/UQCR10/NDUFAB1/NDUFA8/NDUFS4/COX6B1/NDUFV1/CYC1/NDUFAF1/UQCRH/UQCRC2/CYCS/NDUFV2/COX4I1/NDUFB5/UQCR11/NDUFB10/UQCRC1/COQ9/COX7A2L/NDUFS5/COX6A1/ISCU/NDUFA9/NDUFA4/DLD/NDUFB9/NDUFA10/NDUFS8/NDUFB3/NDUFB6/SDHA/NDUFA6/SDHC/NDUFS6/SDHB/NDUFC2/COX5B/NDUFA2/COX7A2/COX7A1/NDUFA5/UQCRB/NDUFS7/COX6C/NDUFS3/UQCRFS1/NDUFS2/PARK7/NDUFB4/NDUFS1	53
BP	GO:0110053	regulation of actin filament organization	113/4220	273/18888	1.06189e-12	6.16691e-11	4.45023e-11	NCK2/CAPG/EVL/SPTB/SPTA1/ESAM/FLNA/CCN2/STMN1/ADD2/GBA2/KANK2/CLASP1/TMOD1/DMTN/CYFIP1/ARHGAP28/CGNL1/GSN/SPTBN1/ARHGEF18/HCLS1/SWAP70/TWF1/SPTAN1/PAK2/MYADM/WASHC5/WASHC4/ABI2/ELN/PREX1/SNX9/APOA1/ADD3/LIMA1/WASHC1/CORO1B/FHOD1/ARF1/S100A10/ARPC5L/RAC1/CFL2/SFRP1/SORBS3/RICTOR/KIRREL1/CDC42/TPM1/PIK3CA/BAIAP2/CAPZB/ARF6/SSH3/NRP1/EPS8/CAPZA1/TMOD3/TACSTD2/VASP/NF2/DLG1/DSTN/ADD1/TJP1/SH3BP1/TWF2…	113
BP	GO:0042176	regulation of protein catabolic process	140/4220	362/18888	1.14411e-12	6.58288e-11	4.75041e-11	MAP1A/EEF1A1/TSPAN15/SOX17/TMEM132A/USP5/SORL1/BCAP31/ELOB/PSMC1/EZR/SMAD4/FLNA/TMEM259/ALAD/HSP90AA1/TAF1/SF3B3/PSMC3/HSP90AB1/TIMP2/UCHL5/XPO1/GCLC/CSNK1D/CCAR2/NUB1/VCP/PSMF1/RHBDF1/CUL4A/TMTC3/UBQLN2/DDB1/UBQLN4/EGFR/BAG2/PSMD2/F8A1/NRDC/PIN1/UFL1/RAB7A/CHMP6/MYCBP2/CDH1/SNRNP70/LPCAT1/HSPA1A/SNX9/RACK1/RELA/HECTD1/PSMD14/CUL4B/VPS28/DDRGK1/DCAF1/GSK3A/C4BPA/TRIM32/SNX3/USP9X/NEDD4/RILP/EIF3H…	140
BP	GO:1904951	positive regulation of establishment of protein localization	129/4220	326/18888	1.32981e-12	7.58113e-11	5.47077e-11	PCM1/TCP1/SAR1A/TMEM132A/SYTL4/CCT8/TTN/SORL1/CCT5/BCAP31/DNM1L/CIB1/TLR2/TARDBP/PCNT/FGB/CCT6A/RIPOR1/FLNA/TMEM97/IER3IP1/C2CD5/PPM1A/TSG101/HSP90AA1/PDCD5/MYO1C/BAG3/F2/ANK3/CCT7/ERGIC3/ITGB2/LEPROT/RUFY3/CD2AP/SAE1/CCT3/RBM22/IPO5/EGFR/FGA/ACSL4/HCLS1/STOM/NPEPPS/MCU/ITGAM/TRIM28/UBR5/CDH1/RACK1/OSBP/XPO4/TRPM4/GLUD1/CCT2/VPS28/MYH10/MPC2/GSK3A/PCK2/SAR1B/SEC24A/JUP/TMEM30A/PRKAA1/FIS1/DMAP1/P…	129
BP	GO:0051258	protein polymerization	117/4220	287/18888	1.44085e-12	8.1395e-11	5.87371e-11	NCK2/CAPG/HDGFL3/AIF1/EVL/TUBA1A/SPTB/SPTA1/FGB/ESAM/DRG1/MECP2/RANBP9/TUBB4A/CEP192/GAS7/AKAP9/DCTN1/HSP90AA1/STMN1/ADD2/PRUNE1/TUBB1/GBA2/KANK2/CSNK1D/CKAP5/CLASP1/TMOD1/DMTN/CLIP1/CYFIP1/ARHGAP28/DIAPH2/VTN/GSN/ARPC4/RPS3/SPTBN1/FGA/HCLS1/TUBGCP2/MAP1B/TWF1/SPTAN1/MYADM/GIT1/WASHC5/ELN/TUBGCP3/PREX1/HSPA1A/SNX9/DIAPH1/CHMP4B/CORO7/ADD3/DNM2/TRIM32/ARPC5L/GPX4/CHMP2A/KRT5/RAC1/ZNF207/FKBP4/RICT…	117
BP	GO:0007599	hemostasis	100/4220	233/18888	1.58951e-12	8.89839e-11	6.42135e-11	GP1BA/HGFAC/PLSCR1/PRDX2/SLC4A1/ENPP4/FGB/TLN1/CEACAM1/BLOC1S6/FLNA/SERPINC1/F2/APOH/TUBB1/SERPING1/F12/FAP/PABPC4/AP3B1/F13B/ANXA5/PROS1/KNG1/MMRN1/DMTN/PLCG2/STXBP3/VTN/FGA/HSPB1/CSRP1/DGKE/ITGA2/F13A1/PDGFRA/PLA2G4A/ACTB/LYN/SERPINA1/FIBP/SERPINA10/STXBP1/RAP2B/FBLN1/F10/CLIC1/SERPIND1/HBB/CD9/F5/PRKCA/PLAUR/C4BPB/PIK3CA/COL3A1/RAB27A/GPI/FGG/ENTPD1/ITGB3/ILK/KRT1/METAP1/PDIA3/PRKCD/PLG/KLKB1/…	100
BP	GO:0072329	monocarboxylic acid catabolic process	66/4220	131/18888	1.70294e-12	9.44828e-11	6.81816e-11	AUH/AMACR/ETFDH/SLC16A3/CRYL1/GCDH/FAAH/PCCA/PCCB/ECH1/CPT1A/SCP2/ABCB11/ACAA1/ACOT7/HADH/SORD/LONP2/ACOX1/ILVBL/HSD17B4/IVD/SLC16A1/IRS1/ABCD1/EHHADH/SLC25A17/PCK2/LPIN1/HEXA/ABCD3/PGD/ACOX2/ACAA2/DECR2/ACADM/ECI2/CPT2/ECI1/ACAT1/ETFB/HSD17B10/ACAT2/MLYCD/ABCD4/ACADS/ECHDC1/ACADVL/NUDT19/ECHS1/HEXB/ETFA/AKT2/ACAD10/AKR1A1/ALDH1L2/DCXR/ACOX3/DECR1/HADHA/CRAT/AKT1/HADHB/FAH/ACOT8/MCAT	66
BP	GO:0043254	regulation of protein-containing complex assembly	156/4220	418/18888	1.74003e-12	9.56863e-11	6.90501e-11	NCK2/CAPG/ABCA1/SAR1A/EIF2AK2/EVL/SORL1/SPTB/SPTA1/ESAM/DRG1/MECP2/TRAF2/TUBB4A/DDX3X/AKAP9/DCTN1/HSP90AA1/STMN1/ADD2/PRUNE1/UBLCP1/GBA2/KANK2/BID/BAX/PPP2CA/HMGB1/CKAP5/VCP/CLASP1/TMOD1/DMTN/CLIP1/CYFIP1/ARHGAP28/PLCG2/GSN/RPL13A/PIEZO1/RPS3/SPTBN1/EIF4G1/HCLS1/ATM/LGALS3/MAP1B/TWF1/SPTAN1/MYADM/GIT1/ELN/PREX1/HSPA1A/SNX9/RACK1/HCFC1/ADD3/SAR1B/STXBP1/JMJD6/BRCC3/ARPC5L/FSCN1/RAC1/TFIP11/NCLN/VP…	156
BP	GO:0009081	branched-chain amino acid metabolic process	24/4220	28/18888	1.78296e-12	9.71868e-11	7.01329e-11	AUH/MCCC2/PCCA/BCKDHA/PCCB/MCCC1/SDSL/ILVBL/HIBADH/IVD/HIBCH/DLD/DBT/BCKDHB/BCAT2/ACAT1/HMGCL/HSD17B10/BCKDK/ECHS1/ACADSB/ALDH6A1/BCAT1/ACAD8	24
BP	GO:0009185	ribonucleoside diphosphate metabolic process	62/4220	120/18888	1.91892e-12	1.03689e-10	7.48248e-11	FBP1/OGDHL/COL6A1/HKDC1/DHTKD1/SLC4A1/PKLR/CAD/APP/NT5E/NCOR1/AK1/ADPGK/BPGM/HK1/ZBTB7A/TJP2/PPP2CA/PKM/PGM1/MPP1/TPI1/ENO1/INSR/ZBTB20/GIT1/LIPA/DHODH/ALDOA/PRKAA1/PGAM1/LDHA/ENO2/GALK1/GPI/AK2/DLG1/PFKM/HK2/PGK1/PFKL/OGT/OGDH/PRKAG1/CASK/ENO3/GUK1/AK3/NUDT5/PFKP/AK4/EIF6/ALDOC/MTOR/UMPS/GAPDH/CMPK1/RPTOR/SIRT6/PRKACA/ENTPD4/STAT3	62
BP	GO:0044403	biological process involved in symbiotic interaction	124/4220	311/18888	1.95463e-12	1.04708e-10	7.55602e-11	DEFA1/EEF1A1/PLSCR1/ITGB6/P4HB/TARDBP/APOL1/MRC1/BSG/TSG101/F2/SAP30/PSMC3/HSP90AB1/CARD9/DPP4/LTF/HDAC1/HMGB1/ITGA5/CFHR1/VPS37B/FCN3/ANPEP/GSN/DDB1/EGFR/SCARB1/KPNA3/PGLYRP2/STOM/INSR/PPIB/SNW1/CCNK/PC/ITGA2/VAMP8/RAB7A/TRIM25/ITGAV/GRK2/IST1/IFIT1/CHMP6/EIF2AK4/SMC6/TRIM59/HSPA1A/HSPD1/APCS/CHMP4B/NPC1/FASN/ST6GALNAC1/CFL1/SNX3/VAPA/SMARCA4/TRIM26/EXOC2/CHMP2A/SLC1A5/RPSA/SCARB2/DAG1/CHMP5/TRI…	124
BP	GO:0032970	regulation of actin filament-based process	146/4220	385/18888	2.21004e-12	1.17378e-10	8.47033e-11	NCK2/CAPG/CELSR1/EVL/SPTB/ANK2/SPTA1/ESAM/IQGAP2/SMAD4/FLNA/AKAP9/CCN2/STMN1/DSP/ADD2/GBA2/KANK2/ARHGAP17/CD2AP/PKP2/CLASP1/TMOD1/DMTN/CYFIP1/ARHGAP28/CGNL1/GSN/SPTBN1/ARHGEF18/HCLS1/SWAP70/CAMK2D/TWF1/SPTAN1/CRK/PAK2/MYADM/WASHC5/PDGFRA/WASHC4/ABI2/ELN/PREX1/SNX9/APOA1/TRPM4/ADD3/ABRACL/LIMA1/WASHC1/PDGFRB/CORO1B/JUP/FHOD1/ARF1/S100A10/ARPC5L/CNN2/FSCN1/RAC1/LRP1/CFL2/BST1/SFRP1/SORBS3/RICTOR/AC…	146
BP	GO:0050817	coagulation	99/4220	231/18888	2.27567e-12	1.19839e-10	8.64795e-11	GP1BA/HGFAC/PLSCR1/PRDX2/SLC4A1/ENPP4/FGB/TLN1/CEACAM1/BLOC1S6/FLNA/SERPINC1/F2/APOH/TUBB1/SERPING1/F12/FAP/PABPC4/AP3B1/F13B/ANXA5/PROS1/KNG1/MMRN1/DMTN/PLCG2/STXBP3/VTN/FGA/HSPB1/CSRP1/DGKE/ITGA2/F13A1/PDGFRA/PLA2G4A/ACTB/LYN/SERPINA1/FIBP/SERPINA10/STXBP1/RAP2B/FBLN1/F10/CLIC1/SERPIND1/HBB/CD9/F5/PRKCA/PLAUR/C4BPB/PIK3CA/COL3A1/RAB27A/FGG/ENTPD1/ITGB3/ILK/KRT1/METAP1/PDIA3/PRKCD/PLG/KLKB1/ACTG…	99
BP	GO:0006099	tricarboxylic acid cycle	27/4220	34/18888	2.49076e-12	1.30064e-10	9.3858e-11	OGDHL/COL6A1/DHTKD1/DLAT/CS/DLST/IDH3G/ACLY/PDHA1/SUCLG2/MDH2/ACO2/SDHA/PDHB/FH/OGDH/SDHC/SDHB/NNT/ACO1/IDH1/IDH3A/SUCLA2/IDH2/SUCLG1/MDH1/IDH3B	27
BP	GO:0007160	cell-matrix adhesion	102/4220	241/18888	2.67447e-12	1.38493e-10	9.99406e-11	CDH13/ITGB6/CIB1/FGB/TLN1/UTRN/TIMM10B/CCN2/POSTN/COL16A1/TRIP6/CD44/PIP5K1A/MACF1/ITGA3/BCR/ITGAL/THBS3/ITGB2/CLASP1/DMTN/TNXB/ITGA5/ACTN1/ITGB4/VTN/FGA/CDK6/SORBS1/ITGA2/ITGAM/BCL2/CORO1C/BCAM/ITGAV/NID1/JUP/THY1/S100A10/NID2/RAC1/CDH11/ITGA6/ITGA4/PTK2/BST1/PEAK1/CDK5/DUSP3/ITGA1/DAG1/SFRP1/PLEKHA2/COL3A1/ITGB5/NRP1/CD34/FGG/NF2/ITGB3/GSK3B/ILK/FN1/POLDIP2/EFEMP2/CD63/CASK/CTTN/ITGAX/ACTG1/SLK…	102
BP	GO:0006090	pyruvate metabolic process	61/4220	118/18888	2.80012e-12	1.43801e-10	1.03771e-10	FBP1/OGDHL/COL6A1/HKDC1/DHTKD1/SLC4A1/PKLR/SLC16A3/APP/DLAT/NCOR1/ADPGK/BPGM/HK1/ZBTB7A/PPP2CA/PKM/PGM1/TPI1/ENO1/INSR/ZBTB20/PC/GIT1/LIPA/SLC16A1/PDHX/MPC2/PCK2/PDHA1/ALDOA/PRKAA1/PGAM1/LDHA/DLD/ENO2/GALK1/GPI/VDAC1/PDHB/PFKM/HK2/PGK1/PFKL/OGT/OGDH/PRKAG1/PDK1/ENO3/ME2/PFKP/EIF6/ALDOC/ME3/MTOR/GAPDH/RPTOR/SIRT6/PRKACA/LDHB/STAT3	61
BP	GO:0009132	nucleoside diphosphate metabolic process	64/4220	127/18888	3.63288e-12	1.83534e-10	1.32444e-10	FBP1/OGDHL/COL6A1/HKDC1/DHTKD1/SLC4A1/PKLR/CAD/APP/NT5E/NCOR1/AK1/ADPGK/BPGM/HK1/ZBTB7A/TJP2/PPP2CA/PKM/PGM1/MPP1/TPI1/ENO1/INSR/ZBTB20/GIT1/LIPA/DHODH/ALDOA/PRKAA1/PGAM1/LDHA/ENO2/GALK1/GPI/ENTPD1/AK2/DLG1/PFKM/HK2/PGK1/PFKL/OGT/DTYMK/OGDH/PRKAG1/CASK/ENO3/GUK1/AK3/NUDT5/PFKP/AK4/EIF6/ALDOC/MTOR/UMPS/GAPDH/CMPK1/RPTOR/SIRT6/PRKACA/ENTPD4/STAT3	64
BP	GO:0070585	protein localization to mitochondrion	64/4220	127/18888	3.63288e-12	1.83534e-10	1.32444e-10	BCAP31/DNM1L/AIP/TIMM10B/HSP90AA1/PDCD5/PARL/SARM1/HK1/BID/AP3B1/BAX/TOMM40/LEPROT/BCS1L/SAE1/TIMM9/PAM16/MIPEP/NPEPPS/AGK/CHCHD4/HSPD1/PITRM1/TOMM34/OXA1L/TOMM22/GSK3A/TIMM50/TIMM29/SAMM50/PRKAA1/FIS1/MTX1/HUWE1/VPS11/UBE2L3/NDUFA13/TOMM70/SH3GLB1/FBXO7/BNIP3L/HK2/HSPA4/MTCH2/ISG15/AIFM1/PMPCB/MFN2/HSPA1L/MFF/GRPEL1/TIMM44/TIMM23/AKT1/PMPCA/HTRA2/TIMM13/LMAN1/FKBP8/MTX2/MAIP1/DNAJA1/CSNK2A2	64
BP	GO:0006890	retrograde vesicle-mediated transport, Golgi to endoplasmic reticulum	35/4220	52/18888	5.261e-12	2.63644e-10	1.90254e-10	RAB6D/ARCN1/RINT1/ARF5/COG7/COPA/ERGIC3/SCFD1/COPE/NBAS/RER1/RAB6A/COPG2/PLPP3/PITPNB/ATP9A/COPZ1/COG3/GBF1/COPB2/HTT/ERGIC2/TAPBP/USE1/SCYL1/LMAN2/TMED10/STX18/PICK1/ARF4/COG4/ERGIC1/SEC22B/KDELR1/ZW10	35
BP	GO:0150115	cell-substrate junction organization	55/4220	103/18888	6.06733e-12	3.01619e-10	2.17657e-10	TLN1/COL16A1/TRIP6/PIP5K1A/MACF1/BCR/CLASP1/DMTN/ITGA5/ACTN1/ITGB4/SORBS1/LAMA3/ITGA2/BCL2/CORO1C/PLEC/DST/THY1/S100A10/RAC1/CDH11/ITGA6/PTK2/PEAK1/DUSP3/SFRP1/TNS1/ARF6/NRP1/ITGB3/FN1/POLDIP2/CTTN/ACTG1/SLK/HRG/RCC2/ROCK2/MAP4K4/SMAD3/SLC9A1/THBS1/LAMC1/FERMT2/ROCK1/MMP14/CORO2B/PTPRA/RHOA/PPM1F/LIMS1/ARHGEF7/VCL/APOD	55
BP	GO:1990778	protein localization to cell periphery	136/4220	356/18888	6.78688e-12	3.34712e-10	2.41538e-10	TSPAN15/ANK1/SLC4A1/SORL1/EXOC5/ATP6AP1/CIB1/EPB41/ANK2/EHD3/EZR/ZDHHC4/RAB8A/EPB41L3/FLNA/DPP6/BSG/C2CD5/EPB41L2/AGR2/CLTC/SLC1A1/SEC23A/ANK3/RAB3D/FLOT2/PIP5K1A/MACF1/ITGA3/CDH2/EHD2/CNPY4/ZDHHC3/PKP2/PPP2R5A/SCRIB/EFR3A/PICALM/EGFR/SPTBN1/FCHO2/EIF4G1/DENND4C/LGALS3/PPP1R9B/SORBS1/RER1/ADAM10/IKBKB/ATP1B1/GOLGA7/MYADM/LAMA5/VAMP8/RAB7A/AFDN/FLOT1/CDH1/FRMD8/ACTB/KRT18/RACK1/ARL3/STX8/STXBP1/MY…	136
BP	GO:0009062	fatty acid catabolic process	56/4220	106/18888	6.92651e-12	3.38908e-10	2.44566e-10	AUH/AMACR/ETFDH/GCDH/FAAH/PCCA/PCCB/ECH1/CPT1A/SCP2/ABCB11/ACAA1/ACOT7/HADH/LONP2/ACOX1/ILVBL/HSD17B4/IVD/IRS1/ABCD1/EHHADH/SLC25A17/PCK2/LPIN1/ABCD3/ACOX2/ACAA2/DECR2/ACADM/ECI2/CPT2/ECI1/ACAT1/ETFB/HSD17B10/ACAT2/MLYCD/ABCD4/ACADS/ECHDC1/ACADVL/NUDT19/ECHS1/ETFA/AKT2/ACAD10/ALDH1L2/ACOX3/DECR1/HADHA/CRAT/AKT1/HADHB/ACOT8/MCAT	56
BP	GO:1900024	regulation of substrate adhesion-dependent cell spreading	39/4220	62/18888	7.98606e-12	3.87698e-10	2.79775e-10	CIB1/P4HB/FGB/FLNA/POSTN/CRKL/PKP2/DMTN/FGA/CRK/MYADM/CORO1C/PREX1/APOA1/S100A10/FBLN1/RAC1/PTK2/CDC42/UNC13D/CALR/NRP1/FGG/TACSTD2/ITGB3/ILK/ACTN4/DOCK5/RCC2/RREB1/FERMT2/ARPC2/GBP1/DOCK1/TRIOBP/C1QBP/LIMS1/ARHGEF7/MDK	39
BP	GO:0051054	positive regulation of DNA metabolic process	119/4220	301/18888	1.05211e-11	5.06805e-10	3.65726e-10	TCP1/CCT8/CCT5/MGMT/CCT6A/MECP2/CIZ1/WIZ/MRGBP/CYP1B1/SMCHD1/SMARCD2/HSP90AA1/NVL/HSP90AB1/UCHL5/CCT7/ATRX/PTGES3/SMARCA2/HNRNPD/BAX/ARID1A/HMGB1/FUS/RAD50/DHX36/PARP1/HNRNPA2B1/CCT3/IGF1R/NBN/SSBP1/EGFR/RPS3/SMARCC2/ACTR8/ATM/KAT7/ACTR2/ANXA3/PNKP/RIF1/RFC4/ARID2/XRCC1/HDGFL2/RFC3/SETMAR/TRIM28/SMARCE1/ACTL6A/ACTB/CCT2/MRE11/STAT6/PDGFRB/USP9X/EPC2/BRCC3/POLG2/LPIN1/SMARCA4/RFC5/BABAM1/DMAP1/TRR…	119
BP	GO:0010257	NADH dehydrogenase complex assembly	38/4220	60/18888	1.09219e-11	5.18079e-10	3.73862e-10	NDUFB7/NDUFAF3/NDUFAB1/NDUFA8/NDUFA12/NDUFS4/NDUFAF1/BCS1L/NUBPL/NDUFB5/NDUFAF4/NDUFB10/OXA1L/NDUFS5/NDUFA9/NDUFB11/NDUFB9/NDUFA10/NDUFS8/NDUFB3/NDUFB6/NDUFA13/NDUFAF6/NDUFA6/NDUFC2/ECSIT/NDUFA2/ACAD9/NDUFA5/FOXRED1/NDUFS7/NDUFS3/DMAC2/NDUFS2/NDUFA11/NDUFAF2/NDUFB4/NDUFS1	38
BP	GO:0032981	mitochondrial respiratory chain complex I assembly	38/4220	60/18888	1.09219e-11	5.18079e-10	3.73862e-10	NDUFB7/NDUFAF3/NDUFAB1/NDUFA8/NDUFA12/NDUFS4/NDUFAF1/BCS1L/NUBPL/NDUFB5/NDUFAF4/NDUFB10/OXA1L/NDUFS5/NDUFA9/NDUFB11/NDUFB9/NDUFA10/NDUFS8/NDUFB3/NDUFB6/NDUFA13/NDUFAF6/NDUFA6/NDUFC2/ECSIT/NDUFA2/ACAD9/NDUFA5/FOXRED1/NDUFS7/NDUFS3/DMAC2/NDUFS2/NDUFA11/NDUFAF2/NDUFB4/NDUFS1	38
BP	GO:0009135	purine nucleoside diphosphate metabolic process	57/4220	110/18888	1.26947e-11	5.93119e-10	4.28012e-10	FBP1/OGDHL/COL6A1/HKDC1/DHTKD1/SLC4A1/PKLR/APP/NT5E/NCOR1/AK1/ADPGK/BPGM/HK1/ZBTB7A/TJP2/PPP2CA/PKM/PGM1/MPP1/TPI1/ENO1/INSR/ZBTB20/GIT1/LIPA/ALDOA/PRKAA1/PGAM1/LDHA/ENO2/GALK1/GPI/AK2/DLG1/PFKM/HK2/PGK1/PFKL/OGT/OGDH/PRKAG1/CASK/ENO3/GUK1/AK3/PFKP/AK4/EIF6/ALDOC/MTOR/GAPDH/RPTOR/SIRT6/PRKACA/ENTPD4/STAT3	57
BP	GO:0009179	purine ribonucleoside diphosphate metabolic process	57/4220	110/18888	1.26947e-11	5.93119e-10	4.28012e-10	FBP1/OGDHL/COL6A1/HKDC1/DHTKD1/SLC4A1/PKLR/APP/NT5E/NCOR1/AK1/ADPGK/BPGM/HK1/ZBTB7A/TJP2/PPP2CA/PKM/PGM1/MPP1/TPI1/ENO1/INSR/ZBTB20/GIT1/LIPA/ALDOA/PRKAA1/PGAM1/LDHA/ENO2/GALK1/GPI/AK2/DLG1/PFKM/HK2/PGK1/PFKL/OGT/OGDH/PRKAG1/CASK/ENO3/GUK1/AK3/PFKP/AK4/EIF6/ALDOC/MTOR/GAPDH/RPTOR/SIRT6/PRKACA/ENTPD4/STAT3	57
BP	GO:0036503	ERAD pathway	58/4220	113/18888	1.40016e-11	6.49296e-10	4.68552e-10	STT3B/BCAP31/UBE4B/GET4/TMEM259/HM13/OS9/UFD1/UBE2J1/VCP/AUP1/UBQLN2/SEC61B/UGGT2/TMUB2/TRIM25/UBXN4/DERL1/ERLIN1/UBAC2/UBXN6/RHBDD2/UBXN1/AMFR/HSP90B1/MAN1A1/DERL2/CALR/NGLY1/CANX/CCDC47/USP19/SEL1L/UGGT1/DNAJC10/TMX1/FAF2/TOR1A/HSPA5/ECPAS/YOD1/USP14/MAN1A2/UBE4A/BAG6/DNAJB2/FAF1/PSMC6/WFS1/ERLIN2/CAV1/STUB1/SDF2L1/MAN1B1/NPLOC4/SYVN1/ERLEC1/RCN3	58
BP	GO:0009126	purine nucleoside monophosphate metabolic process	30/4220	42/18888	1.67065e-11	7.68992e-10	5.54928e-10	IMPDH2/NT5E/AMPD2/AK1/TJP2/MPP1/PNP/NT5C2/NUDT2/IMPDH1/GART/GMPS/ADSL/DGUOK/NT5C/PAICS/ADSS1/PFAS/ADA/GDA/AK2/DLG1/ATIC/CASK/GUK1/AK3/AK4/APRT/ADSS2/HPRT1	30
BP	GO:0006631	fatty acid metabolic process	148/4220	401/18888	1.70085e-11	7.77139e-10	5.60807e-10	PTGR1/CBR4/GGT1/AUH/SLC27A6/AMACR/ACSS1/ETFDH/ACSL1/CRYL1/CEACAM1/C3/NDUFAB1/GCDH/PTGS1/CYP1B1/NCOR1/FAAH/QKI/HACD4/PCCA/ALDH3A2/GPAT4/PTGES3/PCCB/ACOT1/LPGAT1/MBLAC2/ECH1/ACACA/CPT1A/TNXB/ABHD12/SCP2/ABCB11/MGST3/ACAA1/PECR/ACOT7/HADH/PRXL2B/FADS2/ACSL4/CBR1/ASAH1/ACSF3/CES1/LONP2/ADH5/ACSM3/ABHD6/ACOX1/DEGS1/GSTM4/ILVBL/PLA2G4A/MMUT/LIPA/HSD17B4/ACLY/SCD5/IVD/IRS1/ABCD1/EHHADH/FASN/SLC25A17/PCK…	148
BP	GO:0034250	positive regulation of amide metabolic process	75/4220	163/18888	1.71543e-11	7.78081e-10	5.61487e-10	PABPC1/EIF3C/NCK2/EIF4G2/EIF2B5/EIF4G3/RCC1L/CYP1B1/DHX29/DDX3X/NAT10/YBX1/SH3BGRL/CSDE1/HNRNPD/PRMT1/PLD1/LARP1/DHX36/PKM/NIBAN1/PICALM/KHDRBS1/YTHDF3/EIF4G1/PCIF1/ITGA2/EIF2AK4/SSB/EIF3E/RELA/FXR1/RPS4X/GSK3A/ELAVL1/EIF5A/FXR2/PLXNB2/CDK5RAP1/POLDIP3/CNBP/FASTKD2/FMR1/PRKDC/CLU/OGT/YTHDF2/PRKCD/NSUN5/COA3/HNRNPU/NPM1/DHX9/SYNCRIP/ROCK2/FASTKD3/EEF2/EIF6/THBS1/RPS27L/TRMT10C/YBX3/MTOR/AGO2/DNAJC…	75
BP	GO:0010506	regulation of autophagy	135/4220	357/18888	1.87729e-11	8.45324e-10	6.10012e-10	TBK1/EEF1A1/RAB3GAP2/DNM1L/EIF4G2/MTMR9/RAB8A/BOK/CAMKK2/SCOC/BAG3/PARL/PSAP/DCN/SNX6/MAP3K7/SPTLC2/IKBKG/MTMR4/HMGB1/LARP1/SCFD1/ORMDL3/ERCC4/UBQLN2/CALCOCO2/PIP4K2A/UBQLN4/HSPB1/STK38L/EIF4G1/CCNY/ATM/WDR6/BCL2/GPSM1/UFL1/SNRNP70/USP10/ATP6V0A1/TECPR1/DEPTOR/TOM1/ATP6V1A/CHMP4B/NPC1/GSK3A/ATP6V0D1/WASHC1/TRIM32/DEPDC5/TSC2/NEDD4/PRKAA1/PIP4K2B/SUPT5H/EHMT2/QSOX1/EXOC8/SLC25A4/ATP6V1D/CSNK2A1/SN…	135
BP	GO:0009167	purine ribonucleoside monophosphate metabolic process	29/4220	40/18888	2.00678e-11	8.97132e-10	6.47398e-10	IMPDH2/NT5E/AMPD2/AK1/TJP2/MPP1/PNP/NT5C2/NUDT2/IMPDH1/GART/GMPS/ADSL/NT5C/PAICS/ADSS1/PFAS/ADA/GDA/AK2/DLG1/ATIC/CASK/GUK1/AK3/AK4/APRT/ADSS2/HPRT1	29
BP	GO:0072655	establishment of protein localization to mitochondrion	60/4220	120/18888	2.59067e-11	1.14989e-09	8.29793e-10	BCAP31/AIP/TIMM10B/HSP90AA1/PDCD5/PARL/HK1/BID/AP3B1/BAX/TOMM40/LEPROT/BCS1L/SAE1/TIMM9/PAM16/MIPEP/NPEPPS/AGK/CHCHD4/HSPD1/PITRM1/TOMM34/OXA1L/TOMM22/GSK3A/TIMM50/TIMM29/SAMM50/PRKAA1/FIS1/MTX1/HUWE1/VPS11/UBE2L3/NDUFA13/TOMM70/SH3GLB1/FBXO7/BNIP3L/HK2/HSPA4/MTCH2/AIFM1/PMPCB/MFN2/HSPA1L/MFF/GRPEL1/TIMM44/TIMM23/AKT1/PMPCA/HTRA2/TIMM13/LMAN1/MTX2/MAIP1/DNAJA1/CSNK2A2	60
BP	GO:0044242	cellular lipid catabolic process	96/4220	230/18888	3.00828e-11	1.32577e-09	9.56719e-10	SORL1/AUH/ABHD16A/AMACR/ETFDH/APOB/GCDH/CYP1B1/FAAH/PCCA/GBA2/PLCG1/CPS1/PCCB/PLD1/ECH1/CPT1A/ABHD12/SCP2/PLD2/ABCB11/PLCG2/ACAA1/ACOT7/APOA2/HADH/SCARB1/GALC/ASAH1/FUCA1/LONP2/ABHD6/ACOX1/ILVBL/PLA2G4A/HSD17B4/IVD/IRS1/ABCD1/EHHADH/GDE1/PRDX6/SLC25A17/PCK2/GLA/LPIN1/HEXA/SMPD4/ABCD3/ACOX2/ACAA2/DECR2/SMPDL3B/SCARB2/ACADM/ECI2/DAGLB/CPT2/APOA4/ECI1/ACAT1/PLCB1/ETFB/GLB1/PRKCD/HSD17B10/ACAT2/MLYCD…	96
BP	GO:0000470	maturation of LSU-rRNA	23/4220	28/18888	3.03335e-11	1.32741e-09	9.57901e-10	NHP2/RPL7/NIFK/URB1/RSL1D1/PES1/RPF1/FTSJ3/GTPBP4/RPL10A/NOL9/LAS1L/RPL35/RPL7A/RPF2/WDR12/MAK16/RPL7L1/EIF6/BOP1/DDX18/NOP2/SNU13	23
BP	GO:0034109	homotypic cell-cell adhesion	52/4220	98/18888	3.1163e-11	1.35417e-09	9.77211e-10	FGB/TLN1/CEACAM1/FLNA/DSP/ANK3/TUBB1/TJP2/MMRN1/PKP2/STXBP3/FGA/HSPB1/CSRP1/PDGFRA/ACTB/LYN/FIBP/STXBP1/JUP/RAP2B/CLIC1/HBB/PLPP3/CD9/PRKCA/PLAUR/FGG/ENTPD1/ITGB3/ILK/DSG2/METAP1/PDIA3/PRKCD/ACTG1/FERMT3/TMX1/EMILIN2/MYL9/PPIA/JAK1/PLEK/SYK/MYH9/GNAS/VPS33B/PTPN6/EMILIN1/F11R/VCL/RDX	52
BP	GO:0006354	DNA-templated transcription elongation	65/4220	135/18888	3.28656e-11	1.41824e-09	1.02345e-09	ENY2/INTS2/ELOB/MED23/TEFM/HEXIM1/HMGN1/NCBP1/GLYR1/SUPT16H/MED15/NELFB/INTS7/INTS9/ADRM1/CCAR2/THOC5/PARP1/MED24/KAT7/CCNK/BRD4/ZMYND8/TCERG1/ELP2/GTF2F1/INTS10/ZC3H4/INTS13/RTF1/SUPT5H/THOC1/INTS14/WDR82/MED28/MED17/MED8/PCID2/SART3/INTS1/INTS5/HNRNPU/INTS4/MED14/SUPT6H/INTS6/NELFCD/MED1/ERCC2/MED22/LARP7/ZNF326/WDR43/SIRT6/MED6/CTNNB1/INTS3/MED16/CDC73/POLR1E/USP15/TCEA1/POLR2E/PBRM1/MED4	65
BP	GO:0050792	regulation of viral process	76/4220	168/18888	3.50548e-11	1.4915e-09	1.07631e-09	PABPC1/KPNA2/PLSCR1/EIF2AK2/STAT1/P4HB/TOP2A/HEXIM1/TSG101/DDX3X/UBP1/PPIE/LTF/KPNA6/HMGB1/LARP1/ISG20/VPS37B/ADARB1/BANF1/FCN3/GSN/DDB1/STOM/MPHOSPH8/PDE12/BCL2/RAB7A/TRIM25/TRIM28/IFIT1/IFIH1/OAS3/TRIM59/APCS/PKN2/RSF1/TRIM32/SNX3/CNOT7/IFIT5/TRIM26/SLPI/ZC3HAV1/VAPB/TRIM22/VPS4A/OAS2/FMR1/SRPK1/DDX5/HACD3/HLA-DRB1/ADAR/LGALS1/DHX9/ISG15/BST2/PPIA/ATG5/CD74/STAU1/APOBEC3F/NECTIN2/LARP7/DYNLT1/I…	76
BP	GO:0033108	mitochondrial respiratory chain complex assembly	53/4220	101/18888	3.52833e-11	1.4915e-09	1.07631e-09	NDUFB7/NDUFAF3/COA4/NDUFAB1/NDUFA8/NDUFA12/NDUFS4/UQCC1/NDUFAF1/BCS1L/NUBPL/NDUFB5/NDUFAF4/NDUFB10/CHCHD4/OXA1L/TACO1/NDUFS5/SAMM50/NDUFA9/PET100/NDUFB11/NDUFB9/NDUFA10/NDUFS8/NDUFB3/NDUFB6/NDUFA13/NDUFAF6/NDUFA6/LYRM7/COA3/COX20/NDUFC2/ECSIT/AIFM1/FASTKD3/NDUFA2/ACAD9/SURF1/NDUFA5/FOXRED1/NDUFS7/NDUFS3/UQCC2/UQCRFS1/DMAC2/NDUFS2/NDUFA11/NDUFAF2/TFAM/NDUFB4/NDUFS1	53
BP	GO:0034446	substrate adhesion-dependent cell spreading	53/4220	101/18888	3.52833e-11	1.4915e-09	1.07631e-09	CIB1/P4HB/FGB/FLNA/POSTN/CRKL/PKP2/DMTN/FGA/CRK/MYADM/LAMA5/RAB1A/CORO1C/ITGAV/EPHB3/PREX1/APOA1/LAMB1/S100A10/FBLN1/RAC1/ITGA4/PTK2/PEAK1/CDC42/UNC13D/CALR/NRP1/FGG/TACSTD2/ITGB3/ILK/ACTN4/FN1/PARVA/DOCK5/FERMT3/PARVB/RCC2/PXN/RREB1/LAMC1/FERMT2/ARPC2/GBP1/RHOA/DOCK1/TRIOBP/C1QBP/LIMS1/ARHGEF7/MDK	53
BP	GO:0010810	regulation of cell-substrate adhesion	93/4220	221/18888	3.56037e-11	1.49487e-09	1.07875e-09	CDH13/CIB1/P4HB/FGB/TLN1/FLNA/UTRN/AGR2/POSTN/COL16A1/MACF1/ITGA3/CRKL/PKP2/CLASP1/DMTN/ITGA5/VTN/FGA/CDK6/CRK/BCL2/MYADM/CORO1C/PREX1/APOA1/NID1/JUP/THY1/S100A10/FBLN1/FBLN2/RAC1/HSD17B12/ITGA6/PTK2/BST1/PEAK1/DUSP3/DAG1/SFRP1/PLEKHA2/CDC42/UNC13D/CALR/RSU1/NRP1/FGG/TACSTD2/NF2/ITGB3/GSK3B/ILK/ACTN4/FN1/POLDIP2/EFEMP2/TBCD/PLG/CASK/ACTG1/SLK/DOCK5/HRG/RCC2/ROCK2/MAP4K4/RASA1/COL1A1/SMAD3/RREB1/S…	93
BP	GO:0046434	organophosphate catabolic process	97/4220	234/18888	3.79284e-11	1.58009e-09	1.14024e-09	FBP1/OGDHL/COL6A1/HKDC1/DHTKD1/SLC4A1/PKLR/ABHD16A/APP/NT5E/NCOR1/ADPGK/SARM1/BPGM/PLCG1/HK1/ZBTB7A/NTHL1/PPP2CA/PLD1/DNPH1/VCP/ABHD12/PKM/PLD2/PLCG2/PGM1/ACOT7/APOA2/PDE5A/SCARB1/TPI1/ITPA/ENO1/INSR/ZBTB20/ABHD6/PNP/GIT1/NT5C2/PLA2G4A/LIPA/ABCD1/GDE1/PRDX6/ENPP1/ALDOA/SUCLG2/PRKAA1/NT5C/SMPD4/PGAM1/LDHA/SMPDL3B/TYMP/ENO2/GALK1/GPI/ADA/GDA/ACAT1/ENTPD1/PLCB1/PFKM/HK2/PGK1/PFKL/OGT/OGDH/PRKCD/PRKA…	97
BP	GO:0051650	establishment of vesicle localization	85/4220	196/18888	3.81418e-11	1.58009e-09	1.14024e-09	SAR1A/SNAP23/EXOC5/TRAPPC3/RAB11B/MECP2/BLOC1S6/TSG101/DCTN1/TRAPPC4/IKBKG/CSNK1D/TRAPPC9/AP3D1/AP3B1/CLASP1/MYO5B/SCRIB/AP3M1/PICALM/YKT6/STAM/F8A1/RAB1A/RAB7A/FNBP1L/DNM3/AP3S1/CUL3/SPG11/SAR1B/SEPTIN5/DNM2/STXBP1/MYO5A/DNM1/TMED9/PAFAH1B1/SEC16A/TRIP11/PDCD6/TRAPPC13/EXOC2/ARFGAP2/EXOC8/CHMP2A/ITGA4/EXOC6B/ATP9A/CDK5/VPS4A/PREB/HGS/RAB27A/VPS4B/BBS7/GBF1/ACTN4/EXOC7/HTT/FAM91A1/NAGLU/TRAPPC11/…	85
BP	GO:0033044	regulation of chromosome organization	101/4220	247/18888	3.90517e-11	1.60707e-09	1.15971e-09	TCP1/CCT8/HNRNPC/CCT5/CCT6A/FEN1/TOP2A/NAT10/SMARCD2/RIOK2/KNTC1/UCHL5/UPF1/CCT7/ATRX/SMARCA2/CTCF/HNRNPD/ARID1A/RAD50/DHX36/PARP1/ERCC4/HNRNPA2B1/CCT3/CDC16/NBN/ANAPC2/SMARCC2/ACTR8/ATM/MPHOSPH8/PNKP/ARID2/ANAPC5/XRCC1/SETMAR/TRIM28/SMARCE1/ACTL6A/SMC6/ACTB/BUB3/CUL3/CCT2/XRN1/MRE11/RAD21/IK/SMARCA4/BAZ1B/ZNF207/SMG6/MAP3K4/SMARCA5/DPF2/TPR/HNRNPA1/RUVBL1/PML/NCAPG2/NAA10/NEK7/SMC2/PCID2/CCT4/GN…	101
BP	GO:0006903	vesicle targeting	40/4220	67/18888	4.59673e-11	1.87921e-09	1.3561e-09	SAR1A/SNAP23/EXOC5/TRAPPC3/TRAPPC4/CSNK1D/TRAPPC9/CLASP1/SCRIB/YKT6/CUL3/SAR1B/SEPTIN5/TMED9/SEC16A/TRIP11/PDCD6/TRAPPC13/EXOC2/ARFGAP2/EXOC8/EXOC6B/PREB/GBF1/EXOC7/FAM91A1/NAGLU/TRAPPC11/EXOC1/EXOC3/TMED2/SNAP29/ARFGAP3/TMED10/EXOC4/AP1M2/PPP6C/TRAPPC8/WDR11/PEF1	40
BP	GO:0032956	regulation of actin cytoskeleton organization	130/4220	344/18888	4.65587e-11	1.89095e-09	1.36457e-09	NCK2/CAPG/CELSR1/EVL/SPTB/SPTA1/ESAM/IQGAP2/SMAD4/FLNA/CCN2/STMN1/ADD2/GBA2/KANK2/ARHGAP17/CD2AP/CLASP1/TMOD1/DMTN/CYFIP1/ARHGAP28/CGNL1/GSN/SPTBN1/ARHGEF18/HCLS1/SWAP70/TWF1/SPTAN1/CRK/PAK2/MYADM/WASHC5/PDGFRA/WASHC4/ABI2/ELN/PREX1/SNX9/APOA1/ADD3/LIMA1/WASHC1/PDGFRB/CORO1B/FHOD1/ARF1/S100A10/ARPC5L/FSCN1/RAC1/LRP1/CFL2/BST1/SFRP1/SORBS3/RICTOR/KIRREL1/CDC42/TPM1/PIK3CA/BAIAP2/CAPZB/ARF6/SSH3/NR…	130
BP	GO:0006892	post-Golgi vesicle-mediated transport	53/4220	102/18888	5.75534e-11	2.32232e-09	1.67585e-09	SNAP23/SORL1/EXOC5/RP2/GOPC/SORT1/EHD3/SCAMP3/AP2A1/ANK3/MACF1/AP1G2/VPS13A/AP3D1/SCFD1/LLGL1/SPTBN1/GOLGA7/ANKFY1/OSBPL5/KRT18/RACK1/ARL3/AP3S1/MON2/CORO7/RAB14/DNM2/SCAMP2/MYO5A/SEC16A/GOLGA4/EXOC2/EXOC8/EXOC6B/RAB10/VPS13C/CSK/ATP2C1/ARFRP1/GBF1/NSF/EXOC1/GAK/CCDC22/VTI1B/VPS52/EXOC4/ACSL3/VPS35L/MYO1B/RAB31/AP1G1	53
BP	GO:0006839	mitochondrial transport	80/4220	182/18888	6.32996e-11	2.5377e-09	1.83128e-09	COL6A1/SLC25A20/SPG7/BOK/SLC25A40/TIMM10B/HSP90AA1/PDCD5/LETM1/AFG3L2/RHOT2/SFXN2/SLC25A12/GCLC/BID/SLC25A15/BAX/TOMM40/CPT1A/ABCB8/TIMM9/PAM16/MCU/SLC25A24/BCL2/MICU2/SLC25A22/AGK/RHOT1/CHCHD4/SLC25A3/HSPA1A/HSPD1/CCDC51/SLC25A29/MPC2/TOMM22/GSK3A/SLC25A37/TIMM50/TIMM29/SAMM50/TST/SLC41A3/MTX1/ACAA2/PPIF/SLC25A4/SFXN1/CPT2/ABCB10/VDAC2/SLC25A32/SLC25A1/NDUFA13/TOMM70/VDAC1/SFXN3/BNIP3L/GSK3B/HK2…	80
BP	GO:0006997	nucleus organization	67/4220	143/18888	7.56202e-11	3.0122e-09	2.1737e-09	TARDBP/GOLM1/SUN1/DCTN1/PHF8/TOR1AIP1/SF1/RPS19/BANF1/SYNE1/AHCTF1/CHMP6/RCC1/PLEC/NUP133/AKAP8L/FXR1/CHMP4B/TBPL1/PAFAH1B1/LPIN1/CHMP2A/EMG1/PITPNB/NUP54/SMARCA5/TPR/LMNB2/PML/CHMP5/PRKCA/VPS4A/LMNA/CHMP4A/SRPK1/VPS4B/HMGB2/POLR1B/NUP205/NUP155/VRK1/NSFL1C/NUP93/NUP98/LMNB1/TOR1A/SERBP1/EMD/NUP153/BIN1/ZMPSTE24/SUN2/NUP107/PHF2/NECTIN2/UBE2I/LEMD2/SEH1L/BROX/CHMP3/RTN4/SELENOF/AGFG1/NDC1/TMEM43/…	67
BP	GO:1905475	regulation of protein localization to membrane	79/4220	180/18888	9.10981e-11	3.60563e-09	2.60193e-09	CIB1/EZR/C2CD5/AGR2/CLTC/SLC1A1/PDCD5/MYO1C/ANK3/ITGA3/CDH2/CNPY4/ITGB2/CRKL/DMTN/PPP2R5A/MESD/GPC1/GSN/PICALM/EGFR/SPTBN1/STOM/LGALS3/PPP1R9B/SORBS1/RER1/ADAM10/CRK/ITGAM/VAMP8/ZMYND8/SLC5A3/ACTB/FARP1/RACK1/STX8/GPC4/FIS1/GRIPAP1/ATP2B4/LRP1/CDK5/DAG1/VPS4A/CSK/PIK3CA/ARF6/CD81/ATP2C1/DLG1/PDPK1/OGT/GDI1/ABI3/PRNP/PTPN9/PRKCI/GPC6/AKT2/PPFIA1/TMED2/PGRMC1/KIF5B/MFF/VTI1B/APPL1/MMP14/AKT1/ERBB2/…	79
BP	GO:0051648	vesicle localization	90/4220	215/18888	1.02675e-10	4.03811e-09	2.91402e-09	SAR1A/SNAP23/EXOC5/TRAPPC3/RAB11B/MECP2/BLOC1S6/TSG101/DCTN1/TRAPPC4/CDH2/IKBKG/CSNK1D/TRAPPC9/AP3D1/AP3B1/CLASP1/MYO5B/SCRIB/AP3M1/PICALM/YKT6/STAM/F8A1/RAB1A/RAB7A/USO1/FNBP1L/DNM3/AP3S1/CUL3/SPG11/SAR1B/SEPTIN5/DNM2/STXBP1/MYO5A/DNM1/TMED9/PAFAH1B1/SEC16A/TRIP11/PDCD6/TRAPPC13/EXOC2/ARFGAP2/EXOC8/CHMP2A/ITGA4/EXOC6B/ATP9A/CDK5/VPS4A/PREB/HGS/RAB27A/VPS4B/BBS7/GBF1/ACTN4/EXOC7/HTT/FAM91A1/NAGLU…	90
BP	GO:0009154	purine ribonucleotide catabolic process	64/4220	135/18888	1.07035e-10	4.16729e-09	3.00724e-09	FBP1/OGDHL/COL6A1/HKDC1/DHTKD1/SLC4A1/PKLR/APP/NT5E/NCOR1/ADPGK/BPGM/HK1/ZBTB7A/PPP2CA/PKM/PGM1/ACOT7/PDE5A/TPI1/ITPA/ENO1/INSR/ZBTB20/PNP/GIT1/NT5C2/LIPA/ABCD1/ALDOA/SUCLG2/PRKAA1/NT5C/PGAM1/LDHA/ENO2/GALK1/GPI/ADA/GDA/ACAT1/PFKM/HK2/PGK1/PFKL/OGT/OGDH/PRKAG1/MLYCD/ENO3/NUDT19/PFKP/EIF6/ALDOC/MTOR/GAPDH/RPTOR/SIRT6/PRKACA/SUCLA2/SUCLG1/ENTPD4/HPRT1/STAT3	64
BP	GO:0006120	mitochondrial electron transport, NADH to ubiquinone	33/4220	51/18888	1.07301e-10	4.16729e-09	3.00724e-09	NDUFV3/NDUFA7/NDUFB7/NDUFAB1/NDUFA8/NDUFS4/NDUFV1/NDUFAF1/NDUFV2/NDUFB5/NDUFB10/COQ9/NDUFS5/ISCU/NDUFA9/NDUFA4/DLD/NDUFB9/NDUFA10/NDUFS8/NDUFB3/NDUFB6/NDUFA6/NDUFS6/NDUFC2/NDUFA2/NDUFA5/NDUFS7/NDUFS3/NDUFS2/PARK7/NDUFB4/NDUFS1	33
BP	GO:0006195	purine nucleotide catabolic process	67/4220	144/18888	1.10751e-10	4.27457e-09	3.08466e-09	FBP1/OGDHL/COL6A1/HKDC1/DHTKD1/SLC4A1/PKLR/APP/NT5E/NCOR1/ADPGK/SARM1/BPGM/HK1/ZBTB7A/PPP2CA/DNPH1/PKM/PGM1/ACOT7/PDE5A/TPI1/ITPA/ENO1/INSR/ZBTB20/PNP/GIT1/NT5C2/LIPA/ABCD1/ALDOA/SUCLG2/PRKAA1/NT5C/PGAM1/LDHA/ENO2/GALK1/GPI/ADA/GDA/ACAT1/PFKM/HK2/PGK1/PFKL/OGT/OGDH/PRKAG1/MLYCD/ENO3/NUDT19/PFKP/EIF6/ALDOC/MTOR/GAPDH/RPTOR/SIRT6/PRKACA/SUCLA2/SUCLG1/ENTPD4/HPRT1/STAT3/SAMHD1	67
BP	GO:0046031	ADP metabolic process	51/4220	98/18888	1.22551e-10	4.70083e-09	3.39226e-09	FBP1/OGDHL/COL6A1/HKDC1/DHTKD1/SLC4A1/PKLR/APP/NT5E/NCOR1/AK1/ADPGK/BPGM/HK1/ZBTB7A/PPP2CA/PKM/PGM1/TPI1/ENO1/INSR/ZBTB20/GIT1/LIPA/ALDOA/PRKAA1/PGAM1/LDHA/ENO2/GALK1/GPI/AK2/PFKM/HK2/PGK1/PFKL/OGT/OGDH/PRKAG1/ENO3/AK3/PFKP/AK4/EIF6/ALDOC/MTOR/GAPDH/RPTOR/SIRT6/PRKACA/STAT3	51
BP	GO:0070527	platelet aggregation	42/4220	74/18888	1.45081e-10	5.53088e-09	3.99125e-09	FGB/TLN1/CEACAM1/FLNA/TUBB1/MMRN1/STXBP3/FGA/HSPB1/CSRP1/PDGFRA/ACTB/LYN/FIBP/STXBP1/RAP2B/CLIC1/HBB/CD9/PRKCA/FGG/ENTPD1/ITGB3/ILK/METAP1/PDIA3/PRKCD/ACTG1/FERMT3/TMX1/EMILIN2/MYL9/PPIA/PLEK/SYK/MYH9/GNAS/VPS33B/PTPN6/EMILIN1/F11R/VCL	42
BP	GO:0006790	sulfur compound metabolic process	123/4220	326/18888	1.73572e-10	6.5767e-09	4.74595e-09	ICMT/GGT1/G6PD/ABHD14B/ACSS1/GCLM/CHST6/ACSL1/DLAT/GCDH/SLC35B2/CHST14/SLC1A1/PHGDH/SOD2/EXTL2/MTAP/XYLT2/GPAT4/BPNT1/PAPSS1/CPS1/GCLC/ACOT1/ACACA/GSR/DLST/MAT2B/MCCC1/OPLAH/ACOT7/GPC1/ACSL4/MAT2A/TPST2/ACSF3/ACSM3/EXT2/GSTM4/GSTZ1/TM9SF2/EXT1/MPST/MMUT/ETHE1/HSD17B4/ACLY/CHST3/GSTO1/ABCD1/PDHX/MPC2/ENPP1/MRI1/UGDH/PDHA1/SUCLG2/HEXA/TST/SULT1A1/HSD17B12/ACOT9/DLD/ACSL5/HS2ST1/SLC25A1/TPST1/AHCYL1…	123
BP	GO:0033627	cell adhesion mediated by integrin	47/4220	88/18888	2.03846e-10	7.67697e-09	5.53993e-09	ITGB6/CIB1/PODXL/ADAM17/CYP1B1/FBN1/COL16A1/ITGA3/DPP4/ITGAL/ITGB2/MMRN1/CRKL/ITGA5/IFT74/ITGB4/VTN/PIEZO1/SWAP70/CRK/ITGA2/ITGAM/ITGAV/LYN/EXT1/MUC1/ITGA6/ITGA4/PTK2/PLPP3/ITGA1/ITGB5/ADA/ITGB3/ITGAX/FERMT3/ICAM1/HRG/EMILIN2/ITGA2B/PTPN11/SYK/JAM3/ITGB1/PTPN6/EMILIN1/EPHA2	47
BP	GO:0000723	telomere maintenance	71/4220	158/18888	2.2205e-10	8.31215e-09	5.9983e-09	TCP1/CCT8/HNRNPC/CCT5/CCT6A/FEN1/NHP2/NAT10/HSP90AA1/HSP90AB1/UCHL5/UPF1/CCT7/ATRX/PTGES3/HNRNPD/RAD50/DHX36/PARP1/ERCC4/HNRNPA2B1/CCT3/NBN/ACTR8/ATM/PNKP/RIF1/XRCC1/ACTL6A/SMC6/SP100/TNKS1BP1/CCT2/XRN1/MRE11/GAR1/SMG6/TFIP11/MAP3K4/TELO2/HNRNPA1/RUVBL1/PML/NEK7/RPA2/CCT4/GNL3L/RFC1/INO80/PRKDC/SMG5/RPA3/MAPK3/USP7/HNRNPU/RPA1/YY1/PPP1R10/XRCC6/SMC5/EXOSC10/APEX1/DKC1/XRCC5/MCRS1/SIRT6/CTNNB1/YLP…	71
BP	GO:0072523	purine-containing compound catabolic process	68/4220	149/18888	2.317e-10	8.62146e-09	6.2215e-09	FBP1/OGDHL/COL6A1/HKDC1/DHTKD1/SLC4A1/PKLR/ENPP4/APP/NT5E/NCOR1/ADPGK/SARM1/BPGM/HK1/ZBTB7A/PPP2CA/DNPH1/PKM/PGM1/ACOT7/PDE5A/TPI1/ITPA/ENO1/INSR/ZBTB20/PNP/GIT1/NT5C2/LIPA/ABCD1/ALDOA/SUCLG2/PRKAA1/NT5C/PGAM1/LDHA/ENO2/GALK1/GPI/ADA/GDA/ACAT1/PFKM/HK2/PGK1/PFKL/OGT/OGDH/PRKAG1/MLYCD/ENO3/NUDT19/PFKP/EIF6/ALDOC/MTOR/GAPDH/RPTOR/SIRT6/PRKACA/SUCLA2/SUCLG1/ENTPD4/HPRT1/STAT3/SAMHD1	68
BP	GO:0043648	dicarboxylic acid metabolic process	49/4220	94/18888	2.60972e-10	9.65284e-09	6.96578e-09	OGDHL/COL6A1/GGT1/GCLM/ALDH18A1/GCLC/DLST/GRHPR/ACSF3/GOT1/ASL/MTHFD2/ACLY/GLUD1/DGLUCY/PCK2/ALDH5A1/SUCLG2/GLS/MDH2/OAT/MTHFD1L/KYAT3/SLC25A32/SDHA/ADSS1/MTHFD1/FH/D2HGDH/KMO/ALDH4A1/OGDH/ASS1/GLUL/ATIC/ME2/IDH1/ME3/GOT2/ALDH1L2/NIT2/SUCLA2/L2HGDH/AASDHPPT/IDH2/ADSS2/ACOT8/MDH1/QPRT	49
BP	GO:0007006	mitochondrial membrane organization	57/4220	117/18888	2.95336e-10	1.08593e-08	7.83639e-09	SPG7/BOK/TIMM10B/HSP90AA1/PDCD5/LETM1/AFG3L2/RHOT2/GCLC/BID/AP3B1/BAX/TOMM40/BCS1L/TIMM9/IMMT/CHCHD3/BCL2/MTX3/AGK/RHOT1/CHCHD6/HSPA1A/APOOL/OPA1/OXA1L/TOMM22/GSK3A/TIMM50/TIMM29/SAMM50/MTX1/ACAA2/PPIF/SLC25A4/VDAC2/NDUFA13/TOMM70/BNIP3L/GSK3B/HK2/HSPA4/DNAJC11/TMEM11/MTCH2/HSPA9/HIP1R/SLC9A1/MFN2/APOO/SLC25A5/ADCK1/CNP/TIMM13/MTX2/SLC25A6/MAIP1	57
BP	GO:0006891	intra-Golgi vesicle-mediated transport	25/4220	34/18888	3.05536e-10	1.11682e-08	8.05934e-09	RAB6D/COPB1/TRAPPC3/COG5/COG7/COPA/COPE/NAPG/RAB6A/COPG2/COG2/COPZ1/GOLGA5/NAPA/GABARAPL2/COG3/COPB2/NSF/COG6/COPG1/GOSR1/VTI1B/COG1/COG4/GOSR2	25
BP	GO:0009083	branched-chain amino acid catabolic process	19/4220	22/18888	3.14662e-10	1.14345e-08	8.25151e-09	AUH/MCCC2/BCKDHA/MCCC1/HIBADH/IVD/HIBCH/DLD/DBT/BCKDHB/BCAT2/ACAT1/HMGCL/HSD17B10/BCKDK/ECHS1/ACADSB/ALDH6A1/ACAD8	19
BP	GO:1900026	positive regulation of substrate adhesion-dependent cell spreading	29/4220	43/18888	3.3027e-10	1.18212e-08	8.53051e-09	CIB1/P4HB/FGB/FLNA/CRKL/FGA/CRK/MYADM/PREX1/APOA1/S100A10/RAC1/CDC42/UNC13D/CALR/NRP1/FGG/ITGB3/ILK/DOCK5/RREB1/FERMT2/ARPC2/DOCK1/TRIOBP/C1QBP/LIMS1/ARHGEF7/MDK	29
BP	GO:0019079	viral genome replication	61/4220	129/18888	3.30839e-10	1.18212e-08	8.53051e-09	PABPC1/EEF1A1/PLSCR1/EIF2AK2/PCBP1/PCBP2/TOP2A/DDX3X/PPIE/CTBP2/LTF/KPNA6/LARP1/VCP/ISG20/ADARB1/BANF1/DDB1/STOM/MPHOSPH8/PPIB/CCNK/PDE12/BCL2/TRIM28/GRK2/IFIT1/IFIH1/EIF2AK4/SMC6/OAS3/PKN2/CNOT7/IFIT5/VAPA/SLPI/ZC3HAV1/VAPB/OAS2/FMR1/SRPK1/DDX5/HACD3/NUCKS1/ADAR/NFIA/CTBP1/ISG15/BST2/PPIA/ATG5/STAU1/DEK/SMC5/APOBEC3F/IFI16/TOP2B/MX1/SMARCB1/SRPK2/ILF3	61
BP	GO:0006979	response to oxidative stress	143/4220	398/18888	3.31008e-10	1.18212e-08	8.53051e-09	COL6A1/AIF1/PRDX2/STAT1/TXN/G6PD/CAT/SETX/ETFDH/APP/GCLM/TXNIP/PTGS1/CYP1B1/ALAD/CHCHD2/CAMKK2/NDUFA12/SLC1A1/RBPMS/LONP1/HM13/SOD2/SOD3/PKD2/HP/CHUK/GCLC/GSR/PARP1/ABCB11/MMP2/BANF1/MPO/EGFR/RPS3/ATM/PYCR1/PNKP/SLC25A24/CRK/XRCC1/HBA1/EPX/BCL2/ERO1A/TRIM25/PDGFRA/NUDT2/PSMB5/CHCHD4/VKORC1L1/HSPA1A/TXNRD2/RACK1/RELA/NME2/ABCD1/PRDX6/STAT6/PRKAA1/GPX8/OXR1/GPX4/PPIF/MAP3K5/HBB/ERMP1/MMP9/NDUFS8/ME…	143
BP	GO:1900180	regulation of protein localization to nucleus	66/4220	144/18888	3.3856e-10	1.20218e-08	8.67528e-09	TCP1/CCT8/CCT5/TARDBP/CCT6A/FLNA/HSP90AA1/BAG3/F2/NVL/CCT7/BYSL/CD2AP/ORMDL3/PARP1/CCT3/POLR1A/DCLK1/RBM22/IPO5/IPO7/HCLS1/KAT7/PIN1/TRIM28/UBR5/CDH1/CCT2/JUP/DMAP1/NUP54/TPR/LMNA/CCT4/CTNNA1/NF2/GSK3B/SIN3A/PRKCD/GLUL/YWHAZ/NPM1/TFRC/PARP9/CDK5RAP3/MAPK14/SMAD3/MTOR/JAK1/FERMT2/NUP58/LARP7/AKT1/DKC1/NF1/RAN/DTX3L/MCRS1/SIRT6/CHP1/PARK7/RAB23/PPP3CB/CREBBP/APOD/NMD3	66
BP	GO:0019395	fatty acid oxidation	53/4220	106/18888	3.68251e-10	1.29283e-08	9.32946e-09	AUH/AMACR/ETFDH/GCDH/ECH1/CPT1A/SCP2/ABCB11/ACAA1/HADH/LONP2/ADH5/ACOX1/ILVBL/HSD17B4/IVD/IRS1/ABCD1/EHHADH/SLC25A17/PRKAA1/ABCD3/ACOX2/ACAA2/DECR2/ACADM/ECI2/CPT2/ECI1/ACAT1/ETFB/HSD17B10/ACAT2/MLYCD/ABCD4/ACADS/ECHDC1/ACADVL/ECHS1/MAPK14/ETFA/AKT2/ACAD10/ALDH1L2/ACOX3/DECR1/HADHA/CRAT/AKT1/APPL2/HADHB/ACOT8/MCAT	53
BP	GO:0032204	regulation of telomere maintenance	53/4220	106/18888	3.68251e-10	1.29283e-08	9.32946e-09	TCP1/CCT8/HNRNPC/CCT5/CCT6A/NAT10/UCHL5/UPF1/CCT7/ATRX/HNRNPD/RAD50/DHX36/PARP1/ERCC4/HNRNPA2B1/CCT3/NBN/ACTR8/ATM/PNKP/XRCC1/ACTL6A/SMC6/CCT2/XRN1/MRE11/SMG6/MAP3K4/HNRNPA1/RUVBL1/PML/NEK7/CCT4/GNL3L/INO80/SMG5/MAPK3/USP7/HNRNPU/YY1/PPP1R10/SMC5/EXOSC10/DKC1/XRCC5/MCRS1/SIRT6/CTNNB1/YLPM1/MAPK1/GNL3/RUVBL2	53
BP	GO:0043434	response to peptide hormone	154/4220	438/18888	4.25373e-10	1.48498e-08	1.07161e-08	FBP1/COL6A1/STAT1/SORL1/SLC2A1/PKLR/NONO/CAD/TLR2/SORT1/CAT/EIF2B5/LTA4H/CEACAM1/RAB8A/BSG/C2CD5/CYP1B1/ALPL/FBN1/MYO1C/LONP1/TCF12/OSBPL8/MAP3K7/CHUK/CPS1/GCLC/CYC1/ACE/ADCY6/AHSG/SRSF4/LEPROT/STAT2/PTPN1/CYFIP1/ATP2B1/PARP1/PKM/GNAI2/NUDC/PHIP/CA2/IGF1R/STXBP3/HADH/PIP4K2A/NPR2/DENND4C/INSR/SORBS1/MAP1B/GOT1/CRK/NCL/USO1/AGT/LYN/RAP1GDS1/CTSD/RELA/NME2/TBC1D4/AP3S1/IRS1/NFKB1/GSK3A/ENPP1/PCK2/S…	154
BP	GO:1901292	nucleoside phosphate catabolic process	76/4220	176/18888	5.1686e-10	1.79429e-08	1.29481e-08	FBP1/OGDHL/COL6A1/HKDC1/DHTKD1/SLC4A1/PKLR/APP/NT5E/NCOR1/ADPGK/SARM1/BPGM/HK1/ZBTB7A/NTHL1/PPP2CA/DNPH1/VCP/PKM/PGM1/ACOT7/PDE5A/TPI1/ITPA/ENO1/INSR/ZBTB20/PNP/GIT1/NT5C2/LIPA/ABCD1/ENPP1/ALDOA/SUCLG2/PRKAA1/NT5C/PGAM1/LDHA/TYMP/ENO2/GALK1/GPI/ADA/GDA/ACAT1/ENTPD1/PFKM/HK2/PGK1/PFKL/OGT/OGDH/PRKAG1/MLYCD/ENO3/NUDT5/NUDT19/DUT/PFKP/EIF6/ALDOC/MTOR/GAPDH/DERA/CNP/RPTOR/SIRT6/PRKACA/SUCLA2/SUCLG1/E…	76
BP	GO:0070972	protein localization to endoplasmic reticulum	43/4220	79/18888	5.39129e-10	1.86119e-08	1.34309e-08	UBL4A/RAB3GAP2/SSR3/BCAP31/ANK2/GPAA1/GET4/OS9/SPCS1/SEC61B/RER1/MIA3/TRAM1/CHMP4B/DDRGK1/UBAC2/VAPA/SRP54/SEC16A/SRP72/BCAP29/SEC62/RAB10/SRPRB/SPCS3/MAN1A1/CHMP4A/SRP68/GABARAPL2/GBF1/SRPRA/SRP9/SRP14/SEC61A1/HSPA5/BAG6/AKT1/SPCS2/RTN4/RAB3GAP1/KDELR1/SEC63/SEC61G	43
BP	GO:0009166	nucleotide catabolic process	73/4220	167/18888	5.80247e-10	1.99208e-08	1.43754e-08	FBP1/OGDHL/COL6A1/HKDC1/DHTKD1/SLC4A1/PKLR/APP/NT5E/NCOR1/ADPGK/SARM1/BPGM/HK1/ZBTB7A/NTHL1/PPP2CA/DNPH1/VCP/PKM/PGM1/ACOT7/PDE5A/TPI1/ITPA/ENO1/INSR/ZBTB20/PNP/GIT1/NT5C2/LIPA/ABCD1/ALDOA/SUCLG2/PRKAA1/NT5C/PGAM1/LDHA/TYMP/ENO2/GALK1/GPI/ADA/GDA/ACAT1/PFKM/HK2/PGK1/PFKL/OGT/OGDH/PRKAG1/MLYCD/ENO3/NUDT19/DUT/PFKP/EIF6/ALDOC/MTOR/GAPDH/DERA/CNP/RPTOR/SIRT6/PRKACA/SUCLA2/SUCLG1/ENTPD4/HPRT1/STAT3/S…	73
BP	GO:0034440	lipid oxidation	55/4220	113/18888	6.29666e-10	2.14986e-08	1.5514e-08	AUH/AMACR/ETFDH/GCDH/ECH1/CPT1A/SCP2/ABCB11/ACAA1/HADH/LONP2/ADH5/ACOX1/ILVBL/HSD17B4/IVD/IRS1/ABCD1/EHHADH/SLC25A17/PRKAA1/ABCD3/ACOX2/ACAA2/DECR2/ACADM/ECI2/CPT2/ECI1/ACAT1/ALOX5/ETFB/HSD17B10/ACAT2/MLYCD/ABCD4/ACADS/ECHDC1/ACADVL/ECHS1/MAPK14/ETFA/AKT2/ACAD10/ALDH1L2/ACOX3/DECR1/HADHA/CRAT/AKT1/APPL2/HADHB/ACOT8/APOD/MCAT	55
BP	GO:1990748	cellular detoxification	57/4220	119/18888	6.73215e-10	2.28599e-08	1.64964e-08	PRDX2/TXN/ALB/CAT/PTGS1/SOD2/CP/SOD3/HP/NXN/GSR/KDM3B/MGST3/MPO/HBD/S100A9/ADH5/SELENOT/HBA1/EPX/HBG1/TXNRD1/GSTZ1/TXNRD2/PRXL2A/GSTO1/PRDX6/ABCB6/LANCL1/GPX8/GPX4/HBB/ABCG2/APOA4/GSTM3/CLIC2/GPX1/PRDX1/GSTP1/GPX3/PRDX5/NNT/SOD1/PXDN/GSTK1/GSTM2/AKR1A1/MGST1/RDH11/APOE/PRDX3/SELENOF/PRDX4/PARK7/GPX7/ALDH1A1/ESD	57
BP	GO:0008154	actin polymerization or depolymerization	82/4220	196/18888	7.08092e-10	2.39135e-08	1.72567e-08	NCK2/CAPG/AIF1/ENAH/EVL/SPTB/SPTA1/ESAM/GAS7/ADD2/GBA2/KANK2/TMOD1/DMTN/CYFIP1/ARHGAP28/DIAPH2/GSN/ARPC4/SPTBN1/HCLS1/PPP1R9B/SWAP70/TWF1/SPTAN1/MYADM/WASHC5/ABI2/ELN/PREX1/SNX9/DIAPH1/CORO7/ADD3/LIMA1/CFL1/ARPC5L/RAC1/CFL2/RICTOR/KIRREL1/PIK3CA/BAIAP2/CAPZB/ARF6/SSH3/EPS8/CAPZA1/TMOD3/VASP/DLG1/DSTN/ADD1/SH3BP1/TWF2/PRKCD/CTTN/ARFGEF1/WDR1/TMSB4X/FLII/CORO1A/RASA1/MICAL1/INF2/ARPC3/GRB2/BIN1/HIP…	82
BP	GO:0032388	positive regulation of intracellular transport	64/4220	140/18888	7.12202e-10	2.39223e-08	1.72631e-08	PCM1/SAR1A/SORL1/BCAP31/TARDBP/PCNT/EZR/MECP2/RIPOR1/FLNA/DYNC1H1/PPM1A/HSP90AA1/RIOK2/PDCD5/BAG3/EIPR1/EHD2/ERGIC3/RUFY3/SCP2/RBM22/KHDRBS1/IPO5/HCLS1/TRIM28/UBR5/CDH1/RAB21/XPO4/SAR1B/JUP/TMEM30A/NEDD4/CPSF6/DMAP1/VPS11/TPR/PGAP1/EHD1/CDC42/PTPN23/CD81/NF2/GSK3B/PRKCD/B3GAT3/DHX9/MAPK14/CAMK1/EMD/ANXA2/SMAD3/PDCD10/MSN/STX18/ANP32B/RAN/SIRT6/PRKACA/RDX/TM9SF4/YWHAE/NUMA1	64
BP	GO:0005996	monosaccharide metabolic process	99/4220	252/18888	8.41949e-10	2.81283e-08	2.02983e-08	FBP1/PFKFB4/HKDC1/MAN2A1/POFUT2/SLC2A1/G6PD/IGFBP4/DLAT/BRAT1/MAN2B1/ADPGK/UXS1/TKFC/RPIA/SLC25A12/HK1/GCLC/CPT1A/PKM/PGM1/DDB1/SORD/TPI1/ENO1/INSR/SORBS1/RANBP2/GOT1/PC/FUCA1/GALE/SLC2A3/MAN2C1/MAN2B2/LIPA/GSTO1/IRS1/GSK3A/PCK2/PDHA1/FABP5/ALDOA/PRKAA1/PGD/GALT/B3GLCT/MDH2/PGAM1/INPPL1/B4GALT1/WDR5/ACADM/POFUT1/PIK3CA/MAN2A2/SLC25A1/ENO2/GALK1/GPI/PDHB/PGM2/GLB1/AKR1B1/FUT8/PFKM/HK2/PGK1/PFKL/OG…	99
BP	GO:0048524	positive regulation of viral process	37/4220	64/18888	8.80059e-10	2.92443e-08	2.11036e-08	PABPC1/KPNA2/P4HB/TOP2A/TSG101/DDX3X/PPIE/KPNA6/HMGB1/LARP1/VPS37B/ADARB1/DDB1/STOM/PDE12/RAB7A/IFIT1/PKN2/RSF1/CNOT7/VAPB/VPS4A/FMR1/SRPK1/HACD3/HLA-DRB1/ADAR/LGALS1/DHX9/PPIA/ATG5/CD74/STAU1/LGALS9/TOP2B/TRIM21/SRPK2	37
BP	GO:0009261	ribonucleotide catabolic process	64/4220	141/18888	1.02158e-09	3.37665e-08	2.4367e-08	FBP1/OGDHL/COL6A1/HKDC1/DHTKD1/SLC4A1/PKLR/APP/NT5E/NCOR1/ADPGK/BPGM/HK1/ZBTB7A/PPP2CA/PKM/PGM1/ACOT7/PDE5A/TPI1/ITPA/ENO1/INSR/ZBTB20/PNP/GIT1/NT5C2/LIPA/ABCD1/ALDOA/SUCLG2/PRKAA1/NT5C/PGAM1/LDHA/ENO2/GALK1/GPI/ADA/GDA/ACAT1/PFKM/HK2/PGK1/PFKL/OGT/OGDH/PRKAG1/MLYCD/ENO3/NUDT19/PFKP/EIF6/ALDOC/MTOR/GAPDH/RPTOR/SIRT6/PRKACA/SUCLA2/SUCLG1/ENTPD4/HPRT1/STAT3	64
BP	GO:1903311	regulation of mRNA metabolic process	143/4220	404/18888	1.06707e-09	3.50555e-08	2.52971e-08	PABPC1/CNOT10/HNRNPC/THRAP3/CNOT3/TARDBP/RBM42/SON/ZC3H14/TIA1/TRAF2/EXOSC9/WTAP/PUM2/RBPMS/YBX1/KHSRP/NCBP1/U2AF2/CAPRIN1/QKI/UPF1/CSDE1/PABPC4/IGF2BP2/ZBTB7A/HNRNPD/SRSF4/FUS/SF1/LARP1/DHX36/SRSF2/CELF1/RBMX/HNRNPA2B1/MOV10/SLTM/KHDRBS1/YTHDF3/GTPBP1/SF3B4/EXOSC5/CNOT1/NBAS/HNRNPK/TRA2A/SNW1/DIS3/PDE12/NCL/SNRNP70/SAP18/TNKS1BP1/HDAC7/MAGOH/VIM/FXR1/PRDX6/SRSF9/ELAVL1/CNOT7/DAZAP1/JMJD6/CARHSP1…	143
BP	GO:0072526	pyridine-containing compound catabolic process	49/4220	97/18888	1.07186e-09	3.50555e-08	2.52971e-08	FBP1/OGDHL/COL6A1/HKDC1/DHTKD1/SLC4A1/PKLR/APP/NCOR1/ADPGK/SARM1/BPGM/HK1/ZBTB7A/PPP2CA/PKM/PGM1/TPI1/ENO1/INSR/ZBTB20/PNP/GIT1/LIPA/ALDOA/PRKAA1/PGAM1/LDHA/ENO2/GALK1/GPI/PFKM/HK2/PGK1/PFKL/OGT/OGDH/PRKAG1/ENO3/PFKP/EIF6/ALDOC/MTOR/GAPDH/RPTOR/SIRT6/PRKACA/QPRT/STAT3	49
BP	GO:1902904	negative regulation of supramolecular fiber organization	73/4220	169/18888	1.1077e-09	3.6038e-08	2.60061e-08	CAPG/HDGFL3/SPTB/CIB1/SPTA1/SMAD4/TUBB4A/STMN1/ADD2/KANK2/CLASP1/PFDN2/TMOD1/DMTN/ARHGAP28/CGNL1/GSN/SPTBN1/ARHGEF18/PFDN6/SWAP70/MAP1B/TWF1/SPTAN1/PAK2/MYADM/ADD3/LIMA1/CORO1B/FKBP4/MID1/PIK3CA/CRYAB/CAPZB/SSH3/EPS8/CLU/CAPZA1/TMOD3/TACSTD2/ADD1/TJP1/TWF2/PRKCD/TBCD/ARFGEF1/HSPA8/TMSB4X/FLII/CORO1A/WDR47/PPFIA1/HIP1R/VBP1/ARAP1/SPTBN2/ARHGEF2/CTNNA2/PFN1/APOE/MAPRE1/PICK1/CORO2B/CAPZA2/DYRK1A/TR…	73
BP	GO:0032271	regulation of protein polymerization	84/4220	204/18888	1.12047e-09	3.62635e-08	2.61689e-08	NCK2/CAPG/EVL/SPTB/SPTA1/ESAM/DRG1/MECP2/TUBB4A/AKAP9/DCTN1/HSP90AA1/STMN1/ADD2/PRUNE1/GBA2/KANK2/CKAP5/CLASP1/TMOD1/DMTN/CLIP1/CYFIP1/ARHGAP28/GSN/RPS3/SPTBN1/HCLS1/MAP1B/TWF1/SPTAN1/MYADM/GIT1/ELN/PREX1/HSPA1A/SNX9/ADD3/ARPC5L/RAC1/FKBP4/RICTOR/KIRREL1/VDAC2/BAIAP2/CAPZB/ARF6/SSH3/EPS8/CAPZA1/TMOD3/VASP/DLG1/ADD1/TPPP3/TWF2/PRKCD/TBCD/NME7/CTTN/ARFGEF1/TMSB4X/FLII/CORO1A/RASA1/ARPC3/GRB2/BIN1/H…	84
BP	GO:0051170	import into nucleus	72/4220	166/18888	1.15349e-09	3.71389e-08	2.68006e-08	KPNA2/PHB2/TARDBP/TXNIP/FLNA/HSP90AA1/BAG3/KPNA6/IPO8/STK3/IPO4/RBM22/IPO5/IPO7/HCLS1/KPNA3/TNPO1/NUP88/RANBP2/TRIM28/UBR5/NUP188/CDH1/NUP85/TNPO2/NUP133/SPG11/ELAVL1/JUP/TSC2/DMAP1/NUP62/NUP54/TPR/HNRNPA1/PML/LMNA/RANBP6/CSE1L/PRKCD/PRKAG1/IPO9/SEC13/NUP155/KPNB1/HTATIP2/NUP93/NUP98/RPL23/TNPO3/PPP1R10/MAPK14/NUP153/SMAD3/NUP107/IPO11/MED1/SYK/NUP58/APPL1/HEATR3/KPNA4/AKT1/NF1/APPL2/RAN/SIRT6/CH…	72
BP	GO:0031123	RNA 3'-end processing	51/4220	103/18888	1.22131e-09	3.91198e-08	2.82301e-08	PABPC1/INTS2/PAPOLA/APP/ZC3H14/PCF11/EXOSC9/NCBP1/INTS7/VIRMA/INTS9/NUDT21/CSTF3/DHX36/EXOSC5/SSB/EXOSC2/CPSF6/SYMPK/INTS14/FBL/AHCYL1/INTS1/CPSF2/RPS21/RPRD1B/HSD17B10/INTS5/EXOSC4/TRNT1/ELAC2/CPSF3/CPSF7/CPSF1/TRMT10C/SUPV3L1/INTS6/CSTF2/CSTF1/EXOSC10/LARP7/DKC1/RPRD2/RPRD1A/TUT4/MTPAP/PNPT1/CDC73/TUT7/EXOSC7/EXOSC3	51
BP	GO:0050878	regulation of body fluid levels	133/4220	370/18888	1.32255e-09	4.21452e-08	3.04133e-08	GP1BA/HGFAC/PLSCR1/PRDX2/SLC4A1/STK39/ENPP4/CAD/FGB/TLN1/CEACAM1/BLOC1S6/FLNA/AGR2/SERPINC1/F2/NCOR2/CYBA/APOH/TUBB1/SERPING1/F12/FAP/GPAT4/PABPC4/ADCY6/PRKACB/COPA/AP3B1/F13B/ANXA5/PROS1/KNG1/MMRN1/DMTN/MYO5B/GNAI2/PLCG2/GJA1/STXBP3/VTN/EGFR/FGA/HSPB1/CSRP1/DGKE/ITGA2/F13A1/EXT2/VAMP8/PDGFRA/PLA2G4A/ACTB/LYN/EXT1/SERPINA1/FIBP/SERPINA10/STXBP1/RAP2B/FBLN1/F10/MTX1/CLIC1/SERPIND1/HBB/SLC29A1/CD9/…	133
BP	GO:0098876	vesicle-mediated transport to the plasma membrane	67/4220	151/18888	1.36312e-09	4.32166e-08	3.11864e-08	SORL1/EXOC5/ATP6AP1/GOPC/VPS51/EHD3/RAB11B/ARHGAP1/RAB8A/SLC1A1/EIPR1/ANK3/MACF1/VPS53/EHD2/ACAP2/SCRIB/LLGL1/SPTBN1/VPS13B/GOLGA7/RAB7A/SNX17/OSBPL5/KRT18/RACK1/ARL3/RAB14/WASHC1/SNX3/SEC16A/GOLGA4/EXOC2/GRIPAP1/EXOC8/EXOC6B/ATP9A/SCARB2/RAB10/EHD1/CSK/DENND1A/VPS29/HGS/PTPN23/ARF6/ATP2C1/ARFRP1/SNX27/EHD4/NSF/VPS26A/EXOC1/SNX12/SNX4/VPS50/RAB35/CCDC22/VPS26C/VPS52/STX12/EXOC4/ACSL3/VPS35L/VPS39…	67
BP	GO:0030100	regulation of endocytosis	110/4220	291/18888	1.39287e-09	4.39354e-08	3.17051e-08	CDH13/PLSCR1/LYAR/TLR2/AP2A1/C3/TSG101/SYNJ2BP/TGM2/CD14/TF/CYBA/C4B/BCR/AHSG/C2/HMGB1/PACSIN2/PTPN1/SCRIB/PLCG2/FCN3/UBQLN2/SYNE1/APOA2/VTN/PICALM/SCARB1/LRPAP1/H1-1/MIB1/LGALS3/INSR/HNRNPK/ITGA2/SNX17/ITGAV/ANKFY1/FLOT1/CFP/ACTB/SNX9/RAB21/RACK1/AAK1/APOA1/SFRP4/VPS28/ZFYVE16/SNX3/TSC2/ARF1/CNN2/RAC1/DOCK2/LRP1/CSK/HIP1/FMR1/CDC42/RUFY1/RAB27A/ARF6/CALR/NEDD4L/CLU/AP2S1/ITGB3/ATAD1/BICD1/B2M/MY…	110
BP	GO:0046032	ADP catabolic process	47/4220	92/18888	1.44487e-09	4.53457e-08	3.27228e-08	FBP1/OGDHL/COL6A1/HKDC1/DHTKD1/SLC4A1/PKLR/APP/NT5E/NCOR1/ADPGK/BPGM/HK1/ZBTB7A/PPP2CA/PKM/PGM1/TPI1/ENO1/INSR/ZBTB20/GIT1/LIPA/ALDOA/PRKAA1/PGAM1/LDHA/ENO2/GALK1/GPI/PFKM/HK2/PGK1/PFKL/OGT/OGDH/PRKAG1/ENO3/PFKP/EIF6/ALDOC/MTOR/GAPDH/RPTOR/SIRT6/PRKACA/STAT3	47
BP	GO:1903241	U2-type prespliceosome assembly	20/4220	25/18888	1.49955e-09	4.67533e-08	3.37386e-08	SF3A3/SNRPA1/SF3B3/PHF5A/SF3A2/SF3B6/SF3B4/SF3B1/SF3B2/SNRPB2/SNRPD3/SF3B5/SNRPF/HTATSF1/SNRPD1/SNRPD2/SF3A1/SNRPE/DDX42/SNRPB	20
BP	GO:0010811	positive regulation of cell-substrate adhesion	58/4220	124/18888	1.50477e-09	4.67533e-08	3.37386e-08	CDH13/CIB1/P4HB/FGB/FLNA/UTRN/AGR2/COL16A1/ITGA3/CRKL/ITGA5/VTN/FGA/CDK6/CRK/MYADM/PREX1/APOA1/NID1/JUP/THY1/S100A10/FBLN2/RAC1/HSD17B12/ITGA6/DAG1/SFRP1/PLEKHA2/CDC42/UNC13D/CALR/RSU1/NRP1/FGG/ITGB3/GSK3B/ILK/FN1/POLDIP2/EFEMP2/DOCK5/HRG/MAP4K4/SMAD3/RREB1/FERMT2/ARPC2/ROCK1/DOCK1/TRIOBP/C1QBP/PPM1F/EMILIN1/LIMS1/RRAS/ARHGEF7/MDK	58
BP	GO:0009137	purine nucleoside diphosphate catabolic process	48/4220	95/18888	1.56685e-09	4.82001e-08	3.47826e-08	FBP1/OGDHL/COL6A1/HKDC1/DHTKD1/SLC4A1/PKLR/APP/NT5E/NCOR1/ADPGK/BPGM/HK1/ZBTB7A/PPP2CA/PKM/PGM1/TPI1/ENO1/INSR/ZBTB20/GIT1/LIPA/ALDOA/PRKAA1/PGAM1/LDHA/ENO2/GALK1/GPI/PFKM/HK2/PGK1/PFKL/OGT/OGDH/PRKAG1/ENO3/PFKP/EIF6/ALDOC/MTOR/GAPDH/RPTOR/SIRT6/PRKACA/ENTPD4/STAT3	48
BP	GO:0009181	purine ribonucleoside diphosphate catabolic process	48/4220	95/18888	1.56685e-09	4.82001e-08	3.47826e-08	FBP1/OGDHL/COL6A1/HKDC1/DHTKD1/SLC4A1/PKLR/APP/NT5E/NCOR1/ADPGK/BPGM/HK1/ZBTB7A/PPP2CA/PKM/PGM1/TPI1/ENO1/INSR/ZBTB20/GIT1/LIPA/ALDOA/PRKAA1/PGAM1/LDHA/ENO2/GALK1/GPI/PFKM/HK2/PGK1/PFKL/OGT/OGDH/PRKAG1/ENO3/PFKP/EIF6/ALDOC/MTOR/GAPDH/RPTOR/SIRT6/PRKACA/ENTPD4/STAT3	48
BP	GO:0051098	regulation of binding	94/4220	238/18888	1.61145e-09	4.93278e-08	3.55964e-08	EIF3C/TXN/EPB41/APP/TAF1/STMN1/ATP2A3/MARK2/NCBP1/ADD2/NVL/BTAF1/ZBTB7A/CPNE1/BAX/NES/PPP2CA/HMGB1/STK3/EDF1/CFHR1/ARHGAP28/ERCC4/TMBIM6/TRAF6/VTN/LRPAP1/EIF4G1/BAG2/CRK/PIN1/GPSM1/IFIT1/FLOT1/SP100/ACTB/EIF3E/RACK1/GTF2F1/H1-0/DDRGK1/RSF1/GTF2B/USP9X/GTPBP4/SLPI/SYMPK/TFIP11/PTPRF/ITGA4/LRP1/MMP9/NIBAN2/RALB/PLAUR/GOLGA2/GNL3L/NRP1/KDM1A/NUCKS1/HMGB2/GSK3B/ADD1/CLIC2/B2M/PRKCD/IDE/RIPK2/PARP9/PB…	94
BP	GO:0009191	ribonucleoside diphosphate catabolic process	49/4220	98/18888	1.68071e-09	5.11958e-08	3.69445e-08	FBP1/OGDHL/COL6A1/HKDC1/DHTKD1/SLC4A1/PKLR/APP/NT5E/NCOR1/ADPGK/BPGM/HK1/ZBTB7A/PPP2CA/PKM/PGM1/TPI1/ENO1/INSR/ZBTB20/GIT1/LIPA/ALDOA/PRKAA1/PGAM1/LDHA/ENO2/GALK1/GPI/PFKM/HK2/PGK1/PFKL/OGT/OGDH/PRKAG1/ENO3/NUDT5/PFKP/EIF6/ALDOC/MTOR/GAPDH/RPTOR/SIRT6/PRKACA/ENTPD4/STAT3	49
BP	GO:0032784	regulation of DNA-templated transcription elongation	50/4220	101/18888	1.78503e-09	5.38879e-08	3.88871e-08	INTS2/MED23/HEXIM1/HMGN1/NCBP1/SUPT16H/MED15/NELFB/INTS7/INTS9/CCAR2/THOC5/PARP1/MED24/KAT7/CCNK/BRD4/ZMYND8/TCERG1/GTF2F1/INTS10/ZC3H4/INTS13/SUPT5H/THOC1/INTS14/WDR82/MED28/MED17/MED8/INTS1/INTS5/HNRNPU/INTS4/MED14/SUPT6H/INTS6/NELFCD/MED1/MED22/LARP7/ZNF326/WDR43/SIRT6/MED6/CTNNB1/INTS3/MED16/CDC73/MED4	50
BP	GO:0016052	carbohydrate catabolic process	69/4220	158/18888	1.78644e-09	5.38879e-08	3.88871e-08	FBP1/OGDHL/COL6A1/HKDC1/DHTKD1/SLC4A1/PKLR/APP/MAN2B1/NCOR1/ADPGK/TKFC/BPGM/GPD2/HK1/PPP1CA/ZBTB7A/PPP2CA/PKM/PGM1/SORD/TPI1/ENO1/INSR/ZBTB20/GALE/GIT1/AGL/MAN2C1/MAN2B2/LIPA/GSK3A/PYGL/ALDOA/PRKAA1/PGD/GALT/PGAM1/LDHA/PYGB/SCARB2/ENO2/GALK1/GPI/PGM2/GLB1/FUT8/PFKM/HK2/PGK1/PFKL/OGT/OGDH/PRKAG1/ENO3/NUDT5/HEXB/PFKP/GAA/EIF6/ALDOC/MTOR/GAPDH/DERA/RPTOR/SIRT6/PRKACA/MANBA/STAT3	69
BP	GO:0006096	glycolytic process	46/4220	90/18888	2.11181e-09	6.33952e-08	4.57479e-08	FBP1/OGDHL/COL6A1/HKDC1/DHTKD1/SLC4A1/PKLR/APP/NCOR1/ADPGK/BPGM/HK1/ZBTB7A/PPP2CA/PKM/PGM1/TPI1/ENO1/INSR/ZBTB20/GIT1/LIPA/ALDOA/PRKAA1/PGAM1/LDHA/ENO2/GALK1/GPI/PFKM/HK2/PGK1/PFKL/OGT/OGDH/PRKAG1/ENO3/PFKP/EIF6/ALDOC/MTOR/GAPDH/RPTOR/SIRT6/PRKACA/STAT3	46
BP	GO:0000460	maturation of 5.8S rRNA	25/4220	36/18888	2.16736e-09	6.47498e-08	4.67254e-08	RCL1/RRS1/EXOSC9/MTREX/URB1/UTP20/PES1/RPF1/EXOSC2/FTSJ3/NOL9/LAS1L/PRKDC/RPS21/EXOSC4/WDR12/MAK16/NOP9/FCF1/EIF6/KRI1/BOP1/EXOSC10/EXOSC7/EXOSC3	25
BP	GO:0000245	spliceosomal complex assembly	48/4220	96/18888	2.45715e-09	7.30563e-08	5.27196e-08	DDX1/SNRNP200/SF3A3/SETX/SNRPA1/SNRPC/NCBP1/SF3B3/U2AF2/PHF5A/SF3A2/SF1/CELF1/SF3B6/SRSF5/SF3B4/SF3B1/LUC7L2/LUC7L/SF3B2/SNRPB2/LUC7L3/SNRPD3/SRSF9/SRSF1/PRPF19/SF3B5/PRPF39/SNRPF/HTATSF1/SRPK1/PUF60/SNRPD1/SNRPD2/SF3A1/PRPF6/PSIP1/DDX39B/SRSF6/SRSF10/SNRPE/DDX23/DDX42/SNRPB/USP39/CRNKL1/ISY1/SRPK2	48
BP	GO:0030042	actin filament depolymerization	34/4220	58/18888	2.55909e-09	7.57247e-08	5.46453e-08	CAPG/SPTB/SPTA1/ADD2/TMOD1/DMTN/GSN/SPTBN1/PPP1R9B/SWAP70/TWF1/SPTAN1/ADD3/LIMA1/CFL1/CFL2/PIK3CA/CAPZB/EPS8/CAPZA1/TMOD3/DSTN/ADD1/SH3BP1/TWF2/WDR1/FLII/MICAL1/SPTBN2/PLEK/CAPZA2/TRIOBP/SVIL/RDX	34
BP	GO:0000959	mitochondrial RNA metabolic process	32/4220	53/18888	2.68119e-09	7.89616e-08	5.69811e-08	TEFM/TARS2/PDE12/PRKAA1/LRPPRC/SLIRP/WARS2/CDK5RAP1/FASTKD2/THAP11/TRMT61B/YARS2/TFB2M/HSD17B10/TFB1M/TRNT1/PRORP/AARS2/ELAC2/TBRG4/TWNK/FASTKD3/FASTK/TRMT10C/SUPV3L1/PUS1/MTPAP/PNPT1/TFAM/SARS2/GARS1/DARS2	32
BP	GO:0009134	nucleoside diphosphate catabolic process	50/4220	102/18888	2.74507e-09	8.04616e-08	5.80635e-08	FBP1/OGDHL/COL6A1/HKDC1/DHTKD1/SLC4A1/PKLR/APP/NT5E/NCOR1/ADPGK/BPGM/HK1/ZBTB7A/PPP2CA/PKM/PGM1/TPI1/ENO1/INSR/ZBTB20/GIT1/LIPA/ALDOA/PRKAA1/PGAM1/LDHA/ENO2/GALK1/GPI/ENTPD1/PFKM/HK2/PGK1/PFKL/OGT/OGDH/PRKAG1/ENO3/NUDT5/PFKP/EIF6/ALDOC/MTOR/GAPDH/RPTOR/SIRT6/PRKACA/ENTPD4/STAT3	50
BP	GO:0048041	focal adhesion assembly	44/4220	85/18888	2.80956e-09	8.19652e-08	5.91486e-08	TLN1/COL16A1/TRIP6/PIP5K1A/MACF1/BCR/CLASP1/DMTN/ACTN1/SORBS1/ITGA2/BCL2/CORO1C/THY1/S100A10/RAC1/CDH11/PTK2/PEAK1/DUSP3/SFRP1/NRP1/POLDIP2/CTTN/ACTG1/SLK/HRG/RCC2/ROCK2/MAP4K4/SMAD3/SLC9A1/THBS1/FERMT2/ROCK1/MMP14/CORO2B/PTPRA/RHOA/PPM1F/LIMS1/ARHGEF7/VCL/APOD	44
BP	GO:0061640	cytoskeleton-dependent cytokinesis	55/4220	117/18888	3.15673e-09	9.16633e-08	6.6147e-08	EXOC5/IQGAP2/SON/STMN1/ANK3/SEPTIN2/SEPTIN9/KIF23/BIN3/SPTBN1/ACTR2/WASHC5/IST1/CHMP6/SNX9/ARL3/PLEC/CHMP4B/MYH10/SEPTIN5/CFL1/SEPTIN7/SEPTIN10/IQGAP1/ARF1/STAMBP/EXOC2/EXOC8/CHMP2A/SEPTIN6/NUP62/EXOC6B/CHMP5/VPS4A/SEPTIN8/USP8/CHMP4A/ACTR3/VPS4B/EXOC7/POLDIP2/EXOC1/ROCK2/SNX18/RASA1/EXOC3/SNX33/RAB35/ROCK1/EXOC4/CUL7/CHMP3/SEPTIN11/RHOA/PDCD6IP	55
BP	GO:0097237	cellular response to toxic substance	59/4220	129/18888	3.17625e-09	9.1801e-08	6.62464e-08	PRDX2/TXN/ALB/CAT/PTGS1/CYP1B1/SOD2/CP/SOD3/HP/NXN/GSR/KDM3B/MGST3/MPO/HBD/S100A9/ADH5/SELENOT/HBA1/EPX/HBG1/TXNRD1/GSTZ1/TXNRD2/PRXL2A/GSTO1/PRDX6/ABCB6/LANCL1/GPX8/GPX4/HBB/ABCG2/APOA4/GSTM3/CLIC2/GPX1/PRDX1/GSTP1/GPX3/PRDX5/NNT/SOD1/PXDN/GSTK1/GSTM2/AKR1A1/MGST1/RDH11/APOE/GFER/PRDX3/SELENOF/PRDX4/PARK7/GPX7/ALDH1A1/ESD	59
BP	GO:0051017	actin filament bundle assembly	70/4220	163/18888	3.25914e-09	9.37605e-08	6.76604e-08	AIF1/EVL/EZR/FLNA/CCN2/STMN1/ADD2/CALD1/CLASP1/DMTN/ACTN1/ARHGAP28/CGNL1/ARHGEF18/SWAP70/SORBS1/MARCKS/PAK2/ELN/APOA1/CUL3/LIMA1/DNM2/CORO1B/FHOD1/S100A10/FSCN1/RAC1/SFRP1/SORBS3/HSP90B1/CDC42/TPM1/BAIAP2/ITGB5/NRP1/LCP1/EPS8/TACSTD2/NF2/ADD1/DPYSL3/TJP1/ACTG1/PLS3/ROCK2/PXN/MICAL1/PDLIM1/ARHGEF10/SMAD3/ZYX/PPFIA1/SLC9A1/MTOR/ARAP1/FERMT2/ROCK1/PLEK/SERPINF2/PFN1/CORO2B/LPAR1/RHOA/MYO1B/PPM1F/WAS…	70
BP	GO:0097193	intrinsic apoptotic signaling pathway	117/4220	319/18888	3.38155e-09	9.68339e-08	6.98783e-08	NCK2/NONO/BCAP31/DNM1L/NOC2L/P4HB/TRAF2/CYP1B1/BOK/DDX3X/PARL/ATP2A3/TXNDC12/SOD2/MYBBP1A/CD44/ERP29/BID/HDAC1/BAX/CCAR2/PTPN1/CYCS/PTPMT1/PARP1/CUL4A/MMP2/NBN/DIABLO/MSH6/TMBIM6/QRICH1/RPS3/HSPB1/ATM/PYCR1/ENO1/S100A9/HNRNPK/SNW1/BCL2/ERO1A/HSPA1A/HIC1/RACK1/CUL2/OPA1/CUL3/TAF9B/TRIM32/EIF5A/MIF/FIS1/CUL5/PPIF/MAP3K5/MUC1/FZD1/ARMC10/MMP9/PML/RPS7/VDAC2/PLAUR/MAP2K4/NDUFA13/TMEM161A/PRKDC/DDX5/S…	117
BP	GO:0019364	pyridine nucleotide catabolic process	47/4220	94/18888	3.59268e-09	1.02408e-07	7.39007e-08	FBP1/OGDHL/COL6A1/HKDC1/DHTKD1/SLC4A1/PKLR/APP/NCOR1/ADPGK/SARM1/BPGM/HK1/ZBTB7A/PPP2CA/PKM/PGM1/TPI1/ENO1/INSR/ZBTB20/GIT1/LIPA/ALDOA/PRKAA1/PGAM1/LDHA/ENO2/GALK1/GPI/PFKM/HK2/PGK1/PFKL/OGT/OGDH/PRKAG1/ENO3/PFKP/EIF6/ALDOC/MTOR/GAPDH/RPTOR/SIRT6/PRKACA/STAT3	47
BP	GO:0007032	endosome organization	48/4220	97/18888	3.81418e-09	1.08225e-07	7.80985e-08	RAB22A/ATP6AP1/TMEM127/TSG101/PI4K2B/DNAJC13/VPS37B/STAM/RAB7A/WASHC5/WASHC4/CORO1C/IST1/CHMP6/ATP6V0A1/TOM1/ATP6V1A/CHMP4B/VPS28/VTA1/SNX3/DNM1/RILP/VPS36/EXOC8/CHMP2A/ATP6V1D/VPS11/SCARB2/CHMP5/VPS4A/CC2D1A/USP8/HGS/RAB27A/CHMP4A/VPS25/VPS4B/RAB5B/SNX33/EEA1/PI4K2A/CHMP3/VPS33B/PDCD6IP/VPS18/ATP6V1H/LAMTOR1	48
BP	GO:0051701	biological process involved in interaction with host	82/4220	202/18888	3.90868e-09	1.10402e-07	7.96697e-08	PLSCR1/ITGB6/P4HB/MRC1/BSG/TSG101/HSP90AB1/DPP4/LTF/HMGB1/ITGA5/VPS37B/FCN3/ANPEP/GSN/DDB1/EGFR/SCARB1/KPNA3/PGLYRP2/INSR/PC/ITGA2/VAMP8/RAB7A/TRIM25/ITGAV/GRK2/IST1/IFIT1/CHMP6/TRIM59/HSPA1A/APCS/CHMP4B/NPC1/SNX3/VAPA/TRIM26/EXOC2/CHMP2A/SLC1A5/RPSA/SCARB2/DAG1/CHMP5/TRIM22/VPS4A/CTSB/SLC7A1/CHMP4A/ITGB5/NRP1/CD81/VPS4B/HLA-DRB1/SLC3A2/ITGB3/EXOC7/CAV2/IDE/ITCH/LGALS1/ICAM1/TFRC/PPIA/NUP153/CD74…	82
BP	GO:0061572	actin filament bundle organization	71/4220	167/18888	4.24256e-09	1.19272e-07	8.60706e-08	AIF1/EVL/EZR/FLNA/CCN2/STMN1/ADD2/CALD1/CLASP1/DMTN/ACTN1/ARHGAP28/CGNL1/ARHGEF18/SWAP70/SORBS1/MARCKS/PAK2/ELN/APOA1/CUL3/LIMA1/DNM2/CORO1B/FHOD1/S100A10/FSCN1/RAC1/SFRP1/SORBS3/HSP90B1/CDC42/TPM1/BAIAP2/ITGB5/NRP1/LCP1/EPS8/TACSTD2/NF2/ADD1/DPYSL3/TJP1/ACTG1/PLS3/ROCK2/PXN/MICAL1/PDLIM1/ARHGEF10/SMAD3/ZYX/SHTN1/PPFIA1/SLC9A1/MTOR/ARAP1/FERMT2/ROCK1/PLEK/SERPINF2/PFN1/CORO2B/LPAR1/RHOA/MYO1B/PPM…	71
BP	GO:1901653	cellular response to peptide	133/4220	376/18888	4.2611e-09	1.19272e-07	8.60706e-08	FBP1/COL6A1/STAT1/SORL1/PKLR/NONO/APP/CEACAM1/RAB8A/C2CD5/CYP1B1/FBN1/MYO1C/LONP1/OSBPL8/SNX6/MAP3K7/CPS1/GCLC/ACE/ADCY6/AHSG/LEPROT/PTPN1/CYFIP1/ATP2B1/PARP1/PKM/GNAI2/PHIP/CA2/GJA1/IGF1R/PIP4K2A/NPR2/DENND4C/INSR/PPP1R9B/SORBS1/MAP1B/GOT1/CRK/NCL/USO1/AGT/LYN/RAP1GDS1/CTSD/RELA/TBC1D4/AP3S1/VIM/IRS1/NFKB1/GSK3A/ENPP1/PCK2/STAT6/JAK3/MYO5A/TSC2/ECHDC3/LPIN1/PRKAA1/PIP4K2B/SHC1/ITGA4/LRP1/PTK2/SN…	133
BP	GO:0006626	protein targeting to mitochondrion	51/4220	106/18888	4.32684e-09	1.20569e-07	8.70065e-08	BCAP31/AIP/TIMM10B/HSP90AA1/PDCD5/PARL/BID/TOMM40/LEPROT/SAE1/TIMM9/PAM16/MIPEP/NPEPPS/AGK/CHCHD4/HSPD1/PITRM1/TOMM34/TOMM22/GSK3A/TIMM50/TIMM29/SAMM50/PRKAA1/FIS1/MTX1/HUWE1/VPS11/UBE2L3/NDUFA13/TOMM70/SH3GLB1/FBXO7/BNIP3L/HSPA4/MTCH2/AIFM1/PMPCB/MFN2/HSPA1L/MFF/GRPEL1/TIMM44/TIMM23/PMPCA/HTRA2/TIMM13/LMAN1/MTX2/CSNK2A2	51
BP	GO:0046822	regulation of nucleocytoplasmic transport	53/4220	112/18888	4.53347e-09	1.25763e-07	9.07547e-08	TXN/TARDBP/NSUN2/FLNA/PPM1A/HSP90AA1/RIOK2/BAG3/XPO1/MX2/RBM22/KHDRBS1/IPO5/HCLS1/TRIM28/UBR5/CDH1/SP100/CHCHD4/AKAP8L/XPO4/JUP/NEDD4/CPSF6/DMAP1/NUP54/CDK5/TPR/THOC2/RANGAP1/GSK3B/PRKCD/DHX9/MAPK14/CAMK1/EMD/NUP153/SMAD3/SUPT6H/PTPN11/NUP58/ANP32B/NF1/RAN/SIRT6/PRKACA/AAAS/CHP1/PARK7/RAB23/NUP214/APOD/YWHAE	53
BP	GO:0043244	regulation of protein-containing complex disassembly	57/4220	124/18888	4.63771e-09	1.28083e-07	9.24287e-08	MAP1A/CAPG/HDGFL3/SPTB/CIB1/SETX/SPTA1/ADD2/UPF1/NES/CLASP1/TMOD1/DMTN/IGF1R/GSN/CALCOCO2/UBQLN4/SPTBN1/INSR/SWAP70/MAP1B/TWF1/SPTAN1/TECPR1/TOM1/ADD3/LIMA1/EIF5A/ASPH/CFL2/GSPT1/MID1/PIK3CA/CAPZB/EPS8/CAPZA1/TMOD3/DSTN/ADD1/SH3BP1/TWF2/WDR1/FLII/SCAF4/WDR47/ATG5/ZMPSTE24/SPTBN2/ARHGEF2/PLEK/ETF1/CAPZA2/TRIOBP/SVIL/FYCO1/RDX/MAP1S	57
BP	GO:0006606	protein import into nucleus	69/4220	161/18888	4.66595e-09	1.28293e-07	9.25801e-08	KPNA2/PHB2/TARDBP/TXNIP/FLNA/HSP90AA1/BAG3/KPNA6/IPO8/STK3/IPO4/RBM22/IPO5/IPO7/HCLS1/KPNA3/TNPO1/NUP88/RANBP2/TRIM28/UBR5/NUP188/CDH1/NUP85/TNPO2/NUP133/SPG11/ELAVL1/JUP/TSC2/DMAP1/NUP62/NUP54/TPR/PML/LMNA/RANBP6/CSE1L/PRKCD/IPO9/SEC13/NUP155/KPNB1/NUP93/NUP98/RPL23/TNPO3/PPP1R10/MAPK14/NUP153/SMAD3/NUP107/IPO11/MED1/SYK/NUP58/APPL1/HEATR3/KPNA4/AKT1/NF1/APPL2/RAN/SIRT6/CHP1/RAB23/NUP214/APOD/ST…	69
BP	GO:0000819	sister chromatid segregation	90/4220	229/18888	4.74097e-09	1.29286e-07	9.32968e-08	ABRAXAS2/TTN/DRG1/FLNA/TOP2A/RRS1/CEP192/SMARCD2/RIOK2/KNTC1/SMARCA2/ARID1A/CLASP1/NUDC/CDC16/KIF23/ANAPC2/SMARCC2/AKAP8/ATM/ARID2/ANAPC5/SMC1A/LSM14A/SMC3/SMARCE1/CHMP6/ACTL6A/ACTB/HSPA1A/AKAP8L/BUB3/CUL3/CHMP4B/RAD21/EML4/IK/SMARCA4/CHMP2A/BAZ1B/ZNF207/NIPBL/NUP62/CCDC61/SMARCA5/DPF2/TPR/CHMP5/NCAPG2/VPS4A/GOLGA2/SMC2/CHMP4A/PCID2/INO80/CHAMP1/VPS4B/CDC23/DYNC1LI1/POLDIP2/EML3/KPNB1/SMARCD1/STA…	90
BP	GO:0009161	ribonucleoside monophosphate metabolic process	34/4220	59/18888	4.74368e-09	1.29286e-07	9.32968e-08	IMPDH2/CAD/NT5E/AMPD2/AK1/TJP2/MPP1/PNP/NT5C2/NUDT2/IMPDH1/GART/DHODH/GMPS/ADSL/NT5C/PAICS/ADSS1/PFAS/ADA/GDA/AK2/DLG1/PRPS1/ATIC/CASK/GUK1/AK3/AK4/APRT/UMPS/CMPK1/ADSS2/HPRT1	34
BP	GO:0090148	membrane fission	28/4220	44/18888	4.90693e-09	1.33151e-07	9.6086e-08	EXOC5/DNM1L/TSG101/VPS37B/STAM/CORO1C/CHMP6/CHMP4B/VPS28/DNM2/DNM1/VPS36/EXOC2/EXOC8/CHMP2A/EXOC6B/CHMP5/VPS4A/HGS/CHMP4A/SH3GLB1/VPS25/VPS4B/EXOC7/EXOC1/EXOC3/EXOC4/CHMP3	28
BP	GO:0030490	maturation of SSU-rRNA	32/4220	54/18888	5.17102e-09	1.39708e-07	1.00817e-07	RPS14/RCL1/RRS1/UTP3/NAT10/RIOK2/BYSL/RPS19/BMS1/NOL11/UTP20/MPHOSPH10/RPS16/IMP3/RPS21/DHX37/PWP2/NOP9/FCF1/UTP4/KRI1/DDX52/NOB1/WDR3/ERCC2/WDR46/WDR43/UTP6/HEATR1/TBL3/SNU13/RPS8	32
BP	GO:0022406	membrane docking	46/4220	92/18888	5.25359e-09	1.41324e-07	1.01984e-07	EXOC5/EZR/BLOC1S6/RAB8A/RAB3D/CTBP2/STXBP3/YKT6/VAMP8/RAB7A/USO1/PDZD8/STX8/STXBP1/STXBP2/SNX3/VAPA/CALM1/EXOC2/EXOC8/VAPB/VPS11/EXOC6B/RALB/ESYT2/AHCYL1/EXOC7/CAV2/EXOC1/ICAM1/ATP2A2/STX5/PEX16/EXOC3/SNAP29/ESYT1/ROCK1/MSN/VTI1B/PLEK/VMP1/STX12/EXOC4/CHP1/VPS18/STX4	46
BP	GO:0007034	vacuolar transport	72/4220	171/18888	5.4573e-09	1.46171e-07	1.05481e-07	SORL1/VPS51/SORT1/EHD3/TSG101/PSAP/VPS53/AP1G2/VPS13A/AP3D1/AP3B1/LEPROT/VCP/VPS37B/AP3M1/TMEM106B/STAM/VIPAS39/RAB7A/CHMP6/ANKFY1/HSPA1A/SCYL2/LIPA/AP3S1/CHMP4B/NPC1/VPS28/ZFYVE16/ATP6V0D1/LAMP2/VTA1/NEDD4/RILP/VPS36/UBXN6/CHMP2A/LRP1/VPS11/TGFBRAP1/SCARB2/PIK3R4/CHMP5/VPS13C/VPS4A/IGF2R/HGS/CHMP4A/PTPN23/VPS25/CLU/VPS41/VPS4B/VPS13D/VAMP7/SNX27/HSPA8/USE1/BIN1/GAK/VPS33A/VTI1B/VPS52/TMEM50B/CHM…	72
BP	GO:0033157	regulation of intracellular protein transport	65/4220	149/18888	5.50149e-09	1.46722e-07	1.05879e-07	PCM1/SAR1A/SORL1/TXN/BCAP31/TARDBP/PCNT/RIPOR1/FLNA/PPM1A/HSP90AA1/PDCD5/BAG3/XPO1/OS9/ERGIC3/UBE2J1/RUFY3/PTPN1/RBM22/IPO5/HCLS1/TRIM28/UBR5/CDH1/SP100/CHCHD4/XPO4/SAR1B/UBAC2/JUP/TMEM30A/DMAP1/GRIPAP1/NUP54/CDK5/TPR/CDC42/DERL2/CD81/LCP1/RANGAP1/GSK3B/PRKCD/B3GAT3/MAPK14/CAMK1/YOD1/EMD/SMAD3/PDCD10/PTPN11/NUP58/ANP32B/NF1/RAN/SIRT6/PRKACA/CHP1/PARK7/RAB23/APOD/ERLEC1/TM9SF4/YWHAE	65
BP	GO:0062197	cellular response to chemical stress	114/4220	311/18888	5.55869e-09	1.47614e-07	1.06523e-07	FBP1/AIF1/PRDX2/SLC2A1/TXN/G6PD/STK39/CAT/SETX/CYP1B1/CHCHD2/CAMKK2/DDX3X/SLC1A1/LETM1/LONP1/HM13/SOD2/SOD3/PKD2/CHUK/MYLK/GSR/PARP1/MMP2/MPO/EGFR/RPS3/ATM/PYCR1/SLC25A24/PDGFRA/NUDT2/CHCHD4/VKORC1L1/HSPA1A/RACK1/RELA/PLEC/NME2/ABCD1/STAT6/PRKAA1/GPX8/OXR1/PPIF/MAP3K5/ERMP1/MMP9/MEAK7/TPM1/APOA4/PIK3CA/MAP2K4/LRRC8C/OXSR1/TMEM161A/SERPINB6/STK25/ALOX5/AKR1B1/EIF2S1/FUT8/RIPK1/ZNF580/PRKCD/GPX1/PR…	114
BP	GO:1903900	regulation of viral life cycle	63/4220	143/18888	5.88585e-09	1.55637e-07	1.12312e-07	PABPC1/KPNA2/PLSCR1/EIF2AK2/P4HB/TOP2A/TSG101/DDX3X/PPIE/LTF/KPNA6/HMGB1/LARP1/ISG20/VPS37B/ADARB1/BANF1/FCN3/GSN/DDB1/MPHOSPH8/PDE12/BCL2/TRIM25/TRIM28/IFIT1/IFIH1/OAS3/TRIM59/APCS/PKN2/SNX3/CNOT7/IFIT5/TRIM26/SLPI/ZC3HAV1/VAPB/TRIM22/VPS4A/OAS2/FMR1/SRPK1/DDX5/HACD3/HLA-DRB1/ADAR/LGALS1/ISG15/BST2/PPIA/CD74/STAU1/APOBEC3F/NECTIN2/IFI16/LGALS9/TOP2B/TRIM21/MX1/CSNK2B/SRPK2/ILF3	63
BP	GO:0006446	regulation of translational initiation	43/4220	84/18888	6.598e-09	1.73729e-07	1.25368e-07	NCK2/EIF2AK2/DDX1/EIF4G2/BZW1/EIF2B5/EIF4G3/DHX29/DDX3X/NCBP1/EIF3B/SH3BGRL/CSDE1/PPP1CA/LARP1/RPL13A/KHDRBS1/YTHDF3/HSPB1/EIF4G1/EIF5/EIF2AK4/EIF3E/EIF3H/EIF2B2/FECH/TPR/EIF4E2/FMR1/EIF1B/EIF2S1/MTIF2/YTHDF2/NPM1/GIGYF2/EIF5B/TMED2/EIF4B/MTOR/AGO2/EIF4A2/BZW2/DNAJC3	43
BP	GO:0006909	phagocytosis	92/4220	237/18888	6.63009e-09	1.73837e-07	1.25446e-07	AIF1/PLSCR1/ABCA1/LYAR/TLR2/C3/TGM2/LBP/CD14/CYBA/PIP5K1A/C4B/ELMO1/TMEM175/BCR/ITGAL/AHSG/C2/ITGB2/HMGB1/MESD/PLD2/PLCG2/FCN3/APOA2/GSN/MFGE8/SCARB1/ANXA3/VIPAS39/ITGA2/ITGAM/RAB7A/CORO1C/ITGAV/CFP/LYN/RACK1/APOA1/SPG11/ELMO2/C4BPA/RAB14/DNM2/MYO1G/SNX3/JMJD6/SRPX/ANXA11/CNN2/RAC1/PECAM1/DOCK2/LRP1/PTK2/CSK/CDC42/C4BPB/PIK3CA/ANXA1/RAB27A/UNC13D/CALR/C1orf43/ITGB3/SH3BP1/MYO18A/VAMP7/PRKCD/ELANE…	92
BP	GO:0051235	maintenance of location	121/4220	337/18888	7.83534e-09	2.04517e-07	1.47586e-07	GP1BA/SLC8A1/ABCA1/SORL1/TXN/ANK2/GPAA1/DBN1/GET4/CIZ1/SUN1/APOB/C3/FLNA/ANXA6/AKAP9/FBN1/LETM1/F2/ANK3/OSBPL8/CYBA/FTL/PLCG1/PKD2/HK1/OS9/VPS13A/BAX/CPT1A/AUP1/PLCG2/SYNE1/GSN/SCARB1/S100A9/LTBP1/CAMK2D/RER1/TWF1/CES1/ERO1A/ITGAV/SP100/LYN/SKP1/LIPA/APOA1/DIAPH1/GSTO1/FTH1/NPC1/NFKB1/ENPP1/SOAT1/PAFAH1B1/RNF213/PLCB4/HEXA/THY1/CALM1/PLCB3/CDK5/PML/EHD1/OSBPL11/VPS13C/HSP90B1/FBN2/CALR/RANGAP1/PL…	121
BP	GO:0051223	regulation of protein transport	150/4220	440/18888	7.86604e-09	2.04517e-07	1.47586e-07	PCM1/ENY2/SAR1A/TMEM132A/SYTL4/TTN/SORL1/TXN/BCAP31/DNM1L/TLR2/TARDBP/PCNT/FGB/P3H1/RIPOR1/RAB8A/FLNA/TMEM97/IER3IP1/PPM1A/TSG101/HSP90AA1/PDCD5/BAG3/F2/EIPR1/ERP29/XPO1/OS9/ERGIC3/UBE2J1/RUFY3/CD2AP/PTPN1/CPT1A/SCFD1/RHBDF1/RBM22/HADH/LLGL1/IPO5/EGFR/FGA/ACSL4/HCLS1/MCU/SLC25A22/TRIM28/UBR5/CDH1/SP100/CHCHD4/RAP1GDS1/RACK1/OSBP/XPO4/TRPM4/SLC12A2/GLUD1/SLC16A1/IRS1/VPS28/MYH10/MPC2/PCK2/SAR1B/SE…	150
BP	GO:0098869	cellular oxidant detoxification	48/4220	99/18888	8.92408e-09	2.31059e-07	1.66739e-07	PRDX2/TXN/ALB/CAT/PTGS1/SOD2/CP/SOD3/HP/NXN/GSR/KDM3B/MGST3/MPO/HBD/S100A9/SELENOT/HBA1/EPX/HBG1/TXNRD1/GSTZ1/TXNRD2/PRXL2A/GSTO1/PRDX6/GPX8/GPX4/HBB/APOA4/CLIC2/GPX1/PRDX1/GSTP1/GPX3/PRDX5/NNT/SOD1/PXDN/GSTK1/GSTM2/MGST1/APOE/PRDX3/SELENOF/PRDX4/PARK7/GPX7	48
BP	GO:0031032	actomyosin structure organization	85/4220	215/18888	9.06579e-09	2.33754e-07	1.68684e-07	CNN3/CNN1/EVL/TTN/EPB41/IQGAP2/SMAD4/EPB41L3/EPB41L2/CCN2/STMN1/PGM5/CLASP1/TMOD1/ARHGAP28/CGNL1/CDC42BPA/ARHGEF18/EPB41L1/SORBS1/CSRP1/PAK2/PDGFRA/ELN/KRT8/CDC42BPB/FLNC/MYH14/PLEC/KRT19/APOA1/CUL3/MYH10/DNM2/PDGFRB/FHOD1/IQGAP1/S100A10/CNN2/RAC1/CFL2/CSRP2/SFRP1/SORBS3/VPS4A/CDC42/TPM1/ITGB5/NRP1/TMOD3/TACSTD2/NF2/TJP1/MYO18A/MYH11/ACTG1/WDR1/FLII/ROCK2/PXN/PRKAR1A/PDLIM1/MYL9/ARHGEF10/SMAD3/ZY…	85
BP	GO:0000956	nuclear-transcribed mRNA catabolic process	57/4220	126/18888	9.56182e-09	2.45525e-07	1.77179e-07	PABPC1/CNOT10/MRTO4/THRAP3/CNOT3/EXOSC9/YBX1/NCBP1/CAPRIN1/UPF1/UPF2/CSDE1/HNRNPD/DHX36/XRN2/EDC3/EXOSC5/ATM/CNOT1/NBAS/DIS3/AGO1/PDE12/SSB/TNKS1BP1/EIF3E/MAGOH/XRN1/HBS1L/CNOT7/EXOSC2/CNOT9/SMG6/GSPT1/GSPT2/DDX5/SMG5/RBM8A/HNRNPAB/DCPS/EXOSC4/HNRNPU/DHX9/SYNCRIP/AGO2/EXOSC10/SAMD4B/LSM1/EDC4/PYM1/ETF1/LSM4/MTPAP/RNPS1/EXOSC7/EXOSC3/EIF4A3	57
BP	GO:0051261	protein depolymerization	54/4220	117/18888	9.81344e-09	2.50949e-07	1.81093e-07	MAP1A/CAPG/HDGFL3/SPTB/CIB1/SPTA1/CLTC/STMN1/ADD2/NES/CKAP5/CLASP1/TMOD1/DMTN/GSN/SPTBN1/PPP1R9B/SWAP70/MAP1B/TWF1/SPTAN1/ADD3/LIMA1/CFL1/ASPH/CFL2/VPS4A/MID1/PIK3CA/CAPZB/EPS8/CAPZA1/TMOD3/VPS4B/SH3GL1/DSTN/ADD1/SH3BP1/TWF2/WDR1/HSPA8/FLII/MICAL1/WDR47/KIF2A/GAK/SPTBN2/ARHGEF2/PLEK/CAPZA2/TRIOBP/SVIL/RDX/MAP1S	54
BP	GO:0019318	hexose metabolic process	90/4220	232/18888	1.00025e-08	2.53789e-07	1.83142e-07	FBP1/PFKFB4/HKDC1/MAN2A1/POFUT2/G6PD/IGFBP4/DLAT/BRAT1/MAN2B1/ADPGK/TKFC/SLC25A12/HK1/CPT1A/PKM/PGM1/DDB1/SORD/TPI1/ENO1/INSR/SORBS1/RANBP2/GOT1/PC/FUCA1/GALE/MAN2C1/MAN2B2/LIPA/IRS1/GSK3A/PCK2/PDHA1/FABP5/ALDOA/PRKAA1/GALT/B3GLCT/MDH2/PGAM1/INPPL1/B4GALT1/WDR5/ACADM/POFUT1/PIK3CA/MAN2A2/SLC25A1/ENO2/GALK1/GPI/PDHB/PGM2/GLB1/AKR1B1/FUT8/PFKM/HK2/PGK1/PFKL/OGT/PDK1/MLYCD/BCKDK/USP7/EPM2AIP1/ENO3/M…	90
BP	GO:0008064	regulation of actin polymerization or depolymerization	66/4220	154/18888	1.00062e-08	2.53789e-07	1.83142e-07	NCK2/CAPG/EVL/SPTB/SPTA1/ESAM/ADD2/GBA2/KANK2/TMOD1/DMTN/CYFIP1/ARHGAP28/GSN/SPTBN1/HCLS1/SWAP70/TWF1/SPTAN1/MYADM/ELN/PREX1/SNX9/ADD3/LIMA1/ARPC5L/CFL2/RICTOR/KIRREL1/PIK3CA/BAIAP2/CAPZB/ARF6/SSH3/EPS8/CAPZA1/TMOD3/VASP/DLG1/DSTN/ADD1/SH3BP1/TWF2/PRKCD/CTTN/ARFGEF1/WDR1/TMSB4X/FLII/CORO1A/RASA1/ARPC3/GRB2/BIN1/HIP1R/CYFIP2/MTOR/SPTBN2/NCKAP1/ARPC2/PLEK/PFN1/CAPZA2/TRIOBP/SVIL/RDX	66
BP	GO:0045785	positive regulation of cell adhesion	162/4220	485/18888	1.01276e-08	2.55333e-07	1.84256e-07	CDH13/NCK2/GP1BA/AIF1/CIB1/P4HB/PODXL/SPTA1/FGB/FLNA/UTRN/AGR2/SMARCD2/TGM2/COL16A1/HSPH1/ANK3/MYO10/CD44/FLOT2/ITGA3/DPP4/LAMB2/HLA-DRA/AP3D1/SMARCA2/AP3B1/ITGB2/ARID1A/HMGB1/MMRN1/CRKL/ITGA5/IFT74/SART1/TRAF6/VTN/PIEZO1/RPS3/FGA/SMARCC2/ATM/CDK6/ARID2/BRD4/CRK/ITGA2/MYADM/PNP/AFDN/ITGAV/SMARCE1/FLOT1/ACTL6A/ACTB/LYN/PREX1/HSPD1/RELA/APOA1/NID1/LAMB1/HLA-E/JUP/HLA-DRB3/SMARCA4/THY1/S100A10/CD276…	162
BP	GO:0032535	regulation of cellular component size	130/4220	370/18888	1.01492e-08	2.55333e-07	1.84256e-07	COL6A1/NCK2/CAPG/KEL/RAB22A/EVL/STK39/EIF4G2/SPTB/SPTA1/HP1BP3/ESAM/EZR/CRABP2/HSP90AA1/PUM2/ADNP/ADD2/PTPRS/MACF1/GBA2/MAP3K7/KANK2/RUFY3/TMOD1/ABCB8/DMTN/CYFIP1/ARHGAP28/PLXNA4/GSN/PICALM/ANAPC2/SPTBN1/DNAJC16/HCLS1/SWAP70/MAP1B/TWF1/SPTAN1/MYADM/WASHC5/IST1/CDH1/ELN/PREX1/SNX9/RAB21/CCDC51/SLC12A7/DEPTOR/SLC12A2/ADD3/LIMA1/DNM2/PEX11B/SLC12A9/DNM1/PAFAH1B1/RILP/ARPC5L/GOLGA4/RAC1/CLCN6/CFL2/CD…	130
BP	GO:1901136	carbohydrate derivative catabolic process	102/4220	273/18888	1.11289e-08	2.7885e-07	2.01226e-07	FBP1/OGDHL/COL6A1/HKDC1/STT3B/DHTKD1/SLC4A1/PKLR/ENPP4/APP/NT5E/AMDHD2/NCOR1/CEMIP2/ADPGK/CD44/BPGM/GBA2/HK1/ZBTB7A/NTHL1/PPP2CA/MGAT1/ABHD10/PKM/PGM1/ACOT7/GPC1/PDE5A/TPI1/ITPA/PGLYRP2/GALC/ENO1/INSR/ZBTB20/FUCA1/PNP/GIT1/NT5C2/LIPA/ABCD1/GSK3A/NAGK/GLA/ALDOA/SUCLG2/PRKAA1/HEXA/NT5C/PGAM1/LDHA/GNPDA1/SCARB2/TYMP/MAN1A1/ENO2/GALK1/GPI/ADA/NGLY1/GDA/ACAT1/GLB1/PFKM/HK2/PGK1/PFKL/OGT/OGDH/PRKCD/PRK…	102
BP	GO:0071375	cellular response to peptide hormone stimulus	113/4220	311/18888	1.14227e-08	2.85063e-07	2.0571e-07	FBP1/COL6A1/STAT1/SORL1/PKLR/NONO/CEACAM1/RAB8A/C2CD5/CYP1B1/FBN1/MYO1C/LONP1/OSBPL8/MAP3K7/CPS1/GCLC/ACE/ADCY6/AHSG/LEPROT/PTPN1/CYFIP1/ATP2B1/PARP1/PKM/GNAI2/PHIP/CA2/IGF1R/PIP4K2A/DENND4C/INSR/SORBS1/MAP1B/GOT1/CRK/NCL/USO1/AGT/LYN/RAP1GDS1/CTSD/RELA/TBC1D4/AP3S1/IRS1/NFKB1/GSK3A/ENPP1/PCK2/STAT6/JAK3/MYO5A/TSC2/ECHDC3/LPIN1/PRKAA1/PIP4K2B/SHC1/PTK2/SNX5/PIP4K2C/RAB10/PRKCA/CSK/PIK3C2A/PIK3CA/…	113
BP	GO:1900182	positive regulation of protein localization to nucleus	46/4220	94/18888	1.25242e-08	3.11302e-07	2.24645e-07	TCP1/CCT8/CCT5/TARDBP/CCT6A/FLNA/HSP90AA1/BAG3/F2/CCT7/CD2AP/ORMDL3/PARP1/CCT3/RBM22/IPO5/IPO7/HCLS1/KAT7/TRIM28/UBR5/CDH1/CCT2/JUP/DMAP1/TPR/CCT4/PRKCD/NPM1/TFRC/PARP9/CDK5RAP3/MAPK14/SMAD3/JAK1/FERMT2/LARP7/AKT1/DKC1/RAN/DTX3L/MCRS1/PARK7/PPP3CB/CREBBP/NMD3	46
BP	GO:0043393	regulation of protein binding	58/4220	130/18888	1.33013e-08	3.293e-07	2.37633e-07	EPB41/APP/TAF1/ATP2A3/MARK2/ADD2/NVL/BAX/NES/PPP2CA/STK3/CFHR1/TMBIM6/VTN/LRPAP1/BAG2/CRK/PIN1/IFIT1/FLOT1/ACTB/RACK1/GTF2F1/USP9X/SLPI/SYMPK/TFIP11/PTPRF/ITGA4/LRP1/MMP9/RALB/GOLGA2/GNL3L/NRP1/KDM1A/GSK3B/ADD1/B2M/PRKCD/IDE/RIPK2/ATP2A2/CAMK1/ANXA2/RPL11/HIP1R/DNAJB2/ROCK1/APOE/AKT1/RAN/DTX3L/PRKACA/TRIM21/PARK7/NMD3/PEX14	58
BP	GO:0030834	regulation of actin filament depolymerization	31/4220	53/18888	1.38762e-08	3.4217e-07	2.4692e-07	CAPG/SPTB/SPTA1/ADD2/TMOD1/DMTN/GSN/SPTBN1/SWAP70/TWF1/SPTAN1/ADD3/LIMA1/CFL2/PIK3CA/CAPZB/EPS8/CAPZA1/TMOD3/DSTN/ADD1/SH3BP1/TWF2/WDR1/FLII/SPTBN2/PLEK/CAPZA2/TRIOBP/SVIL/RDX	31
BP	GO:0046112	nucleobase biosynthetic process	15/4220	17/18888	1.44089e-08	3.53901e-07	2.55385e-07	CAD/CPS1/CTPS1/GART/DHODH/GMPS/PAICS/ADA/PRPS1/CTPS2/APRT/MTOR/UMPS/CMPK1/HPRT1	15
BP	GO:0010639	negative regulation of organelle organization	128/4220	365/18888	1.49622e-08	3.66043e-07	2.64147e-07	CAPG/HDGFL3/HNRNPC/SPTB/CIB1/SPTA1/SMAD4/TOP2A/TUBB4A/BOK/NAT10/STMN1/PARL/KNTC1/ADD2/KANK2/ATRX/GCLC/RAD50/CLASP1/TMOD1/DMTN/SCFD1/ARHGAP28/PARP1/ERCC4/NBN/CGNL1/GSN/SPTBN1/ARHGEF18/ATM/SWAP70/MAP1B/TWF1/SPTAN1/XRCC1/PAK2/MYADM/RAB7A/SETMAR/USP10/HSPA1A/OPA1/TBC1D4/BUB3/XRN1/ADD3/LIMA1/TRIM32/CORO1B/RAD21/IK/TSC2/EHMT2/ACAA2/PPIF/SLC25A4/BAZ1B/GDI2/ZNF207/SMG6/HUWE1/SMARCA5/TPR/HNRNPA1/FKBP4/NAA…	128
BP	GO:0033119	negative regulation of RNA splicing	20/4220	27/18888	1.55907e-08	3.79923e-07	2.74164e-07	RBM42/U2AF2/SRSF4/RBMX/HNRNPA2B1/TMBIM6/HNRNPK/SAP18/SRSF9/RPS13/RBM10/PTBP1/NPM1/PTBP3/SRSF6/SRSF10/DYRK1A/C1QBP/SRSF7/RNPS1	20
BP	GO:0048284	organelle fusion	67/4220	159/18888	1.75861e-08	4.26874e-07	3.08045e-07	SNAP23/VCPIP1/RAB8A/C2CD5/RCC1L/YIPF5/PARL/AFG3L2/TMEM175/BAX/NME3/CHCHD3/PIP4K2A/BET1/VIPAS39/VAMP8/RAB7A/USO1/CHMP6/ANKFY1/OPA1/TBC1D4/TOM1/CHMP4B/SPG11/STX8/STXBP1/PIP4K2B/FIS1/CHMP2A/HUWE1/VPS11/TGFBRAP1/CHMP5/VPS4A/SEPTIN8/ANXA1/CHMP4A/VPS41/CAV2/VAMP7/MTCH2/TFRC/CORO1A/STX5/VAT1/ANXA2/SNAP29/MFN2/GOSR1/MFF/VPS33A/VTI1B/STX12/EEA1/STOML2/ADCK1/CHMP3/GOSR2/MFN1/SEC22B/VPS39/VPS33B/VPS16/VPS8/…	67
BP	GO:0071103	DNA conformation change	45/4220	92/18888	1.8309e-08	4.42692e-07	3.1946e-07	MCM5/DDX1/ASCC3/MCM2/SETX/MCM7/MCM3/G3BP1/HMGA1/TOP2A/DDX3X/UPF1/MCM6/MCM4/HMGB3/HMGB1/RAD50/DHX36/ASCC1/HNRNPA2B1/NBN/SSBP1/ASCC2/RFC4/TOP3B/WRNIP1/DHX30/RFC3/TOP1/DTD1/MRE11/RFC5/RUVBL1/HMGB2/RECQL/SUB1/DHX9/TWNK/XRCC6/SUPV3L1/ERCC2/PURA/XRCC5/TOP2B/RUVBL2	45
BP	GO:0006368	transcription elongation by RNA polymerase II	53/4220	116/18888	2.05817e-08	4.95716e-07	3.57723e-07	ENY2/INTS2/ELOB/MED23/HEXIM1/NCBP1/GLYR1/SUPT16H/MED15/NELFB/INTS7/INTS9/ADRM1/PARP1/MED24/CCNK/BRD4/ZMYND8/TCERG1/ELP2/GTF2F1/INTS10/INTS13/RTF1/SUPT5H/INTS14/MED28/MED17/MED8/PCID2/SART3/INTS1/INTS5/HNRNPU/INTS4/MED14/SUPT6H/INTS6/NELFCD/MED1/MED22/LARP7/WDR43/SIRT6/MED6/CTNNB1/INTS3/MED16/CDC73/USP15/TCEA1/PBRM1/MED4	53
BP	GO:0009895	negative regulation of catabolic process	124/4220	353/18888	2.23935e-08	5.37271e-07	3.87711e-07	MAP1A/FBP1/PABPC1/TMEM132A/USP5/SLC4A1/SORL1/HNRNPC/THRAP3/EIF4G2/TARDBP/MTMR9/SMAD4/NSUN2/FLNA/TRAF2/ALAD/NCOR1/TAF1/YBX1/SF3B3/HSP90AB1/TIMP2/UCHL5/QKI/CSDE1/HP/IGF2BP2/HNRNPD/PPP2CA/FUS/CCAR2/LARP1/PSMF1/DHX36/SCFD1/APOA2/UBQLN4/EGFR/STK38L/EIF4G1/WDR6/NBAS/F8A1/PIN1/BCL2/GIT1/MYCBP2/SNRNP70/RELA/NPC1/DDRGK1/GSK3A/WASHC1/ELAVL1/SNX3/USP9X/TSC2/PRKAA1/RILP/EIF3H/LRPPRC/EHMT2/QSOX1/SLIRP/UBXN1/C…	124
BP	GO:0030832	regulation of actin filament length	66/4220	157/18888	2.50581e-08	5.98889e-07	4.32177e-07	NCK2/CAPG/EVL/SPTB/SPTA1/ESAM/ADD2/GBA2/KANK2/TMOD1/DMTN/CYFIP1/ARHGAP28/GSN/SPTBN1/HCLS1/SWAP70/TWF1/SPTAN1/MYADM/ELN/PREX1/SNX9/ADD3/LIMA1/ARPC5L/CFL2/RICTOR/KIRREL1/PIK3CA/BAIAP2/CAPZB/ARF6/SSH3/EPS8/CAPZA1/TMOD3/VASP/DLG1/DSTN/ADD1/SH3BP1/TWF2/PRKCD/CTTN/ARFGEF1/WDR1/TMSB4X/FLII/CORO1A/RASA1/ARPC3/GRB2/BIN1/HIP1R/CYFIP2/MTOR/SPTBN2/NCKAP1/ARPC2/PLEK/PFN1/CAPZA2/TRIOBP/SVIL/RDX	66
BP	GO:0000380	alternative mRNA splicing, via spliceosome	38/4220	73/18888	2.73699e-08	6.51634e-07	4.70239e-07	HNRNPM/THRAP3/STRAP/RBM17/TIA1/WTAP/RBPMS/NCBP1/ZBTB7A/SRSF2/CELF1/RBMX/KHDRBS1/HNRNPUL1/SAP18/MAGOH/SRSF9/SRSF1/RBM15B/HNRNPA1/FMR1/RBM25/DDX5/PUF60/RBM8A/PTBP1/SFPQ/HNRNPU/SMU1/DHX9/HNRNPUL2/RBM15/DDX17/TRA2B/SRSF6/RBM47/HNRNPL/RNPS1	38
BP	GO:0090114	COPII-coated vesicle budding	27/4220	44/18888	2.87657e-08	6.82252e-07	4.92334e-07	SEC31A/SAR1A/TRAPPC3/TRAPPC4/SEC23A/CSNK1D/SEC24D/RAB1A/MIA3/CUL3/SAR1B/SEC24A/VAPA/SEC16A/SEC24B/PDCD6/VAPB/PREB/SEC13/TRAPPC11/TMED2/SEC23B/TMED10/PPP6C/TRAPPC8/PEF1/SEC24C	27
BP	GO:0019080	viral gene expression	48/4220	102/18888	2.98002e-08	7.04101e-07	5.08101e-07	MAN2A1/PCBP2/TARDBP/HEXIM1/UBP1/PSMC3/EIF3B/CSDE1/EIF2D/HDAC1/SPCS1/PRMT1/EIF3A/MGAT1/EIF3F/SNW1/EIF2AK4/SSB/RSF1/GSK3A/GTF2B/TRIM32/MGAT5/SMARCA4/DENR/SPCS3/NUCKS1/CSNK1A1/GSK3B/CANX/FUT8/PTBP1/GALNT1/DHX9/PARP9/MOGS/ATG5/MCTS1/EIF3G/CHD1/LARP7/MAN1B1/EIF3L/TRIM21/TRIM14/EIF3D/SMARCB1/TRIM27	48
BP	GO:1905477	positive regulation of protein localization to membrane	49/4220	105/18888	3.00695e-08	7.07773e-07	5.10751e-07	CIB1/EZR/C2CD5/AGR2/PDCD5/MYO1C/ANK3/ITGA3/CNPY4/ITGB2/CRKL/MESD/EGFR/SPTBN1/STOM/LGALS3/PPP1R9B/SORBS1/RER1/CRK/ITGAM/SLC5A3/FARP1/RACK1/FIS1/ATP2B4/LRP1/CDK5/PIK3CA/ARF6/CD81/ATP2C1/DLG1/PDPK1/PRNP/PTPN9/PRKCI/AKT2/PGRMC1/KIF5B/MFF/AKT1/ERBB2/ACSL3/ITGB1/RHOG/CHP1/STX4/EPHA2	49
BP	GO:0009123	nucleoside monophosphate metabolic process	39/4220	76/18888	3.0192e-08	7.07973e-07	5.10895e-07	IMPDH2/CAD/NT5E/AMPD2/AK1/TJP2/DNPH1/MPP1/PNP/NT5C2/NUDT2/IMPDH1/GART/DHODH/GMPS/ADSL/DGUOK/NT5C/PAICS/TYMP/ADSS1/PFAS/ADA/GDA/AK2/DLG1/DTYMK/PRPS1/ATIC/CASK/GUK1/AK3/DUT/AK4/APRT/UMPS/CMPK1/ADSS2/HPRT1	39
BP	GO:0030168	platelet activation	59/4220	136/18888	3.49886e-08	8.17365e-07	5.89836e-07	GP1BA/PLSCR1/FGB/TLN1/CEACAM1/FLNA/F2/TUBB1/MMRN1/PLCG2/STXBP3/FGA/HSPB1/CSRP1/DGKE/PDGFRA/PLA2G4A/ACTB/LYN/FIBP/STXBP1/RAP2B/CLIC1/HBB/CD9/PRKCA/PIK3CA/COL3A1/FGG/ENTPD1/ITGB3/ILK/METAP1/PDIA3/PRKCD/ACTG1/FERMT3/TMX1/HRG/EMILIN2/MAPK14/MYL9/DGKA/PPIA/GNAQ/VAV2/GNA13/PLEK/SYK/APOE/VWF/MYH9/GNAS/VPS33B/PF4/PTPN6/EMILIN1/F11R/VCL	59
BP	GO:0051084	'de novo' post-translational protein folding	24/4220	37/18888	3.60029e-08	8.3791e-07	6.04661e-07	HSPA2/HSPA13/HSPH1/PTGES3/HSPA14/ERO1A/ST13/CHCHD4/HSPA1A/CCT2/DNAJB1/DNAJC7/SDF2/UGGT1/HSPA8/TOR1A/HSPA9/HSPA5/CD74/HSPA1L/HSPE1/GAK/SDF2L1/SELENOF	24
BP	GO:0032392	DNA geometric change	42/4220	85/18888	3.7317e-08	8.65252e-07	6.24392e-07	MCM5/DDX1/ASCC3/MCM2/SETX/MCM7/MCM3/G3BP1/HMGA1/TOP2A/DDX3X/UPF1/MCM6/MCM4/HMGB3/HMGB1/RAD50/DHX36/ASCC1/HNRNPA2B1/NBN/SSBP1/ASCC2/RFC4/WRNIP1/DHX30/RFC3/DTD1/MRE11/RFC5/RUVBL1/HMGB2/RECQL/SUB1/DHX9/TWNK/XRCC6/SUPV3L1/ERCC2/PURA/XRCC5/RUVBL2	42
BP	GO:0035966	response to topologically incorrect protein	64/4220	152/18888	3.77005e-08	8.70895e-07	6.28464e-07	NCK2/EIF2AK2/STT3B/BOK/AGR2/HSP90AA1/BAG3/HSPA2/HSPH1/HSP90AB1/F12/OS9/UFD1/BAX/VCP/PTPN1/SERPINH1/TBL2/TMBIM6/QRICH1/ERP44/HSPB1/UFL1/ERO1A/HSPA1A/TRAM1/HSPD1/UBXN4/RACK1/DERL1/CUL3/DDRGK1/RHBDD2/DNAJB1/AMFR/ERMP1/VAPB/TMEM33/ABCB10/DERL2/CLU/EIF2S1/HSPA4/HSPA8/DNAJC10/FAF2/CDK5RAP3/HSPA5/YOD1/TMED2/THBS1/COPS5/MFN2/HSPA1L/HSPE1/DNAJB2/TMTC4/MANF/DNAJC3/WFS1/CAV1/STUB1/ERLEC1/DNAJA1	64
BP	GO:0006575	cellular modified amino acid metabolic process	76/4220	191/18888	3.93481e-08	9.05589e-07	6.535e-07	CRYM/PLSCR1/ICMT/GGT1/G6PD/ABHD16A/P4HB/GCLM/PTDSS1/CKB/SLC1A1/SARDH/SOD2/OSBPL8/MBOAT1/GATM/P4HA2/GCLC/GSR/CPT1A/ABHD12/OPLAH/LPCAT4/GSTM4/MTHFD2/GSTZ1/OSBPL5/ETHE1/GGH/LPCAT3/GSTO1/GART/SHMT2/MBOAT2/CHDH/PTDSS2/CRTAP/MTHFD1L/P4HTM/ACADM/CTSB/CPT2/SLC25A32/PCYOX1L/GSTM3/P4HA1/MTHFD1/PLOD2/ALDH4A1/ASS1/GPX1/GSTP1/ATIC/GSS/PCYOX1/SOD1/GGT5/GSTK1/IDH1/GLO1/HAGH/ALDH9A1/SLC27A1/GSTM2/GOT2/ALDH1L2/ME…	76
BP	GO:0007004	telomere maintenance via telomerase	37/4220	71/18888	4.00152e-08	9.1417e-07	6.59693e-07	TCP1/CCT8/HNRNPC/CCT5/CCT6A/NHP2/NAT10/HSP90AA1/HSP90AB1/CCT7/PTGES3/RAD50/CCT3/ATM/PNKP/TNKS1BP1/CCT2/XRN1/MRE11/GAR1/SMG6/MAP3K4/TELO2/HNRNPA1/NEK7/CCT4/GNL3L/RFC1/SMG5/MAPK3/HNRNPU/RPA1/EXOSC10/DKC1/XRCC5/CTNNB1/MAPK1	37
BP	GO:0032206	positive regulation of telomere maintenance	37/4220	71/18888	4.00152e-08	9.1417e-07	6.59693e-07	TCP1/CCT8/CCT5/CCT6A/UCHL5/CCT7/ATRX/HNRNPD/RAD50/DHX36/HNRNPA2B1/CCT3/NBN/ACTR8/ATM/PNKP/ACTL6A/CCT2/MRE11/MAP3K4/HNRNPA1/RUVBL1/PML/NEK7/CCT4/INO80/MAPK3/YY1/PPP1R10/DKC1/XRCC5/MCRS1/SIRT6/CTNNB1/MAPK1/GNL3/RUVBL2	37
BP	GO:0051099	positive regulation of binding	52/4220	115/18888	4.27405e-08	9.71342e-07	7.0095e-07	EIF3C/TXN/EPB41/APP/TAF1/STMN1/NCBP1/ADD2/NVL/PPP2CA/HMGB1/STK3/EDF1/TRAF6/VTN/EIF4G1/PIN1/GPSM1/FLOT1/EIF3E/H1-0/DDRGK1/GTF2B/USP9X/LRP1/MMP9/NIBAN2/RALB/PLAUR/NRP1/HMGB2/GSK3B/ADD1/CLIC2/B2M/IDE/RIPK2/PARP9/ANXA2/RPL11/ZNF618/HIP1R/NME1/PON1/APOE/CLN5/RAN/DTX3L/TRIM21/PARK7/EIF3D/NMD3	52
BP	GO:1903050	regulation of proteolysis involved in protein catabolic process	87/4220	228/18888	4.28304e-08	9.71342e-07	7.0095e-07	MAP1A/USP5/BCAP31/ELOB/PSMC1/TMEM259/ALAD/TAF1/PSMC3/HSP90AB1/UCHL5/XPO1/IKBKG/GCLC/CSNK1D/CCAR2/NUB1/VCP/PSMF1/RHBDF1/TMTC3/UBQLN2/UBQLN4/BAG2/F8A1/UFL1/HSPA1A/RACK1/HECTD1/PSMD14/DDRGK1/GSK3A/TGFB1I1/USP9X/EIF3H/ARAF/TMEM168/UBXN1/CSNK2A1/PTK2/PSME3/AGTPBP1/PML/RPS7/FMR1/HSPBP1/PSMC4/CLU/GABARAPL2/BBS7/CSNK1A1/GSK3B/PSME1/BAG5/OGT/GPX1/USP7/USP19/RPL23/TMX1/RPL11/PITHD1/USP14/PSME2/RAD23B/BAG6/…	87
BP	GO:1903008	organelle disassembly	71/4220	175/18888	4.32821e-08	9.78018e-07	7.05767e-07	PHB2/DNM1L/ASCC3/CAMKK2/PARL/MARK2/GCN1/MAP1LC3B2/EIF2D/PTRH1/VCP/ABCE1/ASCC2/KLC1/UFL1/SPATA18/USP10/RACK1/DDRGK1/GSK3A/HBS1L/TSC2/PRKAA1/FIS1/SLC25A4/DENR/CDC37/HUWE1/ATG9A/EIF4E2/VPS13C/GOLGA2/VDAC1/FBXO7/GABARAPL2/PLIN3/BNIP3L/GBF1/VPS13D/MTIF2/HK2/OGT/HTT/CTTN/VRK1/TRNT1/LRBA/FAF2/UFC1/GIGYF2/STX5/ATG5/WDR45B/MTIF3/MCTS1/MFN2/MAP4/ATG7/KIF5B/SLC25A5/ATG3/HTRA2/STUB1/CISD2/RETREG3/TRIM21/PARK…	71
BP	GO:0006998	nuclear envelope organization	31/4220	55/18888	4.61371e-08	1.03875e-06	7.49596e-07	TARDBP/DCTN1/TOR1AIP1/BANF1/CHMP6/RCC1/AKAP8L/CHMP4B/PAFAH1B1/LPIN1/CHMP2A/LMNB2/CHMP5/PRKCA/VPS4A/LMNA/CHMP4A/VPS4B/NUP155/VRK1/NSFL1C/NUP93/LMNB1/TOR1A/EMD/ZMPSTE24/UBE2I/LEMD2/BROX/CHMP3/TMEM43	31
BP	GO:1904375	regulation of protein localization to cell periphery	59/4220	137/18888	4.81657e-08	1.08051e-06	7.79729e-07	CIB1/EPB41/EZR/EPB41L2/AGR2/CLTC/ITGA3/CNPY4/PPP2R5A/PICALM/EGFR/SPTBN1/EIF4G1/LGALS3/PPP1R9B/SORBS1/RER1/ADAM10/VAMP8/ACTB/RACK1/STX8/GPC4/GRIPAP1/ATP2B4/LRP1/CDK5/DAG1/VPS4A/CSK/ARF6/ATP2C1/DLG1/PDPK1/OGT/ABI3/PRNP/PTPN9/PRKCI/GPC6/PPFIA1/TMED2/PGRMC1/KIF5B/VTI1B/GNAI1/APPL1/MMP14/AKT1/ACSL3/ITGB1/GBP1/SIRT6/RHOG/STX4/EPHA2/VPS35/AP2M1/NUMA1	59
BP	GO:0016042	lipid catabolic process	119/4220	340/18888	5.3768e-08	1.20185e-06	8.67292e-07	SORL1/AUH/ABHD16A/AMACR/ETFDH/APOB/GCDH/CYP1B1/FAAH/PCCA/GBA2/PLCG1/CPS1/PCCB/CYP27A1/PLD1/ECH1/CPT1A/ABHD12/SCP2/PLD2/ABCB11/NCEH1/PLCG2/ACAA1/ACOT7/APOA2/HADH/SCARB1/GALC/ASAH1/CES1/FUCA1/LONP2/ABHD6/ACOX1/ILVBL/RAB7A/SNX17/PLA2G4A/YWHAH/LIPA/HSD17B4/IVD/IRS1/ABCD1/EHHADH/GDE1/TBL1XR1/PRDX6/SLC25A17/PCK2/IAH1/GLA/HINT2/PAFAH1B1/PLCB4/LPIN1/PRKAA1/HEXA/SMPD4/ABCD3/ACOX2/ACAA2/DECR2/PLCB3/SMPDL3B…	119
BP	GO:0010833	telomere maintenance via telomere lengthening	41/4220	83/18888	5.46028e-08	1.21614e-06	8.77601e-07	TCP1/CCT8/HNRNPC/CCT5/CCT6A/NHP2/NAT10/HSP90AA1/HSP90AB1/CCT7/PTGES3/RAD50/DHX36/PARP1/ERCC4/HNRNPA2B1/CCT3/ATM/PNKP/TNKS1BP1/CCT2/XRN1/MRE11/GAR1/SMG6/MAP3K4/TELO2/HNRNPA1/NEK7/CCT4/GNL3L/RFC1/SMG5/MAPK3/HNRNPU/RPA1/EXOSC10/DKC1/XRCC5/CTNNB1/MAPK1	41
BP	GO:1901605	alpha-amino acid metabolic process	83/4220	216/18888	6.05437e-08	1.34283e-06	9.69026e-07	CRYM/ICMT/GGT1/AUH/MCCC2/CAD/P4HB/GCLM/MECP2/GCDH/SARDH/PHGDH/SLC25A12/ALDH18A1/MTAP/P4HA2/CPS1/GCLC/ASRGL1/DLST/GFPT1/MCCC1/PYCR1/CTPS1/GOT1/ASL/SDSL/ILVBL/QDPR/PYCR3/DDAH1/HIBADH/GSTZ1/MPST/MMUT/IVD/GLUD1/DGLUCY/GART/SHMT2/GMPS/MRI1/ALDH5A1/GCAT/GLS/OAT/CRTAP/HIBCH/ATP2B4/P4HTM/KYAT3/ADSS1/PFAS/BCAT2/P4HA1/MTHFD1/ACAT1/BLMH/PLOD2/KMO/ALDH4A1/HMGCL/ASS1/HSD17B10/GLUL/CTPS2/ACADSB/ENOPH1/SEPHS1/P…	83
BP	GO:0000027	ribosomal large subunit assembly	18/4220	24/18888	6.09395e-08	1.34283e-06	9.69026e-07	RPLP0/RPL6/RRS1/MRPL20/RPL10/DHX30/DDX28/FASTKD2/MDN1/NLE1/RPF2/BRIX1/EIF6/RPL11/BOP1/RPL23A/NOP2/RPL5	18
BP	GO:0050686	negative regulation of mRNA processing	18/4220	24/18888	6.09395e-08	1.34283e-06	9.69026e-07	RBM42/ZC3H14/U2AF2/SRSF4/RBMX/HNRNPA2B1/HNRNPK/SAP18/SRSF9/RBM10/PTBP1/NPM1/SRSF6/SRSF10/DYRK1A/C1QBP/SRSF7/RNPS1	18
BP	GO:0046394	carboxylic acid biosynthetic process	117/4220	334/18888	6.57908e-08	1.43786e-06	1.0376e-06	GATD1/CBR4/GGT1/PKLR/AMACR/CAD/ACSS1/LTA4H/CEACAM1/NDUFAB1/PTGS1/CHST14/ALDH1A2/PHGDH/QKI/HACD4/GATM/ALDH18A1/MTAP/PTGES3/CPS1/LPGAT1/CYP27A1/ACACA/SCP2/ABCB11/MGST3/PECR/OSBPL9/ACOT7/PRXL2B/FADS2/CBR1/PYCR1/ACSF3/GOT1/ASL/CES1/ACSM3/SDSL/DEGS1/GSTM4/ILVBL/PYCR3/PLA2G4A/OSBP/ACLY/SCD5/GLUD1/ABCD1/FASN/SHMT2/MRI1/UGDH/ERLIN1/FABP5/RDH10/PRKAA1/ABCD3/MECR/GLS/UBR4/ACOX2/MIF/OAT/GPX4/DECR2/HSD17B12/…	117
BP	GO:0006986	response to unfolded protein	59/4220	138/18888	6.59461e-08	1.43786e-06	1.0376e-06	NCK2/EIF2AK2/STT3B/BOK/AGR2/HSP90AA1/BAG3/HSPA2/HSPH1/HSP90AB1/OS9/BAX/VCP/PTPN1/SERPINH1/TBL2/TMBIM6/QRICH1/ERP44/HSPB1/UFL1/ERO1A/HSPA1A/TRAM1/HSPD1/UBXN4/RACK1/DERL1/DDRGK1/RHBDD2/DNAJB1/AMFR/ERMP1/VAPB/TMEM33/ABCB10/DERL2/EIF2S1/HSPA4/HSPA8/DNAJC10/FAF2/CDK5RAP3/HSPA5/YOD1/TMED2/THBS1/COPS5/MFN2/HSPA1L/HSPE1/DNAJB2/TMTC4/MANF/DNAJC3/WFS1/STUB1/ERLEC1/DNAJA1	59
BP	GO:0016482	cytosolic transport	59/4220	138/18888	6.59461e-08	1.43786e-06	1.0376e-06	RAB6D/SNX2/VPS51/SORT1/EHD3/AP2A1/MECP2/SNX1/CLTC/DCTN1/EIPR1/SNX6/TBC1D10B/TBC1D17/VPS53/VPS13A/PIP4K2A/YKT6/ACTR2/CES1/RAB6A/RAB7A/ANKFY1/MON2/CORO7/RAB14/WASHC1/SNX3/HEATR5A/ATP9A/SNX5/VPS13C/SPAG9/VPS29/ARFRP1/GBF1/RAB9A/USP7/VPS26A/SNX12/UBE2O/STX5/SNX8/GAK/GOSR1/KIF5B/VTI1B/GOLT1B/VPS52/ARL1/CLN5/SRSF10/ERC1/HEATR5B/TMEM87B/AP1G1/VPS35/SLC66A2/TRIM27	59
BP	GO:0048025	negative regulation of mRNA splicing, via spliceosome	17/4220	22/18888	6.80576e-08	1.47871e-06	1.06708e-06	RBM42/U2AF2/SRSF4/RBMX/HNRNPA2B1/HNRNPK/SAP18/SRSF9/RBM10/PTBP1/NPM1/SRSF6/SRSF10/DYRK1A/C1QBP/SRSF7/RNPS1	17
BP	GO:0075522	IRES-dependent viral translational initiation	11/4220	11/18888	6.85474e-08	1.48416e-06	1.07101e-06	PCBP2/EIF3B/CSDE1/EIF2D/EIF3A/EIF3F/SSB/DENR/PTBP1/MCTS1/EIF3D	11
BP	GO:0030041	actin filament polymerization	68/4220	167/18888	7.00112e-08	1.51059e-06	1.09009e-06	NCK2/CAPG/AIF1/EVL/SPTB/SPTA1/ESAM/GAS7/ADD2/GBA2/KANK2/TMOD1/DMTN/CYFIP1/ARHGAP28/DIAPH2/GSN/ARPC4/SPTBN1/HCLS1/TWF1/SPTAN1/MYADM/WASHC5/ELN/PREX1/SNX9/DIAPH1/CORO7/ADD3/ARPC5L/RAC1/RICTOR/KIRREL1/BAIAP2/CAPZB/ARF6/SSH3/EPS8/CAPZA1/TMOD3/VASP/DLG1/ADD1/TWF2/PRKCD/CTTN/ARFGEF1/TMSB4X/FLII/CORO1A/RASA1/INF2/ARPC3/GRB2/BIN1/HIP1R/CYFIP2/MTOR/SPTBN2/NCKAP1/ARPC2/PFN1/CAPZA2/TRIOBP/SVIL/TTC17/RDX	68
BP	GO:2001242	regulation of intrinsic apoptotic signaling pathway	75/4220	190/18888	7.12935e-08	1.53293e-06	1.10621e-06	NCK2/NONO/BCAP31/DNM1L/NOC2L/P4HB/BOK/DDX3X/PARL/TXNDC12/SOD2/CD44/ERP29/BID/HDAC1/BAX/CCAR2/PTPN1/PTPMT1/PARP1/MMP2/TMBIM6/RPS3/HSPB1/PYCR1/ENO1/S100A9/HNRNPK/BCL2/HSPA1A/RACK1/OPA1/TAF9B/TRIM32/EIF5A/MIF/FIS1/PPIF/MUC1/FZD1/ARMC10/MMP9/RPS7/VDAC2/PLAUR/NDUFA13/TMEM161A/CLU/HYOU1/KDM1A/FBXO7/BAG5/BCLAF1/GPX1/SFPQ/SOD1/GSDME/PPIA/S100A8/CD74/YBX3/ARHGEF2/WFS1/NDUFS3/AKT1/HTRA2/PRKRA/CAV1/CTNNB1/P…	75
BP	GO:0051222	positive regulation of protein transport	93/4220	251/18888	7.6773e-08	1.64506e-06	1.18713e-06	PCM1/SAR1A/TMEM132A/SYTL4/TTN/SORL1/BCAP31/DNM1L/TLR2/TARDBP/PCNT/FGB/RIPOR1/FLNA/TMEM97/IER3IP1/PPM1A/TSG101/HSP90AA1/PDCD5/BAG3/F2/ERGIC3/RUFY3/CD2AP/RBM22/IPO5/EGFR/FGA/ACSL4/HCLS1/MCU/TRIM28/UBR5/CDH1/RACK1/OSBP/XPO4/TRPM4/GLUD1/VPS28/MYH10/MPC2/PCK2/SAR1B/SEC24A/JUP/TMEM30A/DMAP1/PSMD9/WLS/TPR/ABAT/CDC42/PTPN23/ARF6/CD81/FGG/ATP2C1/SRI/HLA-DRB1/GSK3B/PLCB1/PFKM/MYO18A/PRKCD/ITPR1/B3GAT3/MAPK…	93
BP	GO:0007033	vacuole organization	88/4220	234/18888	7.81563e-08	1.66895e-06	1.20436e-06	RAB3GAP2/ABCA1/MAN2A1/ATP6AP1/TPP1/BAG3/MAP1LC3B2/TMEM175/AP3B1/SCFD1/UBQLN2/TRAF6/PIP4K2A/NPR2/DNAJC16/TMEM106B/VIPAS39/RAB1A/RAB7A/WASHC5/CHMP6/EXT1/ATP6V0A1/CTSD/LIPA/TOM1/ATP6V1A/CHMP4B/SPG11/LAMP2/RAB14/SRPX/HEXA/PIP4K2B/EHMT2/CHMP2A/ATP6V1D/ATG9A/VPS11/PIP4K2C/SCARB2/RALB/CHMP5/VPS4A/PIK3C2B/CHMP4A/RAB1B/SH3GLB1/GABARAPL2/VPS4B/NSFL1C/NAGLU/LRBA/ACP2/RAB5A/CORO1A/HEXB/ATP2A2/SNX18/RAB43/ATG…	88
BP	GO:0007007	inner mitochondrial membrane organization	26/4220	43/18888	7.99101e-08	1.70055e-06	1.22717e-06	TIMM10B/LETM1/AFG3L2/BCS1L/TIMM9/IMMT/CHCHD3/MTX3/AGK/CHCHD6/APOOL/OPA1/OXA1L/TIMM29/SAMM50/MTX1/NDUFA13/TOMM70/DNAJC11/TMEM11/HSPA9/APOO/ADCK1/TIMM13/MTX2/MAIP1	26
BP	GO:0006650	glycerophospholipid metabolic process	109/4220	307/18888	8.3228e-08	1.76512e-06	1.27376e-06	PLSCR1/AGPAT5/PHB2/ABHD16A/GPAA1/PTDSS1/MTMR9/MECP2/AGPAT3/INPP5D/OSBPL8/MBOAT1/PI4K2B/PIP5K1A/PLCG1/GPAT4/BPNT1/PIGX/MTMR4/DHRS7B/LPGAT1/MTMR14/PLD1/HDHD5/PIGO/CDIPT/PTPMT1/ABHD12/PLD2/CHKB/PLCG2/EFR3A/APOA2/PIP4K2A/SLC44A1/SCARB1/ATM/DGKE/LPCAT4/ABHD6/PLA2G4A/LPCAT1/OSBPL5/SLC30A5/LPCAT2/APOA1/LPCAT3/GDE1/PRDX6/PDGFRB/FABP5/PAFAH1B1/PLCB4/LPIN1/SMPD4/PIP4K2B/MBOAT2/INPPL1/MTMR1/PLCB3/PTDSS2/PIP…	109
BP	GO:0034063	stress granule assembly	21/4220	31/18888	8.46131e-08	1.78763e-06	1.29001e-06	DDX6/G3BP1/UBAP2L/TIA1/DYNC1H1/DDX3X/PUM2/CAPRIN1/PRRC2C/CSDE1/YTHDF3/LSM14A/USP10/PRKAA1/FMR1/EIF2S1/BICD1/YTHDF2/RPS23/G3BP2/CIRBP	21
BP	GO:0030258	lipid modification	76/4220	194/18888	8.48649e-08	1.78763e-06	1.29001e-06	AUH/AMACR/ETFDH/EPHX2/MTMR9/GCDH/INPP5D/MBOAT1/GBA2/MTMR4/ECH1/CPT1A/SCP2/ABCB11/ACAA1/PLPP1/HADH/DGKE/LONP2/ADH5/ACOX1/ILVBL/AGK/HSD17B4/IVD/LPCAT3/IRS1/ABCD1/EHHADH/SLC25A17/RNF213/PRKAA1/ABCD3/ACOX2/MBOAT2/INPPL1/MTMR1/ACAA2/DECR2/PLPP3/ACADM/ECI2/CPT2/ECI1/PIP4P1/ACAT1/ALOX5/ETFB/HSD17B10/ACAT2/MLYCD/MTMR12/ABCD4/ACADS/ECHDC1/ACADVL/ECHS1/MAPK14/DGKA/ETFA/AKT2/SACM1L/ACAD10/MBOAT7/INPP4B/ALDH…	76
BP	GO:0006956	complement activation	35/4220	67/18888	8.5569e-08	1.79637e-06	1.29632e-06	C8A/CFB/C3/C1QC/SERPING1/C4B/C8B/C2/CFD/IGHM/C5/CFHR1/FCN3/IGHG3/IGHG2/CFP/CFI/C4BPA/IGHA1/CFH/C1R/C4BPB/CLU/C7/KRT1/C1QA/A2M/C6/CD59/CD5L/C9/C1S/C1QB/C1QBP/C8G	35
BP	GO:1901879	regulation of protein depolymerization	42/4220	87/18888	8.68656e-08	1.81745e-06	1.31153e-06	MAP1A/CAPG/HDGFL3/SPTB/CIB1/SPTA1/ADD2/NES/CLASP1/TMOD1/DMTN/GSN/SPTBN1/SWAP70/MAP1B/TWF1/SPTAN1/ADD3/LIMA1/ASPH/CFL2/MID1/PIK3CA/CAPZB/EPS8/CAPZA1/TMOD3/DSTN/ADD1/SH3BP1/TWF2/WDR1/FLII/WDR47/SPTBN2/ARHGEF2/PLEK/CAPZA2/TRIOBP/SVIL/RDX/MAP1S	42
BP	GO:2001243	negative regulation of intrinsic apoptotic signaling pathway	51/4220	114/18888	8.78589e-08	1.83206e-06	1.32207e-06	NONO/NOC2L/DDX3X/PARL/TXNDC12/SOD2/CD44/BID/HDAC1/CCAR2/PTPN1/TMBIM6/HSPB1/PYCR1/ENO1/BCL2/HSPA1A/RACK1/OPA1/TAF9B/TRIM32/MIF/PPIF/MUC1/FZD1/ARMC10/MMP9/VDAC2/PLAUR/NDUFA13/TMEM161A/CLU/HYOU1/KDM1A/FBXO7/BAG5/GPX1/PPIA/CD74/YBX3/ARHGEF2/WFS1/NDUFS3/AKT1/HTRA2/CTNNB1/PARK7/TRAP1/SYVN1/DNAJA1/USP47	51
BP	GO:0032868	response to insulin	98/4220	269/18888	9.02063e-08	1.87472e-06	1.35286e-06	FBP1/COL6A1/STAT1/SORL1/SLC2A1/PKLR/CAD/TLR2/SORT1/CAT/CEACAM1/RAB8A/C2CD5/ALPL/MYO1C/LONP1/OSBPL8/GCLC/AHSG/SRSF4/PTPN1/CYFIP1/ATP2B1/PARP1/PKM/GNAI2/PHIP/IGF1R/STXBP3/HADH/PIP4K2A/DENND4C/INSR/SORBS1/GOT1/NCL/USO1/LYN/CTSD/RELA/TBC1D4/AP3S1/IRS1/GSK3A/ENPP1/PCK2/MYO5A/TSC2/ECHDC3/LPIN1/PRKAA1/PIP4K2B/INPPL1/SHC1/SNX5/PIP4K2C/RAB10/VPS13C/MEAK7/PIK3C2A/PIK3CA/BAIAP2/PRKDC/RARRES2/NUCKS1/GSK3B/PD…	98
BP	GO:1990542	mitochondrial transmembrane transport	45/4220	96/18888	9.22237e-08	1.91026e-06	1.3785e-06	COL6A1/SLC25A20/SLC25A40/LETM1/AFG3L2/SFXN2/SLC25A12/SLC25A15/TOMM40/CPT1A/ABCB8/PAM16/MCU/SLC25A24/MICU2/SLC25A22/CHCHD4/SLC25A3/HSPD1/CCDC51/SLC25A29/MPC2/SLC25A37/TIMM50/TST/SLC41A3/SLC25A4/SFXN1/CPT2/SLC25A32/SLC25A1/TOMM70/VDAC1/SFXN3/AIFM1/PMPCB/ABCB7/SLC25A13/GRPEL1/TIMM44/TIMM23/SLC25A5/PNPT1/SLC25A6/MAIP1	45
BP	GO:0030833	regulation of actin filament polymerization	58/4220	136/18888	9.43582e-08	1.94798e-06	1.40572e-06	NCK2/CAPG/EVL/SPTB/SPTA1/ESAM/ADD2/GBA2/KANK2/TMOD1/DMTN/CYFIP1/ARHGAP28/GSN/SPTBN1/HCLS1/TWF1/SPTAN1/MYADM/ELN/PREX1/SNX9/ADD3/ARPC5L/RICTOR/KIRREL1/BAIAP2/CAPZB/ARF6/SSH3/EPS8/CAPZA1/TMOD3/VASP/DLG1/ADD1/TWF2/PRKCD/CTTN/ARFGEF1/TMSB4X/FLII/CORO1A/RASA1/ARPC3/GRB2/BIN1/HIP1R/CYFIP2/MTOR/SPTBN2/NCKAP1/ARPC2/PFN1/CAPZA2/TRIOBP/SVIL/RDX	58
BP	GO:0030865	cortical cytoskeleton organization	29/4220	51/18888	9.61126e-08	1.97763e-06	1.42712e-06	EPB41/EZR/TLN1/IQGAP2/EPB41L3/EPB41L2/EHD2/LLGL1/FMNL2/EPB41L1/IKBKB/PLEC/PAFAH1B1/FHOD1/IQGAP1/RAC1/VPS4A/ARF6/CALR/LCP1/DLG1/WDR1/STRIP1/ROCK2/NCKAP1/ROCK1/PLEK/RHOG/PDCD6IP	29
BP	GO:0051494	negative regulation of cytoskeleton organization	67/4220	165/18888	9.87778e-08	2.02576e-06	1.46185e-06	CAPG/HDGFL3/SPTB/CIB1/SPTA1/SMAD4/TUBB4A/STMN1/ADD2/KANK2/CLASP1/TMOD1/DMTN/ARHGAP28/CGNL1/GSN/SPTBN1/ARHGEF18/SWAP70/MAP1B/TWF1/SPTAN1/PAK2/MYADM/ADD3/LIMA1/CORO1B/FKBP4/MID1/PIK3CA/CAPZB/SSH3/EPS8/CAPZA1/TMOD3/TACSTD2/ADD1/TJP1/TWF2/PRKCD/TBCD/RBM14/ARFGEF1/NPM1/TMSB4X/FLII/CORO1A/WDR47/PPFIA1/HIP1R/ARAP1/SPTBN2/ARHGEF2/CTNNA2/PFN1/MAPRE1/PICK1/CORO2B/CAPZA2/DYRK1A/TRIOBP/GMFB/SVIL/WASF2/F11R/A…	67
BP	GO:0000910	cytokinesis	74/4220	188/18888	9.95533e-08	2.03495e-06	1.46848e-06	KLHL9/EXOC5/IQGAP2/SON/STMN1/ANK3/SEPTIN2/SEPTIN9/IGF1R/KIF23/BIN3/SPTBN1/AHCTF1/ACTR2/PIN1/GIT1/WASHC5/IST1/CHMP6/SNX9/ARL3/PLEC/CUL3/CHMP4B/PKN2/MYH10/SEPTIN5/CFL1/SEPTIN7/SEPTIN10/CALM1/IQGAP1/ARF1/ANXA11/STAMBP/EXOC2/EXOC8/CHMP2A/SEPTIN6/NUP62/EXOC6B/CETN2/PIK3R4/CHMP5/VPS4A/SEPTIN8/CDC42/USP8/CHMP4A/SH3GLB1/ACTR3/VPS4B/EXOC7/POLDIP2/BIRC6/EXOC1/ROCK2/SNX18/RASA1/EXOC3/CENPV/SNX33/RAB35/ROCK1…	74
BP	GO:0006458	'de novo' protein folding	25/4220	41/18888	1.12463e-07	2.2913e-06	1.65347e-06	HSPA2/HSPA13/HSPH1/PTGES3/HSPA14/ERO1A/ST13/CHCHD4/HSPA1A/HSPD1/CCT2/DNAJB1/DNAJC7/SDF2/UGGT1/HSPA8/TOR1A/HSPA9/HSPA5/CD74/HSPA1L/HSPE1/GAK/SDF2L1/SELENOF	25
BP	GO:0016053	organic acid biosynthetic process	117/4220	337/18888	1.13918e-07	2.31336e-06	1.66939e-06	GATD1/CBR4/GGT1/PKLR/AMACR/CAD/ACSS1/LTA4H/CEACAM1/NDUFAB1/PTGS1/CHST14/ALDH1A2/PHGDH/QKI/HACD4/GATM/ALDH18A1/MTAP/PTGES3/CPS1/LPGAT1/CYP27A1/ACACA/SCP2/ABCB11/MGST3/PECR/OSBPL9/ACOT7/PRXL2B/FADS2/CBR1/PYCR1/ACSF3/GOT1/ASL/CES1/ACSM3/SDSL/DEGS1/GSTM4/ILVBL/PYCR3/PLA2G4A/OSBP/ACLY/SCD5/GLUD1/ABCD1/FASN/SHMT2/MRI1/UGDH/ERLIN1/FABP5/RDH10/PRKAA1/ABCD3/MECR/GLS/UBR4/ACOX2/MIF/OAT/GPX4/DECR2/HSD17B12/…	117
BP	GO:0008654	phospholipid biosynthetic process	93/4220	253/18888	1.1794e-07	2.38723e-06	1.7227e-06	PLSCR1/AGPAT5/GPAA1/PTDSS1/AGPAT3/INPP5D/MBOAT1/PI4K2B/PIP5K1A/GPAT4/SPTLC2/BPNT1/PIGX/MTMR4/DHRS7B/LPGAT1/MTMR14/PLD1/ISYNA1/HDHD5/PIGO/CDIPT/ORMDL3/PTPMT1/PLD2/CHKB/PLCG2/EFR3A/APOA2/PIP4K2A/SLC44A1/ATM/DGKE/LPCAT4/PLA2G4A/LPCAT1/SLC30A5/OSBP/LPCAT2/APOA1/LPCAT3/FABP5/VAPA/LPIN1/PIP4K2B/MBOAT2/INPPL1/MTMR1/PTDSS2/PIP4K2C/PGAP1/DPM1/PIK3R4/PIK3C2B/CEPT1/PIK3C2A/PIK3CA/ABCA8/INPP4A/MPPE1/SPTLC1/D…	93
BP	GO:1903034	regulation of response to wounding	71/4220	179/18888	1.25794e-07	2.53793e-06	1.83145e-06	GP1BA/PRDX2/CADM4/ENPP4/FGB/EPPK1/CEACAM1/FLNA/TMEM97/SERPINC1/PUM2/F2/PTPRS/APOH/SERPING1/F12/FAP/PROS1/KNG1/MYLK/MMRN1/CLASP1/DMTN/IGF1R/VTN/FGA/RTCA/CRK/GIT1/PDGFRA/APCS/SLC12A2/CLDN4/PTPRF/MAP2K2/PTK2/CD9/PLAUR/ANXA1/FGG/MAP2K1/ALOX5/KRT1/PRKCD/PLG/CASK/ARFGEF1/CD109/KLKB1/ACTG1/TMX1/HRG/EMILIN2/ANXA2/SMAD3/RREB1/ANO6/THBS1/STK24/MTOR/FERMT2/CERS2/SERPINF2/APOE/SRSF6/ITGB1/CAV1/PTPN6/EMILIN1/…	71
BP	GO:0032200	telomere organization	74/4220	189/18888	1.28163e-07	2.56905e-06	1.85391e-06	TCP1/CCT8/HNRNPC/CCT5/CCT6A/FEN1/NHP2/H3-3A/NAT10/HSP90AA1/H4C1/HSP90AB1/UCHL5/UPF1/CCT7/ATRX/PTGES3/HNRNPD/RAD50/DHX36/PARP1/ERCC4/HNRNPA2B1/CCT3/NBN/HAT1/ACTR8/ATM/PNKP/RIF1/XRCC1/ACTL6A/SMC6/SP100/TNKS1BP1/CCT2/XRN1/MRE11/GAR1/SMG6/TFIP11/MAP3K4/TELO2/HNRNPA1/RUVBL1/PML/NEK7/RPA2/CCT4/GNL3L/RFC1/INO80/PRKDC/SMG5/RPA3/MAPK3/USP7/HNRNPU/RPA1/YY1/PPP1R10/XRCC6/SMC5/EXOSC10/APEX1/DKC1/XRCC5/MCRS1/…	74
BP	GO:0061136	regulation of proteasomal protein catabolic process	74/4220	189/18888	1.28163e-07	2.56905e-06	1.85391e-06	MAP1A/USP5/BCAP31/ELOB/PSMC1/TMEM259/ALAD/TAF1/PSMC3/HSP90AB1/UCHL5/XPO1/GCLC/CSNK1D/CCAR2/NUB1/VCP/PSMF1/RHBDF1/TMTC3/UBQLN2/UBQLN4/BAG2/F8A1/UFL1/HSPA1A/RACK1/HECTD1/PSMD14/DDRGK1/GSK3A/USP9X/EIF3H/ARAF/UBXN1/PSME3/FMR1/HSPBP1/PSMC4/CLU/GABARAPL2/BBS7/CSNK1A1/GSK3B/PSME1/BAG5/OGT/GPX1/USP7/USP19/TMX1/RPL11/PITHD1/USP14/PSME2/RAD23B/BAG6/DNAJB2/PSMC6/PSMC2/WFS1/GLMN/APOE/SMARCC1/AKT1/ZER1/CAMLG/…	74
BP	GO:0000281	mitotic cytokinesis	42/4220	88/18888	1.30439e-07	2.5979e-06	1.87473e-06	EXOC5/IQGAP2/SON/STMN1/ANK3/KIF23/SPTBN1/CHMP6/SNX9/ARL3/CHMP4B/MYH10/CFL1/IQGAP1/ARF1/STAMBP/EXOC2/EXOC8/CHMP2A/SEPTIN6/NUP62/EXOC6B/CHMP5/VPS4A/USP8/CHMP4A/VPS4B/EXOC7/POLDIP2/EXOC1/ROCK2/SNX18/RASA1/EXOC3/SNX33/RAB35/ROCK1/EXOC4/CUL7/CHMP3/RHOA/PDCD6IP	42
BP	GO:0045185	maintenance of protein location	42/4220	88/18888	1.30439e-07	2.5979e-06	1.87473e-06	SORL1/TXN/GPAA1/DBN1/GET4/CIZ1/SUN1/FLNA/FBN1/ANK3/HK1/OS9/VPS13A/SYNE1/GSN/LTBP1/RER1/TWF1/SP100/SKP1/CDK5/PML/VPS13C/FBN2/RANGAP1/VPS13D/HK2/TWF2/HNRNPU/TMSB4X/HSPA5/TMED2/SUN2/G3BP2/CCDC22/FAF1/AKT1/CAV1/YWHAB/PARK7/KDELR1/PSMD10	42
BP	GO:0007029	endoplasmic reticulum organization	46/4220	100/18888	1.34758e-07	2.67535e-06	1.93061e-06	UBL4A/SEC31A/RAB3GAP2/EMC4/NOMO1/GET4/VCPIP1/RTN3/EMC1/TOR1AIP2/RAB18/REEP5/MIA3/TRAM1/ARL6IP1/LPCAT3/VAPA/SEC16A/SMPD4/NCLN/VAPB/JAGN1/RAB10/ESYT2/TMEM33/CCDC47/CAV2/SEC61A1/SHTN1/TMED2/ESYT1/EMC2/ATL1/BAG6/EMC3/GAK/ATL3/EMC8/STX18/CAMLG/RTN4/RETREG3/RAB3GAP1/LMAN1/NOMO3/EMC7	46
BP	GO:0042730	fibrinolysis	19/4220	27/18888	1.38865e-07	2.7481e-06	1.98312e-06	GP1BA/FGB/F2/APOH/SERPING1/F12/FAP/PROS1/VTN/FGA/PLAUR/FGG/KRT1/PLG/KLKB1/HRG/ANXA2/THBS1/SERPINF2	19
BP	GO:2001233	regulation of apoptotic signaling pathway	133/4220	396/18888	1.46079e-07	2.8817e-06	2.07952e-06	NCK2/PRDX2/NONO/BCAP31/DNM1L/NOC2L/P4HB/ITM2C/GCLM/FGB/TRAF2/BOK/DDX3X/PARL/TXNDC12/SOD2/CD44/ERP29/PPP1CA/GCLC/BID/ZC3HC1/HDAC1/BAX/CCAR2/STK3/PTPN1/PTPMT1/PARP1/GNAI2/PHIP/MMP2/TMBIM6/RPS3/FGA/HSPB1/AATF/PPP2R1B/PYCR1/ENO1/LGALS3/S100A9/HNRNPK/PAK2/BCL2/ITGAV/AGT/SP100/HSPA1A/RACK1/RELA/OPA1/DEPTOR/TAF9B/TRIM32/SRPX/EIF5A/MIF/FIS1/ACAA2/PPIF/SLC25A4/MUC1/FZD1/CSNK2A1/ITGA6/ARMC10/PSME3/MMP9/PML…	133
BP	GO:0030835	negative regulation of actin filament depolymerization	26/4220	44/18888	1.53785e-07	3.02412e-06	2.1823e-06	CAPG/SPTB/SPTA1/ADD2/TMOD1/DMTN/GSN/SPTBN1/SWAP70/TWF1/SPTAN1/ADD3/LIMA1/PIK3CA/CAPZB/EPS8/CAPZA1/TMOD3/ADD1/TWF2/FLII/SPTBN2/CAPZA2/TRIOBP/SVIL/RDX	26
BP	GO:0006401	RNA catabolic process	135/4220	404/18888	1.64435e-07	3.22334e-06	2.32606e-06	PABPC1/ZC3H18/CNOT10/HNRNPC/MRTO4/THRAP3/ELOB/CNOT3/TARDBP/PPP1R8/FEN1/NSUN2/ZC3H14/TRAF2/EXOSC9/PUM2/YBX1/KHSRP/NCBP1/CAPRIN1/QKI/UPF1/UPF2/CSDE1/PABPC4/IGF2BP2/HNRNPD/FUS/LARP1/MTREX/DHX36/ISG20/XRN2/CELF1/MOV10/YTHDF3/GTPBP1/EDC3/EXOSC5/ATM/CNOT1/NBAS/DIS3/AGO1/PDE12/SND1/SSB/HSPA1A/TNKS1BP1/EIF3E/MAGOH/ZC3H4/VIM/FXR1/XRN1/HBS1L/ELAVL1/CNOT7/AGO3/POP1/CARHSP1/EXOSC2/FXR2/LRPPRC/CNOT9/SLIRP/ZCC…	135
BP	GO:0000466	maturation of 5.8S rRNA from tricistronic rRNA transcript (SSU-rRNA, 5.8S rRNA, LSU-rRNA)	18/4220	25/18888	1.71931e-07	3.35968e-06	2.42445e-06	RCL1/RRS1/EXOSC9/URB1/UTP20/PES1/EXOSC2/FTSJ3/NOL9/RPS21/WDR12/NOP9/FCF1/KRI1/BOP1/EXOSC10/EXOSC7/EXOSC3	18
BP	GO:0032272	negative regulation of protein polymerization	39/4220	80/18888	1.79224e-07	3.49121e-06	2.51936e-06	CAPG/SPTB/SPTA1/TUBB4A/STMN1/ADD2/KANK2/TMOD1/DMTN/GSN/SPTBN1/TWF1/SPTAN1/MYADM/ADD3/FKBP4/VDAC2/CAPZB/SSH3/EPS8/CAPZA1/TMOD3/ADD1/TWF2/PRKCD/TBCD/ARFGEF1/TMSB4X/FLII/HIP1R/SPTBN2/PFN1/MAPRE1/CAPZA2/DYRK1A/TRIOBP/SVIL/ARHGEF7/RDX	39
BP	GO:0045862	positive regulation of proteolysis	116/4220	336/18888	1.80457e-07	3.50426e-06	2.52878e-06	USP5/BCAP31/ELOB/PSMC1/FAM162A/TMEM259/BOK/DDX3X/PDCD5/TAF1/ATP2A3/PSMC3/CARD9/F12/IKBKG/GCLC/CSNK1D/BID/BAX/HMGB1/NUB1/VCP/CYCS/NCSTN/TMTC3/UBQLN2/NLRP2/DIABLO/GSN/PICALM/RPS3/SPON1/ENO1/S100A9/BAG2/NRDC/IST1/LYN/HSPA1A/SNX9/HSPD1/RACK1/CTSD/HECTD1/DDRGK1/UACA/GSK3A/TGFB1I1/TRIM32/CLDN4/PDCD6/FIS1/S100A10/ASPH/MAP3K5/BCL2L13/PTK2/PSME3/AGTPBP1/HIP1/FMR1/HSPBP1/PSMC4/NDUFA13/CLU/BBS7/CSNK1A1/GSK3…	116
BP	GO:0051893	regulation of focal adhesion assembly	33/4220	63/18888	1.831e-07	3.53348e-06	2.54987e-06	TLN1/COL16A1/MACF1/CLASP1/DMTN/CORO1C/THY1/S100A10/RAC1/PTK2/PEAK1/DUSP3/SFRP1/NRP1/POLDIP2/ACTG1/SLK/HRG/RCC2/ROCK2/MAP4K4/SMAD3/SLC9A1/THBS1/FERMT2/ROCK1/MMP14/PTPRA/RHOA/PPM1F/LIMS1/VCL/APOD	33
BP	GO:0090109	regulation of cell-substrate junction assembly	33/4220	63/18888	1.831e-07	3.53348e-06	2.54987e-06	TLN1/COL16A1/MACF1/CLASP1/DMTN/CORO1C/THY1/S100A10/RAC1/PTK2/PEAK1/DUSP3/SFRP1/NRP1/POLDIP2/ACTG1/SLK/HRG/RCC2/ROCK2/MAP4K4/SMAD3/SLC9A1/THBS1/FERMT2/ROCK1/MMP14/PTPRA/RHOA/PPM1F/LIMS1/VCL/APOD	33
BP	GO:0006644	phospholipid metabolic process	129/4220	383/18888	1.87104e-07	3.59959e-06	2.59757e-06	PLSCR1/AGPAT5/PHB2/ABHD16A/GPAA1/PTDSS1/MTMR9/MECP2/AGPAT3/INPP5D/OSBPL8/MBOAT1/PI4K2B/PIP5K1A/PLCG1/GPAT4/SPTLC2/BPNT1/PIGX/MTMR4/DHRS7B/LPGAT1/MTMR14/PLD1/ISYNA1/HDHD5/PIGO/CDIPT/ORMDL3/PTPMT1/ABHD12/PLD2/CHKB/PLCG2/EFR3A/PLPP1/APOA2/PIP4K2A/SLC44A1/SCARB1/ATM/DGKE/LPCAT4/ABHD6/PLA2G4A/LPCAT1/OSBPL5/SLC30A5/OSBP/LPCAT2/APOA1/LPCAT3/GDE1/PRDX6/PDGFRB/FABP5/VAPA/PAFAH1B1/PLCB4/LPIN1/SMPD4/PIP4K2B…	129
BP	GO:0034243	regulation of transcription elongation by RNA polymerase II	41/4220	86/18888	1.90515e-07	3.65388e-06	2.63675e-06	INTS2/MED23/HEXIM1/NCBP1/MED15/NELFB/INTS7/INTS9/PARP1/MED24/CCNK/BRD4/ZMYND8/TCERG1/GTF2F1/INTS10/INTS13/SUPT5H/INTS14/MED28/MED17/MED8/INTS1/INTS5/HNRNPU/INTS4/MED14/SUPT6H/INTS6/NELFCD/MED1/MED22/LARP7/WDR43/SIRT6/MED6/CTNNB1/INTS3/MED16/CDC73/MED4	41
BP	GO:0051651	maintenance of location in cell	85/4220	228/18888	2.00922e-07	3.84164e-06	2.77224e-06	GP1BA/SLC8A1/SORL1/TXN/ANK2/GPAA1/DBN1/CIZ1/SUN1/FLNA/ANXA6/AKAP9/LETM1/F2/ANK3/CYBA/FTL/PLCG1/PKD2/HK1/OS9/VPS13A/BAX/PLCG2/SYNE1/GSN/S100A9/CAMK2D/RER1/TWF1/ERO1A/SP100/LYN/SKP1/DIAPH1/GSTO1/FTH1/PAFAH1B1/PLCB4/HEXA/THY1/CALM1/PLCB3/CDK5/PML/VPS13C/HSP90B1/CALR/RANGAP1/SRI/ITGB3/PLCB1/VPS13D/PLCB2/PDPK1/CLIC2/HK2/TWF2/HTT/ITPR1/HNRNPU/NAGLU/PTPRC/TMSB4X/CORO1A/HEXB/HSPA5/ATG5/GAA/S100A8/TMED2/S…	85
BP	GO:0046033	AMP metabolic process	17/4220	23/18888	2.06234e-07	3.93111e-06	2.8368e-06	NT5E/AMPD2/AK1/NUDT2/GART/ADSL/PAICS/ADSS1/PFAS/ADA/AK2/ATIC/AK3/AK4/APRT/ADSS2/HPRT1	17
BP	GO:0006958	complement activation, classical pathway	25/4220	42/18888	2.18831e-07	4.14578e-06	2.99172e-06	C8A/C3/C1QC/SERPING1/C4B/C8B/C2/IGHM/C5/IGHG3/IGHG2/CFI/C4BPA/IGHA1/C1R/C4BPB/CLU/C7/C1QA/C6/C9/C1S/C1QB/C1QBP/C8G	25
BP	GO:0030866	cortical actin cytoskeleton organization	25/4220	42/18888	2.18831e-07	4.14578e-06	2.99172e-06	EPB41/EZR/TLN1/IQGAP2/EPB41L3/EPB41L2/EHD2/LLGL1/FMNL2/EPB41L1/IKBKB/PLEC/FHOD1/IQGAP1/VPS4A/ARF6/CALR/LCP1/DLG1/STRIP1/ROCK2/NCKAP1/ROCK1/PLEK/PDCD6IP	25
BP	GO:0000054	ribosomal subunit export from nucleus	13/4220	15/18888	2.25072e-07	4.21264e-06	3.03997e-06	RIOK2/XPO1/LSG1/ABCE1/NUP88/RPS15/MDN1/SDAD1/NPM1/NOP9/EIF6/RAN/NMD3	13
BP	GO:0001732	formation of cytoplasmic translation initiation complex	13/4220	15/18888	2.25072e-07	4.21264e-06	3.03997e-06	EIF3C/EIF3I/EIF3B/EIF3A/EIF3J/EIF3F/EIF5/EIF3M/EIF3E/EIF3H/EIF3G/EIF3L/EIF3D	13
BP	GO:0006999	nuclear pore organization	13/4220	15/18888	2.25072e-07	4.21264e-06	3.03997e-06	AHCTF1/NUP133/FXR1/NUP54/TPR/NUP205/NUP93/NUP98/NUP153/NUP107/SEH1L/RTN4/NDC1	13
BP	GO:0033750	ribosome localization	13/4220	15/18888	2.25072e-07	4.21264e-06	3.03997e-06	RIOK2/XPO1/LSG1/ABCE1/NUP88/RPS15/MDN1/SDAD1/NPM1/NOP9/EIF6/RAN/NMD3	13
BP	GO:0009127	purine nucleoside monophosphate biosynthetic process	16/4220	21/18888	2.37172e-07	4.41254e-06	3.18422e-06	IMPDH2/AMPD2/NUDT2/IMPDH1/GART/GMPS/ADSL/DGUOK/PAICS/ADSS1/PFAS/ADA/ATIC/APRT/ADSS2/HPRT1	16
BP	GO:0019081	viral translation	16/4220	21/18888	2.37172e-07	4.41254e-06	3.18422e-06	PCBP2/EIF3B/CSDE1/EIF2D/EIF3A/EIF3F/EIF2AK4/SSB/DENR/PTBP1/DHX9/ATG5/MCTS1/EIF3G/EIF3L/EIF3D	16
BP	GO:0009168	purine ribonucleoside monophosphate biosynthetic process	15/4220	19/18888	2.57359e-07	4.75961e-06	3.43468e-06	IMPDH2/AMPD2/NUDT2/IMPDH1/GART/GMPS/ADSL/PAICS/ADSS1/PFAS/ADA/ATIC/APRT/ADSS2/HPRT1	15
BP	GO:2000641	regulation of early endosome to late endosome transport	15/4220	19/18888	2.57359e-07	4.75961e-06	3.43468e-06	EZR/DNAJC13/RAB21/SNX3/MAP2K2/VPS11/PTPN23/NF2/MAP2K1/MAPK3/SNX12/MSN/CHMP3/MAPK1/RDX	15
BP	GO:0045088	regulation of innate immune response	144/4220	440/18888	2.64019e-07	4.86829e-06	3.5131e-06	TBK1/PLSCR1/PHB2/EIF2AK2/NONO/LYAR/PCBP2/TTLL12/HPX/TLR2/CEACAM1/HEXIM1/TSPAN6/DDX3X/HSP90AA1/PUM2/LBP/HLA-B/MATR3/CD14/PTPRS/CARD9/CYBA/SARM1/TKFC/SERPING1/LTF/MAP3K7/CHUK/AP3B1/UFD1/ANKRD17/NLRX1/PPP2CA/HMGB1/STAT2/RPS19/PTPN1/PARP1/BANF1/PLCG2/FCN3/TRAF6/ERBIN/IPO5/YTHDF3/S100A9/CRK/PAK2/IKBKB/LSM14A/TRIM25/IFIH1/FLOT1/PARP14/OAS3/LYN/HSPA1A/HSPD1/SERPINB9/MNDA/RELA/MAP2K6/NAGK/TRIM32/HLA-E/CN…	144
BP	GO:1903076	regulation of protein localization to plasma membrane	48/4220	108/18888	2.65405e-07	4.87938e-06	3.52111e-06	CIB1/EZR/AGR2/CLTC/ITGA3/CNPY4/PPP2R5A/PICALM/EGFR/SPTBN1/LGALS3/PPP1R9B/SORBS1/RER1/VAMP8/ACTB/RACK1/STX8/GRIPAP1/ATP2B4/LRP1/CDK5/VPS4A/CSK/ARF6/ATP2C1/DLG1/PDPK1/ABI3/PRNP/PTPN9/PRKCI/PPFIA1/TMED2/PGRMC1/KIF5B/VTI1B/APPL1/MMP14/AKT1/ACSL3/ITGB1/GBP1/SIRT6/RHOG/STX4/EPHA2/AP2M1	48
BP	GO:0046486	glycerolipid metabolic process	133/4220	400/18888	2.78103e-07	5.09773e-06	3.67868e-06	PLSCR1/AGPAT5/PHB2/TMEM68/SORL1/ABHD16A/GPAA1/CAT/PTDSS1/MTMR9/ACSL1/MECP2/APOB/C3/AGPAT3/INPP5D/FAAH/OSBPL8/MBOAT1/APOH/PI4K2B/PIP5K1A/PLCG1/GPAT4/BPNT1/PIGX/CPS1/MTMR4/DHRS7B/LPGAT1/MTMR14/PLD1/HDHD5/CPT1A/PIGO/TNXB/CDIPT/PTPMT1/ABHD12/PLD2/CHKB/PLCG2/EFR3A/APOA2/PIP4K2A/SLC44A1/SCARB1/ATM/DGKE/LPCAT4/ABHD6/AGK/PLA2G4A/LPCAT1/OSBPL5/SLC30A5/LIPA/LPCAT2/APOA1/LPCAT3/GDE1/TBL1XR1/PRDX6/PCK2/PDGFR…	133
BP	GO:0032869	cellular response to insulin stimulus	78/4220	206/18888	3.02917e-07	5.51417e-06	3.97919e-06	FBP1/COL6A1/STAT1/SORL1/PKLR/CEACAM1/RAB8A/C2CD5/MYO1C/LONP1/OSBPL8/GCLC/AHSG/PTPN1/CYFIP1/ATP2B1/PARP1/PKM/GNAI2/PHIP/IGF1R/PIP4K2A/DENND4C/INSR/SORBS1/GOT1/NCL/USO1/CTSD/RELA/TBC1D4/AP3S1/IRS1/GSK3A/ENPP1/PCK2/MYO5A/TSC2/ECHDC3/LPIN1/PRKAA1/PIP4K2B/SHC1/SNX5/PIP4K2C/RAB10/PIK3C2A/PIK3CA/BAIAP2/PRKDC/RARRES2/NUCKS1/GSK3B/PDPK1/OGT/CAV2/PRKCD/IDE/MAPK3/NCOA5/GRB2/PRKCI/AKT2/SLC9A1/MTOR/SLC27A1/YW…	78
BP	GO:0033865	nucleoside bisphosphate metabolic process	53/4220	124/18888	3.04371e-07	5.51417e-06	3.97919e-06	ABHD14B/MCCC2/ACSS1/ACSL1/DLAT/GCDH/GPAT4/BPNT1/PAPSS1/ACOT1/ACACA/DLST/ACOT7/ACSL4/TPST2/ACSF3/ACSM3/MMUT/HSD17B4/ACLY/ABCD1/PDHX/MPC2/ENPP1/PDHA1/SUCLG2/SULT1A1/DCAKD/HSD17B12/ACOT9/DLD/ACSL5/COASY/SLC25A1/TPST1/TECR/ELOVL5/PDHB/DGAT1/ACAT1/ELOVL1/OGDH/PDK1/MLYCD/HMGCR/NUDT19/ACSF2/PPT1/ACSL3/AASS/SUCLA2/SUCLG1/ACOT8	53
BP	GO:0033875	ribonucleoside bisphosphate metabolic process	53/4220	124/18888	3.04371e-07	5.51417e-06	3.97919e-06	ABHD14B/MCCC2/ACSS1/ACSL1/DLAT/GCDH/GPAT4/BPNT1/PAPSS1/ACOT1/ACACA/DLST/ACOT7/ACSL4/TPST2/ACSF3/ACSM3/MMUT/HSD17B4/ACLY/ABCD1/PDHX/MPC2/ENPP1/PDHA1/SUCLG2/SULT1A1/DCAKD/HSD17B12/ACOT9/DLD/ACSL5/COASY/SLC25A1/TPST1/TECR/ELOVL5/PDHB/DGAT1/ACAT1/ELOVL1/OGDH/PDK1/MLYCD/HMGCR/NUDT19/ACSF2/PPT1/ACSL3/AASS/SUCLA2/SUCLG1/ACOT8	53
BP	GO:0034032	purine nucleoside bisphosphate metabolic process	53/4220	124/18888	3.04371e-07	5.51417e-06	3.97919e-06	ABHD14B/MCCC2/ACSS1/ACSL1/DLAT/GCDH/GPAT4/BPNT1/PAPSS1/ACOT1/ACACA/DLST/ACOT7/ACSL4/TPST2/ACSF3/ACSM3/MMUT/HSD17B4/ACLY/ABCD1/PDHX/MPC2/ENPP1/PDHA1/SUCLG2/SULT1A1/DCAKD/HSD17B12/ACOT9/DLD/ACSL5/COASY/SLC25A1/TPST1/TECR/ELOVL5/PDHB/DGAT1/ACAT1/ELOVL1/OGDH/PDK1/MLYCD/HMGCR/NUDT19/ACSF2/PPT1/ACSL3/AASS/SUCLA2/SUCLG1/ACOT8	53
BP	GO:0045943	positive regulation of transcription by RNA polymerase I	22/4220	35/18888	3.0541e-07	5.51691e-06	3.98117e-06	PWP1/LYAR/DDX21/MYBBP1A/PHF8/SF3B1/NOL11/NCL/SMARCA4/UTP15/BAZ1B/DHX33/SMARCA5/WDR75/CARM1/DEK/MTOR/ERBB2/WDR43/HEATR1/UBTF/SMARCB1	22
BP	GO:2001234	negative regulation of apoptotic signaling pathway	89/4220	244/18888	3.2461e-07	5.84674e-06	4.21918e-06	PRDX2/NONO/NOC2L/GCLM/FGB/BOK/DDX3X/PARL/TXNDC12/SOD2/CD44/GCLC/BID/ZC3HC1/HDAC1/BAX/CCAR2/PTPN1/GNAI2/PHIP/TMBIM6/FGA/HSPB1/AATF/PYCR1/ENO1/LGALS3/BCL2/ITGAV/HSPA1A/RACK1/RELA/OPA1/TAF9B/TRIM32/MIF/ACAA2/PPIF/SLC25A4/MUC1/FZD1/CSNK2A1/ITGA6/ARMC10/PSME3/MMP9/VDAC2/PLAUR/LMNA/NDUFA13/CTNNA1/NRP1/TMEM161A/CLU/HYOU1/KDM1A/FGG/FBXO7/HMGB2/GSK3B/BAG5/RIPK1/HTT/BIRC6/GPX1/GSTP1/CTTN/ICAM1/PPIA/CD74/TH…	89
BP	GO:2000819	regulation of nucleotide-excision repair	19/4220	28/18888	3.41144e-07	6.12679e-06	4.42128e-06	SMARCD2/SMARCA2/ARID1A/CUL4A/SMARCC2/KAT7/ARID2/SMARCE1/ACTL6A/ACTB/SMARCA4/DPF2/SMARCD1/PHF10/SMARCC1/ARID1B/SMARCD3/SMARCB1/PBRM1	19
BP	GO:0016239	positive regulation of macroautophagy	38/4220	79/18888	3.96965e-07	7.08834e-06	5.11516e-06	TBK1/RAB3GAP2/SCOC/BAG3/DCN/MAP3K7/SPTLC2/IKBKG/LARP1/CALCOCO2/PIP4K2A/GPSM1/TOM1/TSC2/PIP4K2B/SUPT5H/SLC25A4/CSNK2A1/PIP4K2C/RALB/SH3GLB1/VDAC1/FBXO7/BNIP3L/SPTLC1/VPS13D/HTT/MAPK3/RIPK2/SNX18/SNX4/WDR24/PAFAH1B2/SLC25A5/GNAI3/STUB1/RAB3GAP1/FYCO1	38
BP	GO:0032508	DNA duplex unwinding	38/4220	79/18888	3.96965e-07	7.08834e-06	5.11516e-06	MCM5/DDX1/ASCC3/MCM2/SETX/MCM7/MCM3/G3BP1/HMGA1/TOP2A/DDX3X/UPF1/MCM6/MCM4/RAD50/DHX36/ASCC1/NBN/SSBP1/ASCC2/RFC4/WRNIP1/DHX30/RFC3/DTD1/MRE11/RFC5/RUVBL1/RECQL/SUB1/DHX9/TWNK/XRCC6/SUPV3L1/ERCC2/PURA/XRCC5/RUVBL2	38
BP	GO:0045069	regulation of viral genome replication	40/4220	85/18888	4.12783e-07	7.34967e-06	5.30375e-06	PABPC1/PLSCR1/EIF2AK2/TOP2A/DDX3X/PPIE/LTF/LARP1/ISG20/ADARB1/BANF1/DDB1/MPHOSPH8/PDE12/BCL2/TRIM28/IFIT1/IFIH1/OAS3/PKN2/CNOT7/IFIT5/SLPI/ZC3HAV1/VAPB/OAS2/SRPK1/DDX5/HACD3/ADAR/ISG15/BST2/PPIA/STAU1/APOBEC3F/IFI16/TOP2B/MX1/SRPK2/ILF3	40
BP	GO:0071711	basement membrane organization	23/4220	38/18888	4.39377e-07	7.80082e-06	5.62931e-06	PHLDB1/COL6A1/RIC8A/LAMB2/CLASP1/EXT1/POMT2/NID1/LAMB1/COL4A1/NID2/DAG1/COL3A1/POMGNT1/CAV2/MMP11/PXDN/LAMC1/LAMA2/PLOD3/ITGB1/LAMA1/CAV1	23
BP	GO:0061041	regulation of wound healing	57/4220	138/18888	4.43224e-07	7.84671e-06	5.66243e-06	GP1BA/PRDX2/CADM4/ENPP4/FGB/EPPK1/CEACAM1/TMEM97/SERPINC1/F2/APOH/SERPING1/F12/FAP/PROS1/KNG1/MYLK/MMRN1/CLASP1/DMTN/VTN/FGA/CRK/PDGFRA/APCS/SLC12A2/CLDN4/PTK2/CD9/PLAUR/ANXA1/FGG/ALOX5/KRT1/PRKCD/PLG/CASK/ARFGEF1/CD109/KLKB1/ACTG1/TMX1/HRG/EMILIN2/ANXA2/SMAD3/RREB1/ANO6/THBS1/MTOR/FERMT2/SERPINF2/APOE/SRSF6/ITGB1/CAV1/EMILIN1	57
BP	GO:0009636	response to toxic substance	93/4220	260/18888	4.93964e-07	8.72016e-06	6.29273e-06	COL6A1/PRDX2/TXN/TLR2/ALB/CAT/EPHX2/PTGS1/CYP1B1/ALAD/SOD2/CP/SOD3/HP/CHUK/CPS1/BAX/NXN/DHX15/GSR/KDM5B/SCFD1/KDM3B/MGST3/MPO/HBD/S100A9/MAP1B/CES1/ADH5/SELENOT/HBA1/EPX/BCL2/HBG1/CDH1/TXNRD1/GSTZ1/LYN/MPST/TXNRD2/PRXL2A/GSTO1/PRDX6/SRSF9/EHMT1/ABCB6/LANCL1/GPX8/EHMT2/GPX4/FECH/DNMT3A/HBB/MAOB/ABCG2/APOA4/BPHL/KDM1A/GSTM3/BLMH/COMT/PON2/CLIC2/ASS1/GPX1/PRDX1/GSTP1/GPX3/PRDX5/NNT/SOD1/PXDN/GSTK1/A…	93
BP	GO:0150116	regulation of cell-substrate junction organization	34/4220	68/18888	5.08917e-07	8.95868e-06	6.46485e-06	TLN1/COL16A1/MACF1/CLASP1/DMTN/CORO1C/THY1/S100A10/RAC1/PTK2/PEAK1/DUSP3/SFRP1/ARF6/NRP1/POLDIP2/ACTG1/SLK/HRG/RCC2/ROCK2/MAP4K4/SMAD3/SLC9A1/THBS1/FERMT2/ROCK1/MMP14/PTPRA/RHOA/PPM1F/LIMS1/VCL/APOD	34
BP	GO:0045732	positive regulation of protein catabolic process	77/4220	205/18888	5.22693e-07	9.17518e-06	6.62109e-06	SOX17/USP5/SORL1/BCAP31/ELOB/PSMC1/EZR/TMEM259/HSP90AA1/TAF1/PSMC3/GCLC/CSNK1D/NUB1/VCP/CUL4A/TMTC3/UBQLN2/DDB1/BAG2/NRDC/RAB7A/LPCAT1/HSPA1A/SNX9/RACK1/HECTD1/CUL4B/VPS28/DDRGK1/DCAF1/GSK3A/C4BPA/TRIM32/NEDD4/RILP/CSNK2A1/LRP1/VPS11/FMR1/HSPBP1/C4BPB/PSMC4/NDUFA13/NEDD4L/CD81/CLU/BBS7/CSNK1A1/GSK3B/NSF/IDE/ITCH/TMX1/STX5/WNT5A/PACSIN3/BAG6/ATG7/SNX33/DNAJB2/FAF1/MSN/PSMC6/PSMC2/WFS1/APOE/AKT1/ZE…	77
BP	GO:0061615	glycolytic process through fructose-6-phosphate	17/4220	24/18888	5.59093e-07	9.7865e-06	7.06223e-06	SLC4A1/ADPGK/HK1/PPP2CA/PKM/TPI1/ENO1/PGAM1/ENO2/GALK1/PFKM/HK2/PGK1/PFKL/ENO3/PFKP/PRKACA	17
BP	GO:1902905	positive regulation of supramolecular fiber organization	68/4220	175/18888	5.66064e-07	9.88068e-06	7.1302e-06	NCK2/EVL/APP/DRG1/MECP2/FLNA/AKAP9/DCTN1/CCN2/CKAP5/CLASP1/TNXB/CLIP1/CYFIP1/GSN/RPS3/SWAP70/MAP1B/COLGALT1/GIT1/ABI2/HSPA1A/SNX9/APOA1/FHOD1/S100A10/RAC1/CFL2/SFRP1/SORBS3/RICTOR/KIRREL1/CDC42/USP8/TPM1/BAIAP2/ARF6/NRP1/CLU/VASP/NF2/DLG1/DSTN/EFEMP2/GPX1/CTTN/WDR1/ROCK2/PXN/ARHGEF10/GRB2/SMAD3/BIN1/MTOR/FERMT2/NCKAP1/ARPC2/PLEK/SERPINF2/PFN1/APOE/MAPRE1/LPAR1/RHOA/PPM1F/WASF2/TRIM27/NUMA1	68
BP	GO:0043086	negative regulation of catalytic activity	145/4220	449/18888	5.77117e-07	1.00454e-05	7.24906e-06	SLC8A1/SORT1/CEACAM1/HEXIM1/SERPINA3/TSG101/DDX3X/TIMP2/CD44/SERPING1/SNX6/LTF/HP/AHSG/KNG1/NES/CCAR2/PTPN1/ABCE1/SERPINH1/IGBP1/PPP2R5A/GNAI2/ADARB1/BANF1/APOA2/TMBIM6/PTPA/VTN/PICALM/IPO5/IPO7/HSPB1/LGALS3/SERPINA4/BAG2/PNKP/XRCC1/PAK2/IKBKB/CSTB/TAF7/GPSM1/RECK/CORO1C/SERPINF1/IFIT1/CHMP6/AGT/LYN/SERPINA6/SERPINB9/APCS/ARL6IP1/DEPTOR/SERPINA1/OXA1L/NFKB1/GSK3A/SERPINA10/SERPINB1/GLA/MGAT5/TSC2…	145
BP	GO:0042147	retrograde transport, endosome to Golgi	44/4220	98/18888	5.82565e-07	1.01119e-05	7.29705e-06	RAB6D/SNX2/VPS51/EHD3/SNX1/CLTC/DCTN1/EIPR1/SNX6/TBC1D10B/TBC1D17/VPS53/YKT6/RAB6A/RAB7A/ANKFY1/WASHC1/SNX3/HEATR5A/ATP9A/SNX5/SPAG9/VPS29/ARFRP1/GBF1/RAB9A/USP7/VPS26A/SNX12/UBE2O/STX5/SNX8/GOSR1/VTI1B/GOLT1B/VPS52/ARL1/CLN5/ERC1/HEATR5B/TMEM87B/VPS35/SLC66A2/TRIM27	44
BP	GO:0000462	maturation of SSU-rRNA from tricistronic rRNA transcript (SSU-rRNA, 5.8S rRNA, LSU-rRNA)	22/4220	36/18888	6.19344e-07	1.07203e-05	7.73612e-06	RCL1/RRS1/UTP3/BYSL/RPS19/BMS1/UTP20/RPS16/RPS21/DHX37/PWP2/NOP9/FCF1/UTP4/KRI1/ERCC2/WDR46/WDR43/UTP6/HEATR1/TBL3/RPS8	22
BP	GO:0032527	protein exit from endoplasmic reticulum	27/4220	49/18888	6.2928e-07	1.0832e-05	7.81669e-06	SAR1A/SORL1/BCAP31/HM13/OS9/UFD1/UBE2J1/VCP/AUP1/SEC61B/DERL1/SAR1B/UBAC2/TMEM30A/SEC16A/HSP90B1/PREB/DERL2/CD81/SEC13/SEL1L/FAF2/YOD1/NPLOC4/SYVN1/ERLEC1/TM9SF4	27
BP	GO:0098927	vesicle-mediated transport between endosomal compartments	27/4220	49/18888	6.2928e-07	1.0832e-05	7.81669e-06	SORL1/EZR/FLNA/DNAJC13/WDR81/RAB7A/RAB21/STX8/SNX3/MYO1D/RILP/MAP2K2/VPS11/PIK3R4/PTPN23/NF2/MAP2K1/MAPK3/SNX12/RAB5A/CORO1A/WDR91/MSN/EEA1/CHMP3/MAPK1/RDX	27
BP	GO:1904816	positive regulation of protein localization to chromosome, telomeric region	11/4220	12/18888	6.54445e-07	1.1234e-05	8.10682e-06	TCP1/CCT8/CCT5/CCT6A/CCT7/CCT3/CCT2/CCT4/GNL3L/DKC1/GNL3	11
BP	GO:0052547	regulation of peptidase activity	105/4220	304/18888	6.6062e-07	1.13088e-05	8.16077e-06	BCAP31/FAM162A/BOK/SERPINA3/DDX3X/PDCD5/ATP2A3/TIMP2/CARD9/CD44/SERPING1/LTF/BID/AHSG/KNG1/HDAC1/BAX/HMGB1/VCP/CYCS/SERPINH1/IGBP1/NCSTN/NLRP2/DIABLO/VTN/GSN/PICALM/RPS3/S100A9/SERPINA4/PAK2/NRDC/CSTB/RECK/SERPINF1/LYN/SERPINA6/HSPD1/SERPINB9/RACK1/CTSD/ARL6IP1/SERPINA1/DDRGK1/UACA/SERPINA10/SERPINB1/CLDN4/PDCD6/FIS1/ASPH/SERPINA5/MAP3K5/SERPIND1/SERPINA7/UBXN1/CSNK2A1/BCL2L13/LRP1/PSME3/MMP9/HIP…	105
BP	GO:0006066	alcohol metabolic process	124/4220	373/18888	7.02675e-07	1.19957e-05	8.65644e-06	HDLBP/ABCA1/CBR4/G6PD/FDXR/CAT/ACSS1/APP/ALG9/APOL1/EPHX2/SPTLC3/MECP2/APOL2/APOB/CYP1B1/DHRS7/ALDH1A2/TKFC/ALDH3A2/GBA2/GPD2/SPTLC2/ALDH2/CYP27A1/ISYNA1/DHCR7/IDH3G/PLCG2/NSDHL/PECR/PLPP1/SORD/SCARB1/TPI1/COQ3/ASAH1/GOT1/EBP/CES1/ADH5/SNX17/SLC5A3/QDPR/PLA2G4A/OSBPL5/LIPA/ACLY/APOA1/ALG6/LPCAT3/GDE1/NPC1/CYB5R3/NFKB1/MINPP1/ALG8/DHRS3/LIMA1/PCK2/ERLIN1/SOAT1/RDH10/LSS/PRKAA1/MOXD1/SULT1A1/SHPK/R…	124
BP	GO:0009063	amino acid catabolic process	48/4220	111/18888	7.16105e-07	1.21914e-05	8.79771e-06	CRYM/AUH/MCCC2/SARDH/BCKDHA/ASRGL1/DLST/MCCC1/GOT1/SDSL/QDPR/DDAH1/HIBADH/GSTZ1/IVD/GLUD1/ALDH5A1/GCAT/GLS/OAT/HIBCH/ATP2B4/DLD/KYAT3/DBT/BCKDHB/ABAT/BCAT2/ACAT1/BLMH/ETFB/KMO/ALDH4A1/HMGCL/HSD17B10/GLUL/BCKDK/ECHS1/ACADSB/ETFA/ALDH6A1/IL4I1/GOT2/HNMT/AASS/FAH/CARNMT1/ACAD8	48
BP	GO:0006302	double-strand break repair	107/4220	312/18888	7.66349e-07	1.30112e-05	9.38926e-06	MCM5/DDX1/MCM2/MGMT/CIB1/SETX/MCM7/MCM3/MRGBP/FEN1/SMCHD1/SMARCD2/MCM6/MCM4/KDM2A/SMARCA2/ZBTB7A/ARID1A/HMGB1/FUS/POGZ/CHD4/RAD50/VCP/PARP1/ERCC4/NBN/LIG3/UBQLN4/SMARCC2/ACTR8/ATM/ACTR2/PNKP/RIF1/ARID2/XRCC1/HDGFL2/ZMYND8/SETMAR/SMARCE1/ACTL6A/SMC6/ACTB/TNKS1BP1/PSMD14/OTUB1/MRE11/ERCC5/EPC2/BRCC3/RAD21/SMARCA4/BABAM1/PRPF19/DMAP1/TRRAP/NIPBL/TFIP11/CSNK2A1/DPF2/RUVBL1/PML/RPA2/CGAS/HTATSF1/INO80…	107
BP	GO:0030193	regulation of blood coagulation	34/4220	69/18888	7.88687e-07	1.3354e-05	9.63662e-06	GP1BA/PRDX2/ENPP4/FGB/CEACAM1/SERPINC1/F2/APOH/SERPING1/F12/FAP/PROS1/KNG1/DMTN/VTN/FGA/PDGFRA/CD9/PLAUR/FGG/KRT1/PRKCD/PLG/KLKB1/TMX1/HRG/EMILIN2/ANXA2/ANO6/THBS1/SERPINF2/APOE/CAV1/EMILIN1	34
BP	GO:0007051	spindle organization	74/4220	197/18888	8.60207e-07	1.45253e-05	1.04819e-05	ABRAXAS2/PCNT/EZR/DRG1/FLNA/CEP192/DYNC1H1/CLTC/NCOR1/DCTN1/STMN1/TUBB1/ATRX/CSNK1D/CKAP5/VCP/CLASP1/NUDC/PTPA/KIF23/DDB1/RPS3/CHD3/TUBGCP2/SMC1A/LSM14A/SMC3/WASHC5/CHMP6/TUBGCP3/HSPA1A/RCC1/SUGT1/CHMP4B/GTF2B/INTS13/CHMP2A/ZNF207/NUP62/CCDC61/TPR/CHMP5/NEK7/GOLGA2/CHMP4A/INO80/VPS4B/DLG1/POLDIP2/EML3/RAE1/KPNB1/STAG1/HNRNPU/PPP2R1A/TUBG1/DCTN2/ARHGEF10/HAUS5/SUN2/MAP4/KIF2A/WRAP73/GNAI1/MAPRE1/R…	74
BP	GO:0006278	RNA-templated DNA biosynthetic process	37/4220	78/18888	8.67917e-07	1.45588e-05	1.05061e-05	TCP1/CCT8/HNRNPC/CCT5/CCT6A/NHP2/NAT10/HSP90AA1/HSP90AB1/CCT7/PTGES3/RAD50/CCT3/ATM/PNKP/TNKS1BP1/CCT2/XRN1/MRE11/GAR1/SMG6/MAP3K4/TELO2/HNRNPA1/NEK7/CCT4/GNL3L/RFC1/SMG5/MAPK3/HNRNPU/RPA1/EXOSC10/DKC1/XRCC5/CTNNB1/MAPK1	37
BP	GO:0009112	nucleobase metabolic process	21/4220	34/18888	8.6922e-07	1.45588e-05	1.05061e-05	CAD/CPS1/CTPS1/GART/DHODH/GMPS/PAICS/TYMP/ADA/KDM1A/GDA/PRPS1/TTR/CTPS2/ALDH6A1/APRT/MTOR/UMPS/CMPK1/MAPK1/HPRT1	21
BP	GO:0090151	establishment of protein localization to mitochondrial membrane	21/4220	34/18888	8.6922e-07	1.45588e-05	1.05061e-05	TIMM10B/HSP90AA1/PDCD5/AP3B1/BAX/TOMM40/BCS1L/TIMM9/AGK/OXA1L/TOMM22/TIMM29/SAMM50/MTX1/NDUFA13/TOMM70/HSPA4/MTCH2/TIMM13/MTX2/MAIP1	21
BP	GO:0032456	endocytic recycling	41/4220	90/18888	8.73378e-07	1.45892e-05	1.0528e-05	SORL1/ATP6AP1/VPS51/EHD3/RAB11B/ARHGAP1/RAB8A/EIPR1/VPS53/EHD2/ACAP2/SCRIB/VPS13B/RAB7A/SNX17/RAB14/WASHC1/SNX3/GRIPAP1/ATP9A/SCARB2/EHD1/DENND1A/VPS29/HGS/PTPN23/ARF6/SNX27/EHD4/VPS26A/SNX12/SNX4/VPS50/RAB35/CCDC22/VPS26C/VPS52/STX12/VPS35L/VPS39/VPS35	41
BP	GO:0000463	maturation of LSU-rRNA from tricistronic rRNA transcript (SSU-rRNA, 5.8S rRNA, LSU-rRNA)	13/4220	16/18888	9.52594e-07	1.58698e-05	1.14521e-05	RPL7/NIFK/URB1/PES1/FTSJ3/GTPBP4/NOL9/RPL35/RPF2/WDR12/RPL7L1/BOP1/DDX18	13
BP	GO:0007059	chromosome segregation	137/4220	423/18888	9.80518e-07	1.62913e-05	1.17563e-05	ABRAXAS2/PLSCR1/TTN/DRG1/SUN1/FLNA/TOP2A/RRS1/CEP192/DYNC1H1/NCOR1/DDX3X/SMARCD2/RIOK2/PUM2/KNTC1/TUBB1/NUP43/CSNK1D/SMARCA2/CTCF/ARID1A/CLASP1/NUDC/CDC16/KIF23/DDB1/ANAPC2/RPS3/SMARCC2/AKAP8/ATM/TUBGCP2/ACTR2/ARID2/TOP3B/ANAPC5/SMC1A/LSM14A/SMC3/TOP1/WASHC5/MMS19/SMARCE1/CHMP6/ACTL6A/SMC6/ACTB/TUBGCP3/HSPA1A/RCC1/AKAP8L/BUB3/CUL3/CHMP4B/MRE11/GTF2B/USP9X/RAD21/EML4/IK/SMARCA4/EHMT2/CHMP2A/BAZ1B/…	137
BP	GO:0042026	protein refolding	18/4220	27/18888	1.04681e-06	1.73002e-05	1.24844e-05	HSP90AA1/HSPA2/DNAJA2/HSPA13/HSPA14/HSPB1/SNRNP70/HSPA1A/HSPD1/CRYAB/BAG5/B2M/HSPA8/HSPA9/HSPA5/HSPA1L/DNAJB2/DNAJA1	18
BP	GO:0046037	GMP metabolic process	18/4220	27/18888	1.04681e-06	1.73002e-05	1.24844e-05	IMPDH2/TJP2/MPP1/NT5C2/IMPDH1/GART/GMPS/ADSL/PAICS/PFAS/ADA/GDA/DLG1/ATIC/CASK/GUK1/APRT/HPRT1	18
BP	GO:0072599	establishment of protein localization to endoplasmic reticulum	27/4220	50/18888	1.07716e-06	1.77545e-05	1.28122e-05	UBL4A/RAB3GAP2/SSR3/GET4/SPCS1/SEC61B/TRAM1/CHMP4B/SRP54/SRP72/SEC62/RAB10/SRPRB/SPCS3/MAN1A1/CHMP4A/SRP68/SRPRA/SRP9/SRP14/SEC61A1/HSPA5/BAG6/SPCS2/RAB3GAP1/SEC63/SEC61G	27
BP	GO:0008631	intrinsic apoptotic signaling pathway in response to oxidative stress	32/4220	64/18888	1.09437e-06	1.79905e-05	1.29825e-05	NONO/P4HB/CYP1B1/SOD2/PARP1/MMP2/DIABLO/HSPB1/PYCR1/BCL2/RACK1/MAP3K5/FZD1/PML/MAP2K4/STK25/FBXO7/BAG5/PRKCD/GPX1/PDK1/SFPQ/SOD1/PPIA/PDCD10/STK24/AKT1/HTRA2/ARL6IP5/CTNNB1/PARK7/TRAP1	32
BP	GO:1903312	negative regulation of mRNA metabolic process	44/4220	100/18888	1.15398e-06	1.89203e-05	1.36535e-05	PABPC1/HNRNPC/THRAP3/TARDBP/RBM42/ZC3H14/TRAF2/YBX1/U2AF2/QKI/CSDE1/IGF2BP2/HNRNPD/SRSF4/FUS/LARP1/RBMX/HNRNPA2B1/NBAS/HNRNPK/SAP18/SRSF9/ELAVL1/RBM10/PKP3/FMR1/PTBP1/HNRNPAB/HNRNPU/NPM1/DHX9/SYNCRIP/MAPK14/HNRNPA0/YBX3/SRSF6/SRSF10/CIRBP/RBM47/DYRK1A/C1QBP/SRSF7/RNPS1/TAF15	44
BP	GO:0051085	chaperone cofactor-dependent protein refolding	20/4220	32/18888	1.21352e-06	1.98443e-05	1.43202e-05	HSPA2/HSPA13/HSPH1/PTGES3/HSPA14/ERO1A/ST13/HSPA1A/DNAJB1/DNAJC7/SDF2/HSPA8/TOR1A/HSPA9/HSPA5/CD74/HSPA1L/HSPE1/GAK/SDF2L1	20
BP	GO:0140056	organelle localization by membrane tethering	38/4220	82/18888	1.28702e-06	2.09909e-05	1.51477e-05	EXOC5/BLOC1S6/RAB8A/RAB3D/CTBP2/STXBP3/YKT6/VAMP8/USO1/PDZD8/STX8/STXBP1/STXBP2/VAPA/CALM1/EXOC2/EXOC8/VAPB/VPS11/EXOC6B/RALB/ESYT2/AHCYL1/EXOC7/CAV2/EXOC1/ATP2A2/STX5/EXOC3/SNAP29/ESYT1/VTI1B/PLEK/VMP1/STX12/EXOC4/VPS18/STX4	38
BP	GO:0045739	positive regulation of DNA repair	53/4220	129/18888	1.34609e-06	2.18968e-05	1.58014e-05	MGMT/MRGBP/SMCHD1/SMARCD2/UCHL5/SMARCA2/ARID1A/HMGB1/FUS/PARP1/EGFR/RPS3/SMARCC2/ACTR8/ACTR2/PNKP/RIF1/ARID2/XRCC1/HDGFL2/SETMAR/TRIM28/SMARCE1/ACTL6A/ACTB/EPC2/BRCC3/SMARCA4/BABAM1/DMAP1/TRRAP/DPF2/RUVBL1/INO80/TMEM161A/PRKDC/SMARCD1/MORF4L1/YY1/DHX9/PHF10/SMARCC1/MCRS1/BABAM2/SIRT6/ARID1B/EP400/TOP2B/UBE2N/SMARCD3/SMARCB1/RUVBL2/PBRM1	53
BP	GO:0002455	humoral immune response mediated by circulating immunoglobulin	29/4220	56/18888	1.37164e-06	2.22543e-05	1.60594e-05	C8A/HPX/C3/C1QC/SERPING1/C4B/C8B/C2/IGHM/C5/IGHG3/IGHG2/CFI/C4BPA/IGHA1/C1R/C4BPB/CD81/CLU/C7/C1QA/PTPRC/C6/C9/C1S/C1QB/C1QBP/PTPN6/C8G	29
BP	GO:0070085	glycosylation	86/4220	241/18888	1.46158e-06	2.36517e-05	1.70678e-05	STT3B/MAN2A1/POFUT2/ALG9/GALNT2/COG5/COG7/GBA2/GXYLT2/UBE2J1/TMEM260/MGAT1/GFPT1/TMTC3/GALNT7/POMGNT2/RPN1/UGGT2/EXT2/GXYLT1/EXT1/POMT2/ALG6/DPY19L3/NPC1/ALG8/RPN2/PGM3/ST6GALNAC1/MGAT5/TRIP11/B3GLCT/POGLUT2/COG2/ALG5/B4GALT1/GALNT17/POFUT1/DPM1/ALG2/MAN1A1/GOLGA2/EOGT/POGLUT3/MAN2A2/MAGT1/POMGNT1/COG3/FUT8/OGT/STT3A/DHDDS/ALG1/GALNT1/MPDU1/ARFGEF1/B3GAT3/UGGT1/COG6/MLEC/DDOST/GALNT4/MOGS/B3GNT9/…	86
BP	GO:0052548	regulation of endopeptidase activity	97/4220	280/18888	1.49014e-06	2.40512e-05	1.73561e-05	BCAP31/FAM162A/BOK/SERPINA3/DDX3X/PDCD5/ATP2A3/TIMP2/CARD9/CD44/SERPING1/LTF/BID/AHSG/KNG1/HDAC1/BAX/HMGB1/VCP/CYCS/SERPINH1/IGBP1/NCSTN/NLRP2/DIABLO/VTN/GSN/PICALM/RPS3/S100A9/SERPINA4/PAK2/NRDC/RECK/SERPINF1/LYN/SERPINA6/HSPD1/SERPINB9/RACK1/CTSD/ARL6IP1/SERPINA1/UACA/SERPINA10/SERPINB1/PDCD6/FIS1/ASPH/SERPINA5/MAP3K5/SERPIND1/SERPINA7/CSNK2A1/BCL2L13/PSME3/MMP9/HIP1/PLAUR/PCID2/NDUFA13/SERPINB…	97
BP	GO:0007041	lysosomal transport	55/4220	136/18888	1.55188e-06	2.49828e-05	1.80284e-05	SORL1/VPS51/SORT1/EHD3/TSG101/PSAP/VPS53/AP3D1/AP3B1/VCP/AP3M1/TMEM106B/VIPAS39/RAB7A/CHMP6/ANKFY1/HSPA1A/SCYL2/LIPA/CHMP4B/NPC1/ZFYVE16/LAMP2/NEDD4/RILP/UBXN6/CHMP2A/LRP1/VPS11/TGFBRAP1/SCARB2/PIK3R4/CHMP5/VPS4A/IGF2R/HGS/CHMP4A/CLU/VPS41/VPS4B/VAMP7/SNX27/HSPA8/USE1/BIN1/GAK/VPS33A/VPS52/CHMP3/DTX3L/VPS39/VPS16/VPS18/AP1G1/VPS35	55
BP	GO:0006901	vesicle coating	23/4220	40/18888	1.56651e-06	2.50883e-05	1.81045e-05	SAR1A/TRAPPC3/TRAPPC4/CSNK1D/TRAPPC9/AP3D1/AP3S1/CUL3/SAR1B/TMED9/SEC16A/PDCD6/TRAPPC13/ARFGAP2/PREB/GBF1/TRAPPC11/TMED2/ARFGAP3/TMED10/PPP6C/TRAPPC8/PEF1	23
BP	GO:0051693	actin filament capping	23/4220	40/18888	1.56651e-06	2.50883e-05	1.81045e-05	CAPG/SPTB/SPTA1/ADD2/TMOD1/DMTN/GSN/SPTBN1/TWF1/SPTAN1/ADD3/CAPZB/EPS8/CAPZA1/TMOD3/ADD1/TWF2/FLII/SPTBN2/CAPZA2/TRIOBP/SVIL/RDX	23
BP	GO:0071985	multivesicular body sorting pathway	26/4220	48/18888	1.5736e-06	2.51371e-05	1.81397e-05	SYTL4/SORT1/TSG101/LEPROT/VCP/VPS37B/STAM/CHMP6/CHMP4B/VPS28/VTA1/RILP/VPS36/UBXN6/CHMP2A/CHMP5/VPS4A/HGS/RAB27A/CHMP4A/PTPN23/VPS25/VPS4B/TMEM50B/CHMP3/PDCD6IP	26
BP	GO:0046824	positive regulation of nucleocytoplasmic transport	31/4220	62/18888	1.60563e-06	2.5583e-05	1.84615e-05	TARDBP/FLNA/PPM1A/HSP90AA1/RIOK2/BAG3/RBM22/KHDRBS1/IPO5/HCLS1/TRIM28/UBR5/CDH1/XPO4/JUP/NEDD4/CPSF6/DMAP1/TPR/GSK3B/PRKCD/DHX9/MAPK14/CAMK1/EMD/SMAD3/ANP32B/RAN/SIRT6/PRKACA/YWHAE	31
BP	GO:0090316	positive regulation of intracellular protein transport	42/4220	95/18888	1.71975e-06	2.73312e-05	1.9723e-05	PCM1/SAR1A/SORL1/BCAP31/TARDBP/PCNT/RIPOR1/FLNA/PPM1A/HSP90AA1/PDCD5/BAG3/ERGIC3/RUFY3/RBM22/IPO5/HCLS1/TRIM28/UBR5/CDH1/XPO4/SAR1B/JUP/TMEM30A/DMAP1/TPR/CDC42/CD81/GSK3B/PRKCD/B3GAT3/MAPK14/CAMK1/EMD/SMAD3/PDCD10/ANP32B/RAN/SIRT6/PRKACA/TM9SF4/YWHAE	42
BP	GO:0170033	L-amino acid metabolic process	63/4220	163/18888	1.79309e-06	2.84241e-05	2.05117e-05	ICMT/GGT1/CAD/P4HB/GCLM/MECP2/PHGDH/SLC25A12/ALDH18A1/MTAP/P4HA2/CPS1/GCLC/ASRGL1/DLST/GFPT1/PYCR1/CTPS1/GOT1/ASL/SDSL/QDPR/PYCR3/DDAH1/GSTZ1/MPST/GLUD1/DGLUCY/GART/SHMT2/GMPS/MRI1/ALDH5A1/GCAT/GLS/OAT/CRTAP/ATP2B4/P4HTM/KYAT3/ADSS1/PFAS/P4HA1/MTHFD1/PLOD2/KMO/ALDH4A1/ASS1/GLUL/CTPS2/ENOPH1/SEPHS1/PYCR2/IL4I1/SLC25A13/GOT2/NIT2/PLOD3/AASS/FAH/AASDHPPT/PARK7/ADSS2	63
BP	GO:1900046	regulation of hemostasis	34/4220	71/18888	1.81899e-06	2.87614e-05	2.07551e-05	GP1BA/PRDX2/ENPP4/FGB/CEACAM1/SERPINC1/F2/APOH/SERPING1/F12/FAP/PROS1/KNG1/DMTN/VTN/FGA/PDGFRA/CD9/PLAUR/FGG/KRT1/PRKCD/PLG/KLKB1/TMX1/HRG/EMILIN2/ANXA2/ANO6/THBS1/SERPINF2/APOE/CAV1/EMILIN1	34
BP	GO:0050818	regulation of coagulation	35/4220	74/18888	1.85388e-06	2.91645e-05	2.1046e-05	GP1BA/PRDX2/ENPP4/FGB/CEACAM1/SERPINC1/F2/APOH/SERPING1/F12/FAP/ANXA5/PROS1/KNG1/DMTN/VTN/FGA/PDGFRA/CD9/PLAUR/FGG/KRT1/PRKCD/PLG/KLKB1/TMX1/HRG/EMILIN2/ANXA2/ANO6/THBS1/SERPINF2/APOE/CAV1/EMILIN1	35
BP	GO:1904377	positive regulation of protein localization to cell periphery	35/4220	74/18888	1.85388e-06	2.91645e-05	2.1046e-05	CIB1/EPB41/EZR/EPB41L2/AGR2/ITGA3/CNPY4/EGFR/SPTBN1/EIF4G1/LGALS3/PPP1R9B/SORBS1/RER1/RACK1/ATP2B4/LRP1/ARF6/ATP2C1/DLG1/PDPK1/PRNP/PTPN9/PRKCI/PGRMC1/KIF5B/GNAI1/AKT1/ACSL3/ITGB1/RHOG/STX4/EPHA2/VPS35/NUMA1	35
BP	GO:0061045	negative regulation of wound healing	36/4220	77/18888	1.87226e-06	2.93793e-05	2.1201e-05	GP1BA/FGB/EPPK1/CEACAM1/F2/APOH/SERPING1/F12/FAP/PROS1/KNG1/MMRN1/CLASP1/VTN/FGA/CRK/PDGFRA/APCS/SLC12A2/CD9/PLAUR/FGG/ALOX5/KRT1/PRKCD/PLG/CASK/CD109/KLKB1/TMX1/HRG/ANXA2/SMAD3/THBS1/SERPINF2/APOE	36
BP	GO:0030038	contractile actin filament bundle assembly	47/4220	111/18888	1.91878e-06	2.9958e-05	2.16186e-05	EVL/CCN2/STMN1/CLASP1/ARHGAP28/CGNL1/ARHGEF18/SORBS1/PAK2/ELN/APOA1/CUL3/DNM2/FHOD1/S100A10/RAC1/SFRP1/SORBS3/CDC42/TPM1/ITGB5/NRP1/TACSTD2/NF2/TJP1/ACTG1/ROCK2/PXN/PDLIM1/ARHGEF10/SMAD3/ZYX/PPFIA1/SLC9A1/MTOR/ARAP1/FERMT2/ROCK1/SERPINF2/PFN1/CORO2B/LPAR1/RHOA/PPM1F/WASF2/F11R/ARRB1	47
BP	GO:0043149	stress fiber assembly	47/4220	111/18888	1.91878e-06	2.9958e-05	2.16186e-05	EVL/CCN2/STMN1/CLASP1/ARHGAP28/CGNL1/ARHGEF18/SORBS1/PAK2/ELN/APOA1/CUL3/DNM2/FHOD1/S100A10/RAC1/SFRP1/SORBS3/CDC42/TPM1/ITGB5/NRP1/TACSTD2/NF2/TJP1/ACTG1/ROCK2/PXN/PDLIM1/ARHGEF10/SMAD3/ZYX/PPFIA1/SLC9A1/MTOR/ARAP1/FERMT2/ROCK1/SERPINF2/PFN1/CORO2B/LPAR1/RHOA/PPM1F/WASF2/F11R/ARRB1	47
BP	GO:0032092	positive regulation of protein binding	28/4220	54/18888	2.01217e-06	3.13375e-05	2.26141e-05	EPB41/APP/TAF1/ADD2/NVL/PPP2CA/STK3/VTN/PIN1/FLOT1/USP9X/LRP1/MMP9/RALB/NRP1/GSK3B/ADD1/B2M/IDE/RIPK2/ANXA2/RPL11/HIP1R/APOE/RAN/DTX3L/TRIM21/NMD3	28
BP	GO:0090174	organelle membrane fusion	50/4220	121/18888	2.1694e-06	3.37017e-05	2.43201e-05	SNAP23/VCPIP1/RAB8A/C2CD5/YIPF5/TMEM175/PIP4K2A/BET1/VIPAS39/VAMP8/RAB7A/USO1/CHMP6/ANKFY1/TBC1D4/TOM1/CHMP4B/SPG11/STX8/STXBP1/PIP4K2B/CHMP2A/VPS11/TGFBRAP1/CHMP5/VPS4A/SEPTIN8/ANXA1/CHMP4A/VPS41/CAV2/VAMP7/CORO1A/STX5/ANXA2/SNAP29/GOSR1/VPS33A/VTI1B/STX12/EEA1/CHMP3/GOSR2/SEC22B/VPS39/VPS33B/VPS16/VPS8/VPS18/STX4	50
BP	GO:0033866	nucleoside bisphosphate biosynthetic process	29/4220	57/18888	2.19785e-06	3.38895e-05	2.44557e-05	ACSS1/ACSL1/DLAT/GCDH/PAPSS1/ACACA/ACOT7/ACSL4/ACSF3/MMUT/ACLY/PDHX/MPC2/PDHA1/DCAKD/HSD17B12/DLD/ACSL5/COASY/SLC25A1/TECR/ELOVL5/PDHB/ACAT1/ELOVL1/PDK1/MLYCD/PPT1/ACSL3	29
BP	GO:0034030	ribonucleoside bisphosphate biosynthetic process	29/4220	57/18888	2.19785e-06	3.38895e-05	2.44557e-05	ACSS1/ACSL1/DLAT/GCDH/PAPSS1/ACACA/ACOT7/ACSL4/ACSF3/MMUT/ACLY/PDHX/MPC2/PDHA1/DCAKD/HSD17B12/DLD/ACSL5/COASY/SLC25A1/TECR/ELOVL5/PDHB/ACAT1/ELOVL1/PDK1/MLYCD/PPT1/ACSL3	29
BP	GO:0034033	purine nucleoside bisphosphate biosynthetic process	29/4220	57/18888	2.19785e-06	3.38895e-05	2.44557e-05	ACSS1/ACSL1/DLAT/GCDH/PAPSS1/ACACA/ACOT7/ACSL4/ACSF3/MMUT/ACLY/PDHX/MPC2/PDHA1/DCAKD/HSD17B12/DLD/ACSL5/COASY/SLC25A1/TECR/ELOVL5/PDHB/ACAT1/ELOVL1/PDK1/MLYCD/PPT1/ACSL3	29
BP	GO:0031503	protein-containing complex localization	71/4220	191/18888	2.21002e-06	3.39928e-05	2.45302e-05	PCM1/DBN1/EZR/AP2A1/RAB8A/AKAP9/RIOK2/SLC1A1/XPO1/LSG1/AP3D1/MIOS/ZDHHC3/ABCE1/IFT74/SCRIB/SYNE1/ATM/NUP88/ADAM10/WASHC5/AP2B1/ARL3/DNM3/FXR1/GPC4/IFT140/GRIPAP1/RPS15/LMNB2/RALB/DAG1/PML/FKBP4/TNFAIP2/HIP1/LMNA/MDN1/AP2S1/ITGB3/ATAD1/NPTN/DLG1/SDAD1/OGT/IPO9/HNRNPU/NPM1/NOP9/LMNB1/RCC2/GPC6/EIF6/EXOC3/AP2A2/TTC21B/STAU1/KIF5B/DYNLL1/ERBB2/SEH1L/RAN/PURA/LPAR1/DYNC2H1/NDC1/IFT172/VAC14/VPS35/AP2M…	71
BP	GO:0032986	protein-DNA complex disassembly	15/4220	21/18888	2.26059e-06	3.46848e-05	2.50296e-05	HMGA1/SMARCD2/SUPT16H/ARID1A/SMARCC2/ARID2/SMARCE1/SET/SMARCA4/SSRP1/SMARCD1/RPL23/SMARCC1/SMARCD3/SMARCB1	15
BP	GO:0042398	cellular modified amino acid biosynthetic process	25/4220	46/18888	2.2989e-06	3.50991e-05	2.53286e-05	PLSCR1/GGT1/GCLM/PTDSS1/CKB/SLC1A1/GATM/GCLC/GART/CHDH/PTDSS2/MTHFD1L/ACADM/MTHFD1/PLOD2/ATIC/GSS/GGT5/HAGH/ALDH9A1/SLC27A1/TMLHE/PLOD3/PARK7/ALDH7A1	25
BP	GO:0071763	nuclear membrane organization	25/4220	46/18888	2.2989e-06	3.50991e-05	2.53286e-05	TARDBP/DCTN1/TOR1AIP1/BANF1/CHMP6/RCC1/AKAP8L/CHMP4B/PAFAH1B1/LPIN1/CHMP2A/CHMP5/PRKCA/VPS4A/CHMP4A/VPS4B/VRK1/NSFL1C/TOR1A/EMD/UBE2I/LEMD2/BROX/CHMP3/TMEM43	25
BP	GO:0007052	mitotic spindle organization	53/4220	131/18888	2.34892e-06	3.5775e-05	2.58163e-05	ABRAXAS2/PCNT/DRG1/FLNA/CEP192/DYNC1H1/CLTC/DCTN1/STMN1/CKAP5/VCP/CLASP1/NUDC/PTPA/KIF23/SMC1A/LSM14A/SMC3/CHMP6/HSPA1A/RCC1/CHMP4B/INTS13/CHMP2A/ZNF207/NUP62/CCDC61/TPR/CHMP5/GOLGA2/CHMP4A/VPS4B/POLDIP2/EML3/RAE1/KPNB1/STAG1/HNRNPU/TUBG1/DCTN2/ARHGEF10/SUN2/MAP4/KIF2A/WRAP73/GNAI1/RAN/CHMP3/AAAS/RHOA/STAG2/MAP1S/NUMA1	53
BP	GO:0007163	establishment or maintenance of cell polarity	81/4220	226/18888	2.39509e-06	3.63024e-05	2.61969e-05	ANK1/DCTN1/MARK2/FLOT2/CYTH1/CRKL/RUFY3/CKAP5/CLASP1/SIPA1/SCRIB/GJA1/IGF1R/LLGL1/GSN/ERBIN/RHOJ/ACTR2/DOCK7/MAP1B/CRK/GPSM1/ACTB/CDC42BPB/RACK1/CORO7/DST/PAFAH1B1/FSCN1/RAC1/DOCK2/PTK2/RAB10/RICTOR/CDC42/DOCK8/LMNA/ARF6/CTNNA1/STK25/ACTR3/GSK3B/ILK/GBF1/DLG1/CAP1/SH3BP1/MYO18A/HTT/SNX27/PARVA/ARFGEF1/NSFL1C/RAP1B/PARVB/WDR1/ROCK2/PDLIM1/PRKCI/SHTN1/WNT5A/SLC9A1/MAP4/ROCK1/MSN/TCIRG1/DYNLT1/MAPRE…	81
BP	GO:0006637	acyl-CoA metabolic process	42/4220	96/18888	2.40107e-06	3.63024e-05	2.61969e-05	ACSS1/ACSL1/DLAT/GCDH/GPAT4/ACOT1/ACACA/DLST/ACOT7/ACSL4/ACSF3/ACSM3/MMUT/HSD17B4/ACLY/ABCD1/PDHX/MPC2/PDHA1/SUCLG2/HSD17B12/ACOT9/DLD/ACSL5/SLC25A1/TECR/ELOVL5/PDHB/DGAT1/ACAT1/ELOVL1/OGDH/PDK1/MLYCD/NUDT19/ACSF2/PPT1/ACSL3/AASS/SUCLA2/SUCLG1/ACOT8	42
BP	GO:0035383	thioester metabolic process	42/4220	96/18888	2.40107e-06	3.63024e-05	2.61969e-05	ACSS1/ACSL1/DLAT/GCDH/GPAT4/ACOT1/ACACA/DLST/ACOT7/ACSL4/ACSF3/ACSM3/MMUT/HSD17B4/ACLY/ABCD1/PDHX/MPC2/PDHA1/SUCLG2/HSD17B12/ACOT9/DLD/ACSL5/SLC25A1/TECR/ELOVL5/PDHB/DGAT1/ACAT1/ELOVL1/OGDH/PDK1/MLYCD/NUDT19/ACSF2/PPT1/ACSL3/AASS/SUCLA2/SUCLG1/ACOT8	42
BP	GO:0031400	negative regulation of protein modification process	136/4220	426/18888	2.55091e-06	3.84741e-05	2.77641e-05	NCK2/PWP1/SLC8A1/G6PD/CADM4/CIB1/TARDBP/P3H1/PPP1R8/CEACAM1/HEXIM1/TSG101/TAF1/ADNP/U2AF2/SNX6/GCLC/BAX/PPP2CA/NXN/CRKL/PTPN1/DMTN/ADARB1/NIBAN1/PTPA/IPO5/RPS3/IPO7/HSPB1/EIF4G1/LGALS3/SWAP70/BAG2/PAK2/IKBKB/TAF7/MYADM/UFL1/PKN1/CORO1C/CHMP6/PARP14/AGT/LYN/HSPA1A/RACK1/RELA/DEPTOR/VPS28/ENPP1/USP4/HINT2/MGAT5/TSC2/PRKAA1/THY1/CALM1/FBLN1/OXR1/GTPBP4/CDK5RAP1/UBXN1/CRTAP/ATP2B4/PLPP3/CDK5/DUSP3/SF…	136
BP	GO:0006399	tRNA metabolic process	74/4220	202/18888	2.5605e-06	3.85253e-05	2.7801e-05	DDX1/TARBP1/NSUN2/EXOSC9/NAT10/POLR3A/RTCB/ELP1/TARS2/OSGEPL1/CARS2/IARS2/TRMT2A/NARS1/RPP30/WDR6/FARSB/GTF3C1/TRMT11/MARS2/SSB/ELP2/DTD1/VARS2/HARS2/KARS1/POP1/EXOSC2/FARSA/WARS2/CDK5RAP1/POLR3E/TRMT61B/PARS2/GTF3C5/YARS2/FAM98B/FAM98A/SEPSECS/RTRAF/TRMT112/NARS2/HSD17B10/TRNT1/TARS1/PRORP/AARS2/ELAC2/THUMPD1/RARS2/QTRT2/CDKAL1/GTF3C4/LARS2/RPP38/TP53RK/TRMT10C/EXOSC10/DUS3L/GTF3C3/PUS1/GTF3C2/A…	74
BP	GO:0030199	collagen fibril organization	32/4220	66/18888	2.58886e-06	3.87643e-05	2.79735e-05	COL6A1/COL12A1/FKBP10/COL5A1/CYP1B1/LUM/LOXL2/TNXB/SERPINH1/FMOD/COLGALT1/VIPAS39/EXT1/CRTAP/COL3A1/P3H4/P4HA1/EFEMP2/AEBP1/COL1A2/MMP11/PXDN/COL1A1/ANXA2/COL5A2/SERPINF2/NF1/PLOD3/COL18A1/VPS33B/EMILIN1/COL14A1	32
BP	GO:0032507	maintenance of protein location in cell	32/4220	66/18888	2.58886e-06	3.87643e-05	2.79735e-05	SORL1/TXN/GPAA1/DBN1/CIZ1/SUN1/ANK3/HK1/OS9/VPS13A/SYNE1/GSN/RER1/TWF1/SP100/SKP1/CDK5/PML/VPS13C/RANGAP1/VPS13D/HK2/TWF2/HNRNPU/TMSB4X/HSPA5/TMED2/SUN2/AKT1/CAV1/PARK7/KDELR1	32
BP	GO:0030195	negative regulation of blood coagulation	26/4220	49/18888	2.64109e-06	3.94513e-05	2.84692e-05	GP1BA/FGB/CEACAM1/F2/APOH/SERPING1/F12/FAP/PROS1/KNG1/VTN/FGA/PDGFRA/CD9/PLAUR/FGG/KRT1/PRKCD/PLG/KLKB1/TMX1/HRG/ANXA2/THBS1/SERPINF2/APOE	26
BP	GO:0034975	protein folding in endoplasmic reticulum	10/4220	11/18888	2.69562e-06	3.99161e-05	2.88047e-05	P4HB/ERO1A/ERO1B/HSP90B1/CALR/CANX/PDIA3/DNAJC10/HSPA5/DNAJC3	10
BP	GO:1904869	regulation of protein localization to Cajal body	10/4220	11/18888	2.69562e-06	3.99161e-05	2.88047e-05	TCP1/CCT8/CCT5/CCT6A/CCT7/CCT3/CCT2/CCT4/LARP7/DKC1	10
BP	GO:1904871	positive regulation of protein localization to Cajal body	10/4220	11/18888	2.69562e-06	3.99161e-05	2.88047e-05	TCP1/CCT8/CCT5/CCT6A/CCT7/CCT3/CCT2/CCT4/LARP7/DKC1	10
BP	GO:0001952	regulation of cell-matrix adhesion	51/4220	125/18888	2.6979e-06	3.99161e-05	2.88047e-05	CDH13/CIB1/TLN1/UTRN/POSTN/COL16A1/MACF1/CLASP1/DMTN/CDK6/BCL2/CORO1C/JUP/THY1/S100A10/RAC1/PTK2/BST1/PEAK1/DUSP3/DAG1/SFRP1/PLEKHA2/NRP1/NF2/ITGB3/GSK3B/POLDIP2/EFEMP2/CASK/ACTG1/SLK/HRG/RCC2/ROCK2/MAP4K4/RASA1/SMAD3/SLC9A1/THBS1/FERMT2/ROCK1/MMP14/PTPRA/NF1/RHOA/PPM1F/LIMS1/RRAS/VCL/APOD	51
BP	GO:0006337	nucleosome disassembly	14/4220	19/18888	2.76037e-06	4.06467e-05	2.93319e-05	HMGA1/SMARCD2/SUPT16H/ARID1A/SMARCC2/ARID2/SMARCE1/SET/SMARCA4/SSRP1/SMARCD1/SMARCC1/SMARCD3/SMARCB1	14
BP	GO:0072376	protein activation cascade	14/4220	19/18888	2.76037e-06	4.06467e-05	2.93319e-05	GP1BA/FGB/FLNA/APOH/F12/F13B/FGA/F13A1/RASAL2/FBLN1/FGG/ITGB3/KLKB1/PRCP	14
BP	GO:0032509	endosome transport via multivesicular body sorting pathway	23/4220	41/18888	2.81397e-06	4.12406e-05	2.97604e-05	SORT1/TSG101/LEPROT/VCP/VPS37B/STAM/CHMP6/CHMP4B/VPS28/VTA1/RILP/VPS36/UBXN6/CHMP2A/CHMP5/VPS4A/HGS/CHMP4A/PTPN23/VPS25/VPS4B/TMEM50B/CHMP3	23
BP	GO:0032781	positive regulation of ATP-dependent activity	23/4220	41/18888	2.81397e-06	4.12406e-05	2.97604e-05	PLSCR1/TOR1AIP1/MSH6/SSBP1/TOR1AIP2/ATP1B1/SETMAR/DNAJC9/DNAJB1/ATP1B3/TPM1/CHTOP/GABARAPL2/HNRNPU/MSH2/DNAJC10/DHX9/AHSA1/DNAJB2/VMP1/PFN1/DNAJB11/MSH3	23
BP	GO:0034599	cellular response to oxidative stress	87/4220	248/18888	2.84221e-06	4.15565e-05	2.99884e-05	AIF1/PRDX2/TXN/G6PD/CAT/SETX/CYP1B1/CHCHD2/CAMKK2/SLC1A1/LONP1/HM13/SOD2/SOD3/PKD2/CHUK/GSR/PARP1/MMP2/MPO/EGFR/RPS3/ATM/PYCR1/SLC25A24/PDGFRA/NUDT2/CHCHD4/VKORC1L1/HSPA1A/RACK1/RELA/NME2/ABCD1/STAT6/PRKAA1/GPX8/OXR1/PPIF/MAP3K5/ERMP1/MMP9/MEAK7/TPM1/APOA4/MAP2K4/TMEM161A/STK25/ALOX5/EIF2S1/FUT8/RIPK1/ZNF580/PRKCD/GPX1/PRDX1/MAPK3/PRDX5/NAGLU/ABCC1/PNPLA8/ALDH3B1/SOD1/ATP2A2/PXN/AIFM1/PYCR2/PPIA/…	87
BP	GO:0045807	positive regulation of endocytosis	60/4220	155/18888	2.94712e-06	4.29892e-05	3.10223e-05	LYAR/AP2A1/C3/TSG101/CD14/TF/CYBA/C4B/BCR/AHSG/C2/PLCG2/FCN3/SYNE1/APOA2/VTN/H1-1/MIB1/INSR/HNRNPK/ITGA2/ANKFY1/FLOT1/CFP/RAB21/APOA1/SFRP4/VPS28/DOCK2/LRP1/HIP1/FMR1/CDC42/RAB27A/CALR/NEDD4L/CLU/ATAD1/BICD1/B2M/MYO18A/CD63/PTPRC/TOR1A/SOD1/ANXA2/BIN1/WNT5A/ANO6/CD151/LMAN2/SYK/PPT1/APPL1/APOE/PICK1/APPL2/RAB31/ARRB1/AP2M1	60
BP	GO:0006898	receptor-mediated endocytosis	90/4220	259/18888	3.03276e-06	4.41348e-05	3.1849e-05	SORL1/EZR/AP2A1/SNX1/CEACAM1/MRC1/C3/CLTC/PDLIM7/CD14/TF/DPP4/DNAJC13/ITGB2/SCRIB/PLCG2/UBQLN2/SYNE1/VTN/PICALM/AP1S1/LRPAP1/H1-1/FCHO2/INSR/HNRNPK/ITGAM/AP2B1/SNX17/ITGAV/GRK2/FLOT1/SCYL2/SNX9/RAB21/FNBP1L/AAK1/DNM3/SFRP4/ITSN1/DNM2/DNM1/NEDD4/ARF1/RAC1/STAB1/ITGA4/LRP1/CD9/SCARB2/RALB/HIP1/FMR1/IGF2R/HGS/ARF6/CD81/CLU/AP2S1/ITGB3/ATAD1/CANX/CAP1/BICD1/B2M/CAV2/CD63/CTTN/ITCH/SDCBP/RAB5A/TFRC/GR…	90
BP	GO:0006906	vesicle fusion	49/4220	119/18888	3.07892e-06	4.47019e-05	3.22583e-05	SNAP23/RAB8A/C2CD5/YIPF5/TMEM175/PIP4K2A/BET1/VIPAS39/VAMP8/RAB7A/USO1/CHMP6/ANKFY1/TBC1D4/TOM1/CHMP4B/SPG11/STX8/STXBP1/PIP4K2B/CHMP2A/VPS11/TGFBRAP1/CHMP5/VPS4A/SEPTIN8/ANXA1/CHMP4A/VPS41/CAV2/VAMP7/CORO1A/STX5/ANXA2/SNAP29/GOSR1/VPS33A/VTI1B/STX12/EEA1/CHMP3/GOSR2/SEC22B/VPS39/VPS33B/VPS16/VPS8/VPS18/STX4	49
BP	GO:1903035	negative regulation of response to wounding	43/4220	100/18888	3.18422e-06	4.6123e-05	3.32838e-05	GP1BA/FGB/EPPK1/CEACAM1/F2/PTPRS/APOH/SERPING1/F12/FAP/PROS1/KNG1/MMRN1/CLASP1/VTN/FGA/RTCA/CRK/GIT1/PDGFRA/APCS/SLC12A2/CD9/PLAUR/FGG/ALOX5/KRT1/PRKCD/PLG/CASK/CD109/KLKB1/TMX1/HRG/ANXA2/SMAD3/THBS1/CERS2/SERPINF2/APOE/PTPN6/MDK/STAT3	43
BP	GO:0046474	glycerophospholipid biosynthetic process	76/4220	210/18888	3.19672e-06	4.61964e-05	3.33367e-05	PLSCR1/AGPAT5/GPAA1/PTDSS1/AGPAT3/INPP5D/PI4K2B/PIP5K1A/GPAT4/BPNT1/PIGX/MTMR4/DHRS7B/MTMR14/PLD1/HDHD5/PIGO/CDIPT/PTPMT1/PLD2/CHKB/PLCG2/EFR3A/APOA2/PIP4K2A/SLC44A1/ATM/DGKE/LPCAT4/PLA2G4A/LPCAT1/SLC30A5/LPCAT2/APOA1/LPCAT3/FABP5/LPIN1/PIP4K2B/INPPL1/MTMR1/PTDSS2/PIP4K2C/PGAP1/DPM1/PIK3R4/PIK3C2B/CEPT1/PIK3C2A/PIK3CA/INPP4A/MPPE1/TAMM41/PIGS/TTC7B/CAPN2/SELENOI/DGKA/PGS1/PLSCR3/SACM1L/MBOAT7/INP…	76
BP	GO:0009615	response to virus	131/4220	409/18888	3.21081e-06	4.62922e-05	3.34059e-05	TBK1/DEFA1/ABCF3/PLSCR1/PHB2/EIF2AK2/STAT1/ITGB6/DDX1/CCT5/PCBP2/TLR2/DDX21/G3BP1/APOB/DDX3X/HSP90AA1/POLR3A/STMN1/NCBP1/CARD9/IKBKG/CHUK/EEF1G/MX2/BAX/DHX15/STAT2/DHX36/ISG20/ADARB1/AUP1/BANF1/FCN3/DCLK1/TRAF6/NDUFAF4/MOV10/AP1S1/ELMOD2/HSPB1/EXOSC5/ENO1/CDK6/HNRNPUL1/IKBKB/PDE12/BCL2/LSM14A/VAMP8/NT5C2/TRIM25/TRIM28/DHX16/IFIT1/IFIH1/EIF2AK4/OAS3/EXT1/RELA/GTF2F1/RPS15A/NFKB1/TRIM32/CFL1/CNOT7/…	131
BP	GO:0000381	regulation of alternative mRNA splicing, via spliceosome	28/4220	55/18888	3.22746e-06	4.63175e-05	3.34241e-05	THRAP3/TIA1/WTAP/RBPMS/ZBTB7A/SRSF2/CELF1/RBMX/KHDRBS1/SAP18/MAGOH/RBM15B/HNRNPA1/FMR1/RBM25/DDX5/PUF60/RBM8A/PTBP1/HNRNPU/SMU1/RBM15/DDX17/TRA2B/SRSF6/RBM47/HNRNPL/RNPS1	28
BP	GO:0042743	hydrogen peroxide metabolic process	28/4220	55/18888	3.22746e-06	4.63175e-05	3.34241e-05	PRDX2/TXN/CAT/SOD2/CYBA/HP/MPO/EGFR/HBD/HBA1/EPX/ACOX1/HBG1/RAC1/HBB/MAOB/APOA4/GPX1/PRDX1/GPX3/PRDX5/NNT/SOD1/PXDN/CYBB/PRDX3/PRDX4/PARK7	28
BP	GO:0045022	early endosome to late endosome transport	24/4220	44/18888	3.35851e-06	4.8087e-05	3.47011e-05	EZR/FLNA/DNAJC13/WDR81/RAB7A/RAB21/STX8/SNX3/RILP/MAP2K2/VPS11/PIK3R4/PTPN23/NF2/MAP2K1/MAPK3/SNX12/RAB5A/WDR91/MSN/EEA1/CHMP3/MAPK1/RDX	24
BP	GO:0006167	AMP biosynthetic process	11/4220	13/18888	3.38596e-06	4.83687e-05	3.49043e-05	NUDT2/GART/ADSL/PAICS/ADSS1/PFAS/ADA/ATIC/APRT/ADSS2/HPRT1	11
BP	GO:0045070	positive regulation of viral genome replication	19/4220	31/18888	3.43619e-06	4.89735e-05	3.53408e-05	PABPC1/TOP2A/DDX3X/PPIE/LARP1/ADARB1/DDB1/PDE12/IFIT1/PKN2/CNOT7/VAPB/SRPK1/HACD3/ADAR/PPIA/STAU1/TOP2B/SRPK2	19
BP	GO:0048308	organelle inheritance	12/4220	15/18888	3.48803e-06	4.93727e-05	3.56288e-05	VCPIP1/MAP2K2/GOLGA2/STK25/MAP2K1/GBF1/MAPK3/VRK1/YWHAZ/STX5/PDCD10/MAPK1	12
BP	GO:0048313	Golgi inheritance	12/4220	15/18888	3.48803e-06	4.93727e-05	3.56288e-05	VCPIP1/MAP2K2/GOLGA2/STK25/MAP2K1/GBF1/MAPK3/VRK1/YWHAZ/STX5/PDCD10/MAPK1	12
BP	GO:1904874	positive regulation of telomerase RNA localization to Cajal body	12/4220	15/18888	3.48803e-06	4.93727e-05	3.56288e-05	TCP1/CCT8/CCT5/CCT6A/NHP2/CCT7/CCT3/CCT2/RUVBL1/CCT4/DKC1/RUVBL2	12
BP	GO:0097581	lamellipodium organization	40/4220	91/18888	3.58807e-06	5.06734e-05	3.65675e-05	CDH13/NCK2/SNX2/SNX1/HSP90AA1/CD44/DMTN/CYFIP1/BIN3/ACTR2/TWF1/CORO1C/ABI2/NUP85/CORO1B/FSCN1/RAC1/CDC42/PIK3CA/CAPZB/ARHGEF6/ACTR3/TWF2/CTTN/PARVB/ABI3/HRG/RREB1/VAV2/MTOR/NCKAP1/ARPC2/ABI1/MYO9B/ITGB1/WASF2/ARHGEF7/VCL/EPHA2/ABLIM1	40
BP	GO:0061025	membrane fusion	68/4220	183/18888	3.63963e-06	5.1285e-05	3.70088e-05	SNAP23/DNM1L/VCPIP1/BLOC1S6/RAB8A/C2CD5/YIPF5/DPP4/TMEM175/GCA/PIP4K2A/NAPG/YKT6/BET1/VIPAS39/VAMP8/RAB7A/USO1/CHMP6/ANKFY1/TBC1D4/TOM1/CHMP4B/SPG11/STX8/STXBP1/VAPA/PIP4K2B/FOLR2/CHMP2A/SERPINA5/HUWE1/VPS11/CD9/TGFBRAP1/CHMP5/VPS4A/SEPTIN8/NAPA/ANXA1/CHMP4A/VPS41/CAV2/VAMP7/NSF/NSFL1C/CORO1A/STX5/USE1/ANXA2/SNAP29/GOSR1/VPS33A/VTI1B/STX18/NECTIN2/STX12/EEA1/CHMP3/GOSR2/SEC22B/CHP1/VPS39/VPS33B/V…	68
BP	GO:2001252	positive regulation of chromosome organization	46/4220	110/18888	3.7005e-06	5.19461e-05	3.74859e-05	TCP1/CCT8/CCT5/CCT6A/FEN1/UCHL5/CCT7/ATRX/HNRNPD/RAD50/DHX36/HNRNPA2B1/CCT3/NBN/ACTR8/ATM/MPHOSPH8/PNKP/TRIM28/ACTL6A/CCT2/MRE11/RAD21/MAP3K4/TPR/HNRNPA1/RUVBL1/PML/NCAPG2/NEK7/SMC2/CCT4/INO80/MAPK3/YY1/PPP1R10/SMC5/DKC1/XRCC5/MCRS1/SIRT6/CTNNB1/MAPK1/GNL3/RUVBL2/NUMA1	46
BP	GO:0072665	protein localization to vacuole	39/4220	88/18888	3.70327e-06	5.19461e-05	3.74859e-05	SORL1/SORT1/TSG101/VPS53/VPS13A/AP3D1/AP3B1/VPS37B/AP3M1/STAM/RAB7A/VPS28/ZFYVE16/LAMP2/NEDD4/VPS36/SCARB2/PIK3R4/VPS13C/VPS4A/MEAK7/HGS/PTPN23/SH3GLB1/CD81/VPS25/CLU/VPS41/VPS13D/RRAGC/HSPA8/ROCK2/SH3BP4/AKT1/RRAGA/GBP1/RTN4/VPS8/LAMTOR1	39
BP	GO:2000781	positive regulation of double-strand break repair	38/4220	85/18888	3.80384e-06	5.32366e-05	3.84171e-05	MGMT/MRGBP/SMCHD1/SMARCD2/SMARCA2/ARID1A/FUS/PARP1/SMARCC2/ACTR2/PNKP/RIF1/ARID2/HDGFL2/SETMAR/SMARCE1/ACTL6A/ACTB/EPC2/SMARCA4/DMAP1/TRRAP/DPF2/RUVBL1/PRKDC/SMARCD1/MORF4L1/PHF10/SMARCC1/SIRT6/ARID1B/EP400/TOP2B/UBE2N/SMARCD3/SMARCB1/RUVBL2/PBRM1	38
BP	GO:0035384	thioester biosynthetic process	25/4220	47/18888	3.87081e-06	5.39309e-05	3.89182e-05	ACSS1/ACSL1/DLAT/GCDH/ACACA/ACSL4/ACSF3/MMUT/ACLY/PDHX/MPC2/PDHA1/HSD17B12/DLD/ACSL5/SLC25A1/TECR/ELOVL5/PDHB/ACAT1/ELOVL1/PDK1/MLYCD/PPT1/ACSL3	25
BP	GO:0071616	acyl-CoA biosynthetic process	25/4220	47/18888	3.87081e-06	5.39309e-05	3.89182e-05	ACSS1/ACSL1/DLAT/GCDH/ACACA/ACSL4/ACSF3/MMUT/ACLY/PDHX/MPC2/PDHA1/HSD17B12/DLD/ACSL5/SLC25A1/TECR/ELOVL5/PDHB/ACAT1/ELOVL1/PDK1/MLYCD/PPT1/ACSL3	25
BP	GO:0006360	transcription by RNA polymerase I	34/4220	73/18888	3.98913e-06	5.54551e-05	4.00181e-05	PWP1/LYAR/DDX21/FLNA/CAVIN1/TAF1/MYBBP1A/PHF8/POLR1A/SF3B1/NOL11/NCL/POLR2H/SMARCA4/UTP15/BAZ1B/DHX33/SMARCA5/POLR1B/WDR75/CARM1/GTF2H1/ZMPSTE24/DEK/MTOR/ERCC2/ERBB2/WDR43/HEATR1/POLR1E/UBTF/CREBBP/SMARCB1/POLR2E	34
BP	GO:0018279	protein N-linked glycosylation via asparagine	16/4220	24/18888	4.25077e-06	5.88291e-05	4.24529e-05	STT3B/UBE2J1/MGAT1/RPN1/UGGT2/ALG8/RPN2/MGAT5/ALG5/DPM1/MAGT1/FUT8/STT3A/UGGT1/DDOST/OSTC	16
BP	GO:0046039	GTP metabolic process	16/4220	24/18888	4.25077e-06	5.88291e-05	4.24529e-05	IMPDH2/NME3/GTPBP1/NME4/IMPDH1/OPA1/NME2/NME7/EFL1/AK3/AK4/NME1/GNAI3/RAN/MFN1/RAB23	16
BP	GO:1900047	negative regulation of hemostasis	26/4220	50/18888	4.33535e-06	5.98664e-05	4.32014e-05	GP1BA/FGB/CEACAM1/F2/APOH/SERPING1/F12/FAP/PROS1/KNG1/VTN/FGA/PDGFRA/CD9/PLAUR/FGG/KRT1/PRKCD/PLG/KLKB1/TMX1/HRG/ANXA2/THBS1/SERPINF2/APOE	26
BP	GO:0008360	regulation of cell shape	55/4220	140/18888	4.44841e-06	6.12914e-05	4.42298e-05	SPTA1/EZR/EPB41L3/F2/MARK2/MYO10/ITGB2/EPB42/DMTN/CYFIP1/PLXNA4/LIMD1/PHIP/MYL12B/ARHGEF18/FMNL2/RHOJ/CRK/PLXNA1/MYH14/DIAPH1/MYH10/SEPTIN7/ALDOA/PLXNB2/RAC1/PLXNB1/PTK2/DAG1/TPM1/ANXA1/BAIAP2/EPS8/NF2/DLG1/FN1/PLXND1/PARVA/PARVB/WDR1/CORO1A/HEXB/RASA1/ZMPSTE24/GNA13/ARAP1/FERMT2/MSN/PLXNC1/LPAR1/MYH9/RHOG/PRPF40A/F11R/RDX	55
BP	GO:0031623	receptor internalization	51/4220	127/18888	4.66389e-06	6.39066e-05	4.61169e-05	EZR/AP2A1/SNX1/CEACAM1/CLTC/ITGB2/SCRIB/PLCG2/UBQLN2/SYNE1/PICALM/LRPAP1/INSR/AP2B1/GRK2/FLOT1/SCYL2/DNM3/SFRP4/DNM2/DNM1/NEDD4/ARF1/LRP1/CD9/RALB/HIP1/FMR1/HGS/CD81/AP2S1/ITGB3/ATAD1/CD63/ITCH/SDCBP/RAB5A/TFRC/GRB2/ANXA2/AP2A2/SYK/PICK1/ITGB1/CAV1/LPAR1/RAB31/ANKRD13A/VAC14/ARRB1/AP2M1	51
BP	GO:0019068	virion assembly	20/4220	34/18888	4.66567e-06	6.39066e-05	4.61169e-05	DDX6/TSG101/SPCS1/VPS37B/PC/RAB1A/CHMP6/CHMP4B/VPS28/NEDD4/CHMP2A/CHMP5/VPS4A/CHMP4A/RAB1B/VPS4B/RAB43/APOE/CHMP3/PDCD6IP	20
BP	GO:0034329	cell junction assembly	142/4220	453/18888	4.66907e-06	6.39066e-05	4.61169e-05	CDH13/CLDN10/TLR2/ANK2/APP/ESAM/TLN1/MECP2/EPB41L3/PDLIM5/SDK2/MYO1C/ADNP/COL16A1/TLN2/TRIP6/ADD2/PTPRS/PIP5K1A/MACF1/CDH2/BCR/ACE/CHD4/CRKL/PKP2/CLASP1/DMTN/ITGA5/ACTN1/AGRN/GJA1/ITGB4/EIF4G1/ROBO2/SORBS1/MAP1B/LAMA3/CRK/PAK2/IKBKB/ITGA2/BCL2/CORO1C/AFDN/MYCBP2/EPHB3/FLOT1/CDH1/AGT/ACTB/FARP1/HDAC7/DNM3/PLEC/PKN2/NLGN4X/DST/JUP/CLDN4/TPBG/GPC4/THY1/S100A10/PLXNB2/FSCN1/RAC1/FZD1/PLXNB1/CDH11/PEC…	142
BP	GO:0050819	negative regulation of coagulation	27/4220	53/18888	4.74158e-06	6.47564e-05	4.67302e-05	GP1BA/FGB/CEACAM1/F2/APOH/SERPING1/F12/FAP/ANXA5/PROS1/KNG1/VTN/FGA/PDGFRA/CD9/PLAUR/FGG/KRT1/PRKCD/PLG/KLKB1/TMX1/HRG/ANXA2/THBS1/SERPINF2/APOE	27
BP	GO:0019076	viral release from host cell	18/4220	29/18888	4.82989e-06	6.53876e-05	4.71857e-05	TSG101/VPS37B/DDB1/PC/RAB7A/TRIM25/IST1/CHMP6/CHMP4B/VAPA/CHMP2A/CHMP5/VPS4A/CHMP4A/VPS4B/CAV2/PPIA/CHMP3	18
BP	GO:0030970	retrograde protein transport, ER to cytosol	18/4220	29/18888	4.82989e-06	6.53876e-05	4.71857e-05	BCAP31/HM13/OS9/UFD1/UBE2J1/VCP/AUP1/SEC61B/DERL1/UBAC2/HSP90B1/DERL2/SEL1L/FAF2/YOD1/NPLOC4/SYVN1/ERLEC1	18
BP	GO:0035891	exit from host cell	18/4220	29/18888	4.82989e-06	6.53876e-05	4.71857e-05	TSG101/VPS37B/DDB1/PC/RAB7A/TRIM25/IST1/CHMP6/CHMP4B/VAPA/CHMP2A/CHMP5/VPS4A/CHMP4A/VPS4B/CAV2/PPIA/CHMP3	18
BP	GO:1903513	endoplasmic reticulum to cytosol transport	18/4220	29/18888	4.82989e-06	6.53876e-05	4.71857e-05	BCAP31/HM13/OS9/UFD1/UBE2J1/VCP/AUP1/SEC61B/DERL1/UBAC2/HSP90B1/DERL2/SEL1L/FAF2/YOD1/NPLOC4/SYVN1/ERLEC1	18
BP	GO:1902850	microtubule cytoskeleton organization involved in mitosis	62/4220	164/18888	5.04002e-06	6.80841e-05	4.91315e-05	ABRAXAS2/PCNT/DRG1/FLNA/CEP192/DYNC1H1/CLTC/DCTN1/STMN1/CKAP5/VCP/CLASP1/NUDC/GJA1/PTPA/KIF23/SMC1A/GPSM1/LSM14A/SMC3/CHMP6/HSPA1A/RCC1/CHMP4B/PAFAH1B1/INTS13/CHMP2A/ZNF207/NUP62/CCDC61/TPR/CHMP5/GOLGA2/CHMP4A/VPS4B/POLDIP2/EML3/HTT/RAE1/KPNB1/NSFL1C/STAG1/HNRNPU/TUBG1/DCTN2/ARHGEF10/SUN2/MAP4/KIF2A/WRAP73/GNAI1/DYNLT1/MAPRE1/RAN/CHMP3/ITGB1/AAAS/RHOA/STAG2/ZW10/MAP1S/NUMA1	62
BP	GO:0042552	myelination	59/4220	154/18888	5.20126e-06	7.01098e-05	5.05933e-05	NAB2/COL6A1/MARVELD1/KEL/ATRN/TLR2/ANK2/PLLP/EIF2B5/EPB41L3/SBF2/AFG3L2/QKI/MIOS/CNTN1/ORMDL3/CYFIP1/NCSTN/ITGB4/GPC1/GALC/NRDC/DEGS1/PLEC/ABCD1/LPIN1/HEXA/EIF2B2/CNTNAP1/MAP2K2/CD9/DAG1/EIF2B4/TYMP/CLU/POMGNT1/MAP2K1/ILK/DLG1/NSUN5/MAPK3/ITGAX/SOD1/MAL2/HEXB/ARHGEF10/GRB2/AKT2/MTOR/ERCC2/AKT1/GNPAT/ERBB2/NF1/JAM3/LPAR1/CTNNB1/MAPK1/CTSC	59
BP	GO:0006611	protein export from nucleus	30/4220	62/18888	5.566e-06	7.48639e-05	5.4024e-05	TXN/XPO7/PPM1A/BAG3/XPO1/RBM22/XPO5/SP100/CHCHD4/XPO4/CDK5/TPR/CALR/AHCYL1/RANGAP1/NUP42/GSK3B/CSE1L/HSPA9/CAMK1/EMD/PTPN11/ANP32B/RAN/SIRT6/PRKACA/CHP1/PARK7/NUP214/YWHAE	30
BP	GO:0000963	mitochondrial RNA processing	15/4220	22/18888	5.63013e-06	7.54e-05	5.44109e-05	CDK5RAP1/FASTKD2/TRMT61B/HSD17B10/TRNT1/PRORP/ELAC2/TBRG4/FASTKD3/FASTK/TRMT10C/SUPV3L1/PUS1/MTPAP/PNPT1	15
BP	GO:0150105	protein localization to cell-cell junction	15/4220	22/18888	5.63013e-06	7.54e-05	5.44109e-05	FLNA/DSP/TJP2/SCRIB/CGNL1/ARHGEF18/PAK2/ACTB/PECAM1/TJP1/LSR/ACTG1/JAK1/F11R/VCL	15
BP	GO:0043462	regulation of ATP-dependent activity	31/4220	65/18888	5.71e-06	7.63053e-05	5.50642e-05	PLSCR1/UBLCP1/LTF/TOR1AIP1/MSH6/SSBP1/PAM16/TOR1AIP2/ATP1B1/SETMAR/IFIT1/SNRNP70/DNAJC9/OXA1L/PPIF/DNAJB1/ATP1B3/TPM1/CHTOP/GABARAPL2/HNRNPU/MSH2/DNAJC10/DHX9/AHSA1/DNAJB2/VMP1/PFN1/TPM2/DNAJB11/MSH3	31
BP	GO:1901880	negative regulation of protein depolymerization	33/4220	71/18888	5.82357e-06	7.76559e-05	5.60389e-05	CAPG/HDGFL3/SPTB/CIB1/SPTA1/ADD2/CLASP1/TMOD1/DMTN/GSN/SPTBN1/SWAP70/MAP1B/TWF1/SPTAN1/ADD3/LIMA1/MID1/PIK3CA/CAPZB/EPS8/CAPZA1/TMOD3/ADD1/TWF2/FLII/WDR47/SPTBN2/ARHGEF2/CAPZA2/TRIOBP/SVIL/RDX	33
BP	GO:0006356	regulation of transcription by RNA polymerase I	25/4220	48/18888	6.36777e-06	8.47309e-05	6.11443e-05	PWP1/LYAR/DDX21/FLNA/MYBBP1A/PHF8/SF3B1/NOL11/NCL/SMARCA4/UTP15/BAZ1B/DHX33/SMARCA5/WDR75/CARM1/ZMPSTE24/DEK/MTOR/ERBB2/WDR43/HEATR1/UBTF/CREBBP/SMARCB1	25
BP	GO:0036257	multivesicular body organization	19/4220	32/18888	6.6847e-06	8.87579e-05	6.40504e-05	TSG101/VPS37B/STAM/IST1/CHMP6/CHMP4B/VPS28/VTA1/VPS36/CHMP2A/CHMP5/VPS4A/HGS/RAB27A/CHMP4A/VPS25/VPS4B/CHMP3/PDCD6IP	19
BP	GO:0031579	membrane raft organization	17/4220	27/18888	6.74685e-06	8.93922e-05	6.45081e-05	COL6A1/PACSIN2/GSN/NAXE/MYADM/FLOT1/NPC1/S100A10/DOCK2/LRCH4/DLG1/CAV2/PTPRC/ANXA2/PPT1/CAV1/RFTN1	17
BP	GO:0061620	glycolytic process through glucose-6-phosphate	14/4220	20/18888	7.29887e-06	9.65004e-05	6.96376e-05	ADPGK/HK1/PKM/TPI1/ENO1/PGAM1/ENO2/GALK1/PFKM/HK2/PGK1/PFKL/ENO3/PFKP	14
BP	GO:0006402	mRNA catabolic process	113/4220	348/18888	7.40151e-06	9.76496e-05	7.04669e-05	PABPC1/CNOT10/HNRNPC/MRTO4/THRAP3/CNOT3/TARDBP/ZC3H14/TRAF2/EXOSC9/PUM2/YBX1/KHSRP/NCBP1/CAPRIN1/QKI/UPF1/UPF2/CSDE1/PABPC4/IGF2BP2/HNRNPD/FUS/LARP1/DHX36/XRN2/CELF1/MOV10/YTHDF3/GTPBP1/EDC3/EXOSC5/ATM/CNOT1/NBAS/DIS3/AGO1/PDE12/SND1/SSB/HSPA1A/TNKS1BP1/EIF3E/MAGOH/VIM/FXR1/XRN1/HBS1L/ELAVL1/CNOT7/AGO3/CARHSP1/EXOSC2/FXR2/CNOT9/SMG6/ZC3HAV1/RBM10/GSPT1/PKP3/PRKCA/FASTKD2/FMR1/GSPT2/PCID2/DDX5/SMG…	113
BP	GO:0051702	biological process involved in interaction with symbiont	48/4220	119/18888	7.6016e-06	0.000100077	7.22186e-05	DEFA1/EEF1A1/TARDBP/APOL1/F2/SAP30/PSMC3/CARD9/LTF/HDAC1/CFHR1/DDB1/STOM/PPIB/SNW1/CCNK/PC/EIF2AK4/SMC6/HSPD1/APCS/FASN/ST6GALNAC1/CFL1/VAPA/SMARCA4/FMR1/IGF2R/CDC42/NUCKS1/RAB9A/FN1/CAV2/GPX1/PLG/ELANE/HRG/RAB5A/ROCK2/CAMP/SMC5/CHD1/GAPDH/PI4KA/EEA1/APOE/PF4/SMARCB1	48
BP	GO:0010821	regulation of mitochondrion organization	57/4220	149/18888	7.8532e-06	0.000103171	7.44512e-05	DNM1L/FAM162A/BOK/CAMKK2/PDCD5/PARL/DCN/GCLC/BID/BAX/STAT2/SSBP1/MCU/SLC30A9/RHOT1/HSPA1A/RAP1GDS1/OPA1/GSK3A/TSC2/FIS1/ACAA2/PPIF/SLC25A4/HUWE1/MMP9/VPS13C/PLAUR/LMNA/CLU/VDAC1/FBXO7/BNIP3L/GSK3B/VPS13D/HTT/GPX1/CTTN/MTCH2/TFRC/INF2/VAT1/PLSCR3/HIP1R/PGAM5/MFF/SLC25A5/AKT1/ADCK1/HTRA2/STUB1/PARK7/FKBP8/PSMD10/SLC25A6/VPS35/CSNK2A2	57
BP	GO:0007272	ensheathment of neurons	59/4220	156/18888	8.30861e-06	0.000108694	7.8437e-05	NAB2/COL6A1/MARVELD1/KEL/ATRN/TLR2/ANK2/PLLP/EIF2B5/EPB41L3/SBF2/AFG3L2/QKI/MIOS/CNTN1/ORMDL3/CYFIP1/NCSTN/ITGB4/GPC1/GALC/NRDC/DEGS1/PLEC/ABCD1/LPIN1/HEXA/EIF2B2/CNTNAP1/MAP2K2/CD9/DAG1/EIF2B4/TYMP/CLU/POMGNT1/MAP2K1/ILK/DLG1/NSUN5/MAPK3/ITGAX/SOD1/MAL2/HEXB/ARHGEF10/GRB2/AKT2/MTOR/ERCC2/AKT1/GNPAT/ERBB2/NF1/JAM3/LPAR1/CTNNB1/MAPK1/CTSC	59
BP	GO:0008366	axon ensheathment	59/4220	156/18888	8.30861e-06	0.000108694	7.8437e-05	NAB2/COL6A1/MARVELD1/KEL/ATRN/TLR2/ANK2/PLLP/EIF2B5/EPB41L3/SBF2/AFG3L2/QKI/MIOS/CNTN1/ORMDL3/CYFIP1/NCSTN/ITGB4/GPC1/GALC/NRDC/DEGS1/PLEC/ABCD1/LPIN1/HEXA/EIF2B2/CNTNAP1/MAP2K2/CD9/DAG1/EIF2B4/TYMP/CLU/POMGNT1/MAP2K1/ILK/DLG1/NSUN5/MAPK3/ITGAX/SOD1/MAL2/HEXB/ARHGEF10/GRB2/AKT2/MTOR/ERCC2/AKT1/GNPAT/ERBB2/NF1/JAM3/LPAR1/CTNNB1/MAPK1/CTSC	59
BP	GO:1904356	regulation of telomere maintenance via telomere lengthening	30/4220	63/18888	8.36503e-06	0.000109202	7.88037e-05	TCP1/CCT8/HNRNPC/CCT5/CCT6A/NAT10/CCT7/DHX36/PARP1/ERCC4/HNRNPA2B1/CCT3/ATM/PNKP/CCT2/XRN1/SMG6/MAP3K4/HNRNPA1/NEK7/CCT4/GNL3L/SMG5/MAPK3/HNRNPU/EXOSC10/DKC1/XRCC5/CTNNB1/MAPK1	30
BP	GO:0006487	protein N-linked glycosylation	33/4220	72/18888	8.45808e-06	0.000110168	7.95004e-05	STT3B/ALG9/UBE2J1/MGAT1/GFPT1/RPN1/UGGT2/EXT2/ALG6/ALG8/RPN2/PGM3/MGAT5/ALG5/B4GALT1/DPM1/ALG2/MAGT1/FUT8/STT3A/DHDDS/ALG1/MPDU1/UGGT1/MLEC/DDOST/MOGS/OSTC/TMEM165/ALG11/RFT1/SRD5A3/ALG10	33
BP	GO:0030837	negative regulation of actin filament polymerization	31/4220	66/18888	8.47444e-06	0.000110168	7.95004e-05	CAPG/SPTB/SPTA1/ADD2/KANK2/TMOD1/DMTN/GSN/SPTBN1/TWF1/SPTAN1/MYADM/ADD3/CAPZB/SSH3/EPS8/CAPZA1/TMOD3/ADD1/TWF2/PRKCD/ARFGEF1/TMSB4X/FLII/HIP1R/SPTBN2/PFN1/CAPZA2/TRIOBP/SVIL/RDX	31
BP	GO:1901607	alpha-amino acid biosynthetic process	32/4220	69/18888	8.50238e-06	0.0001103	7.95959e-05	GGT1/CAD/PHGDH/ALDH18A1/MTAP/CPS1/PYCR1/GOT1/ASL/SDSL/ILVBL/PYCR3/GLUD1/SHMT2/MRI1/GLS/OAT/ATP2B4/BCAT2/MTHFD1/PLOD2/ASS1/GLUL/ENOPH1/SEPHS1/PYCR2/GOT2/PLOD3/BCAT1/AASS/AASDHPPT/PARK7	32
BP	GO:0008286	insulin receptor signaling pathway	50/4220	126/18888	8.53861e-06	0.000110539	7.97686e-05	COL6A1/SORL1/C2CD5/LONP1/OSBPL8/AHSG/PTPN1/GNAI2/PHIP/IGF1R/PIP4K2A/INSR/SORBS1/NCL/CTSD/RELA/AP3S1/IRS1/GSK3A/ENPP1/TSC2/PRKAA1/PIP4K2B/SHC1/SNX5/PIP4K2C/PIK3C2A/PIK3CA/BAIAP2/RARRES2/NUCKS1/GSK3B/PDPK1/OGT/CAV2/PRKCD/IDE/MAPK3/NCOA5/GRB2/AKT2/PTPN11/APPL1/SMARCC1/AKT1/PTPRA/SLC39A14/MAPK1/SLC27A4/SLC2A8	50
BP	GO:0009156	ribonucleoside monophosphate biosynthetic process	20/4220	35/18888	8.59999e-06	0.000110872	8.00086e-05	IMPDH2/CAD/AMPD2/NUDT2/IMPDH1/GART/DHODH/GMPS/ADSL/PAICS/ADSS1/PFAS/ADA/PRPS1/ATIC/APRT/UMPS/CMPK1/ADSS2/HPRT1	20
BP	GO:0046825	regulation of protein export from nucleus	20/4220	35/18888	8.59999e-06	0.000110872	8.00086e-05	TXN/PPM1A/BAG3/XPO1/RBM22/SP100/CHCHD4/XPO4/CDK5/TPR/RANGAP1/GSK3B/CAMK1/EMD/PTPN11/ANP32B/SIRT6/PRKACA/PARK7/YWHAE	20
BP	GO:0044409	symbiont entry into host	61/4220	163/18888	8.69092e-06	0.000111812	8.06872e-05	PLSCR1/ITGB6/P4HB/MRC1/BSG/DPP4/HMGB1/ITGA5/FCN3/ANPEP/GSN/EGFR/SCARB1/KPNA3/INSR/ITGA2/VAMP8/TRIM25/ITGAV/GRK2/TRIM59/HSPA1A/APCS/NPC1/SNX3/TRIM26/EXOC2/SLC1A5/RPSA/SCARB2/DAG1/TRIM22/CTSB/SLC7A1/ITGB5/NRP1/CD81/HLA-DRB1/SLC3A2/ITGB3/EXOC7/CAV2/IDE/ITCH/LGALS1/ICAM1/TFRC/NUP153/CD74/FUCA2/NECTIN2/DYNLT1/ITGB1/CAV1/LGALS9/TRIM21/XPR1/VPS18/F11R/EPHA2/ILF3	61
BP	GO:0016049	cell growth	152/4220	496/18888	8.79874e-06	0.000112966	8.15194e-05	FBP1/SOX17/TNC/G6PD/EIF4G2/CIB1/MEIS1/APP/MECP2/IGFBP4/CEACAM1/SMAD4/CRABP2/BRAT1/TMEM97/ADAM17/EXOSC9/ALCAM/PDLIM5/TSG101/H3-3A/DDX3X/PUM2/F2/POSTN/ADNP/NCBP1/PTPRS/MACF1/GNG4/LAMB2/SMARCA2/CPNE1/PPP2CA/CCAR2/IGFBP7/DNPH1/CRKL/RUFY3/CYFIP1/SIPA1/PAK4/PLXNA4/GJA1/DCLK1/BIN3/ANAPC2/NPR2/EGFR/SORBS2/EIF4G1/ENO1/S100A9/KAT7/RBBP7/PPP1R9B/CAMK2D/MAP1B/ADAM10/HDGFL2/BCL2/CDKN2AIP/IST1/EIF2AK4/CDH1/AGT…	152
BP	GO:0046040	IMP metabolic process	13/4220	18/18888	9.18853e-06	0.000117485	8.47805e-05	AMPD2/PNP/NT5C2/GART/ADSL/NT5C/PAICS/ADSS1/PFAS/ATIC/APRT/ADSS2/HPRT1	13
BP	GO:1904872	regulation of telomerase RNA localization to Cajal body	13/4220	18/18888	9.18853e-06	0.000117485	8.47805e-05	TCP1/CCT8/CCT5/CCT6A/NHP2/CCT7/CCT3/CCT2/RUVBL1/CCT4/EXOSC10/DKC1/RUVBL2	13
BP	GO:0002218	activation of innate immune response	99/4220	298/18888	9.21337e-06	0.00011756	8.48351e-05	TBK1/PHB2/EIF2AK2/NONO/PCBP2/TLR2/HEXIM1/TSPAN6/DDX3X/HSP90AA1/PUM2/LBP/MATR3/CD14/PTPRS/CYBA/SARM1/TKFC/LTF/MAP3K7/CHUK/AP3B1/UFD1/ANKRD17/NLRX1/PPP2CA/HMGB1/PARP1/BANF1/PLCG2/FCN3/TRAF6/ERBIN/IPO5/S100A9/PAK2/IKBKB/LSM14A/TRIM25/IFIH1/FLOT1/OAS3/LYN/HSPA1A/HSPD1/MNDA/RELA/MAP2K6/NAGK/TRIM32/BRCC3/BPIFB1/ZCCHC3/ESR1/LRCH4/SMPDL3B/DHX33/NEK7/CGAS/TOMM70/PRKDC/PSPC1/CSNK1A1/PDPK1/SIN3A/WDFY1/RPS6K…	99
BP	GO:0007097	nuclear migration	16/4220	25/18888	9.35113e-06	0.000118668	8.56347e-05	PCM1/SUN1/DYNC1H1/DCTN1/NUDC/TMEM201/DOCK7/PAFAH1B1/FHOD1/CLMN/LMNB2/CDC42/LMNA/LMNB1/SUN2/SYNE2	16
BP	GO:0034314	Arp2/3 complex-mediated actin nucleation	24/4220	46/18888	9.3575e-06	0.000118668	8.56347e-05	IQGAP2/CYFIP1/ARPC4/ACTR2/ARPC1A/WASHC5/WASHC4/ABI2/WASHC1/CORO1B/ARF1/ARPC5L/ARPC1B/ACTR3/ARPC3/HIP1R/NCKAP1/ARPC2/CTNNA2/RNH1/PICK1/GMFB/WASF2/TRIM27	24
BP	GO:0045047	protein targeting to ER	24/4220	46/18888	9.3575e-06	0.000118668	8.56347e-05	UBL4A/SSR3/GET4/SPCS1/SEC61B/TRAM1/CHMP4B/SRP54/SRP72/SEC62/SRPRB/SPCS3/MAN1A1/CHMP4A/SRP68/SRPRA/SRP9/SRP14/SEC61A1/HSPA5/BAG6/SPCS2/SEC63/SEC61G	24
BP	GO:1902115	regulation of organelle assembly	78/4220	223/18888	1.02259e-05	0.000129417	9.33916e-05	RAB3GAP2/G3BP1/EZR/DRG1/UBAP2L/SMAD4/DYNC1H1/TSG101/CROCC/ODF2/PTPRS/CAPRIN1/SCFD1/UBQLN2/SEPTIN9/GSN/PIP4K2A/CNOT1/STAM/CHMP6/USP10/HSPA1A/CHMP4B/TRIM32/SEPTIN7/PRKAA1/PIP4K2B/IFT140/EHMT2/CHMP2A/FSCN1/GDI2/NUP62/VPS11/ARHGEF9/PIP4K2C/TPR/RALB/CHMP5/CHMP4A/RAB1B/SH3GLB1/LCP1/VPS4B/NF2/GSK3B/EML3/HTT/RBM14/HNRNPU/ABI3/NPM1/SDCBP/PTPRD/RAB5A/SNX18/ATG5/SNX4/MAP4/G3BP2/MTOR/SPTBN2/WRAP73/MSN/STX18/…	78
BP	GO:0098813	nuclear chromosome segregation	104/4220	317/18888	1.02513e-05	0.000129475	9.34328e-05	ABRAXAS2/TTN/DRG1/SUN1/FLNA/TOP2A/RRS1/CEP192/DYNC1H1/SMARCD2/RIOK2/KNTC1/SMARCA2/ARID1A/CLASP1/NUDC/CDC16/KIF23/DDB1/ANAPC2/SMARCC2/AKAP8/ATM/ACTR2/ARID2/ANAPC5/SMC1A/LSM14A/SMC3/WASHC5/SMARCE1/CHMP6/ACTL6A/ACTB/HSPA1A/AKAP8L/BUB3/CUL3/CHMP4B/MRE11/RAD21/EML4/IK/SMARCA4/EHMT2/CHMP2A/BAZ1B/ZNF207/NIPBL/NUP62/CCDC61/SMARCA5/DPF2/TPR/CHMP5/NCAPG2/VPS4A/CDC42/GOLGA2/SMC2/CHMP4A/PCID2/INO80/P3H4/ACTR…	104
BP	GO:0031333	negative regulation of protein-containing complex assembly	56/4220	147/18888	1.08586e-05	0.000136867	9.87671e-05	CAPG/SORL1/SPTB/SPTA1/TUBB4A/DDX3X/STMN1/ADD2/KANK2/HMGB1/TMOD1/DMTN/GSN/RPL13A/SPTBN1/TWF1/SPTAN1/MYADM/ADD3/STXBP1/JMJD6/TFIP11/FKBP4/CDC42/VDAC2/CRYAB/CAPZB/SSH3/EPS8/CLU/CAPZA1/TMOD3/CSNK1A1/GSK3B/ADD1/TWF2/PRKCD/TBCD/ARFGEF1/HSPA8/TMSB4X/FLII/HSPA5/HIP1R/SPTBN2/PFN1/MAPRE1/JAM3/CAPZA2/DYRK1A/TRIOBP/PARK7/SVIL/ARHGEF7/RDX/VPS35	56
BP	GO:0051292	nuclear pore complex assembly	9/4220	10/18888	1.1014e-05	0.000138264	9.97755e-05	AHCTF1/FXR1/NUP205/NUP93/NUP98/NUP153/NUP107/RTN4/NDC1	9
BP	GO:1904851	positive regulation of establishment of protein localization to telomere	9/4220	10/18888	1.1014e-05	0.000138264	9.97755e-05	TCP1/CCT8/CCT5/CCT6A/CCT7/CCT3/CCT2/CCT4/DKC1	9
BP	GO:0006006	glucose metabolic process	69/4220	192/18888	1.16396e-05	0.000145823	0.00010523	FBP1/HKDC1/G6PD/IGFBP4/DLAT/BRAT1/ADPGK/SLC25A12/HK1/CPT1A/PKM/PGM1/DDB1/SORD/TPI1/ENO1/INSR/SORBS1/RANBP2/GOT1/PC/LIPA/IRS1/GSK3A/PCK2/PDHA1/FABP5/PRKAA1/MDH2/PGAM1/INPPL1/WDR5/ACADM/PIK3CA/SLC25A1/ENO2/GPI/PDHB/PGM2/PFKM/HK2/PGK1/PFKL/OGT/PDK1/MLYCD/BCKDK/USP7/EPM2AIP1/ENO3/MAPK14/PFKP/GAA/AKT2/ALDOC/ZMPSTE24/SLC25A13/GAPDH/DCXR/NLN/AKT1/H6PD/SLC25A11/SIRT6/PRKACA/SLC25A10/SLC39A14/MDH1/APOD	69
BP	GO:0072593	reactive oxygen species metabolic process	82/4220	238/18888	1.17313e-05	0.000146677	0.000105847	COL6A1/PRDX2/TXN/G6PD/CAT/CYP1B1/NDUFS4/SLC1A1/CCN2/PARL/F2/SOD2/CYBA/SOD3/HP/BCR/ITGB2/COQ7/GNAI2/PLCG2/MPO/EGFR/HBD/CBR1/SIRT5/AATF/HBA1/EPX/ITGAM/BCL2/ACOX1/SLC5A3/HBG1/AGT/PREX1/LIPA/ABCD1/PDGFRB/ELAVL1/RAC1/HBB/BST1/MAOB/APOA4/RAB27A/CRYAB/NDUFA13/VDAC1/ALOX5/GBF1/RIPK1/HK2/PRKCD/GPX1/PRDX1/GSTP1/GPX3/PRDX5/NAGLU/NNT/SOD1/PXDN/MAPK14/GRB2/ATG5/EIF6/ABCB7/THBS1/PRCP/DCXR/SYK/CYBB/NDUFS3/ARF4/…	82
BP	GO:0006081	cellular aldehyde metabolic process	34/4220	76/18888	1.18872e-05	0.000148327	0.000107037	GATD1/CYP1B1/ALPL/ALDH1A2/TKFC/RPIA/ALDH3A2/ALDH2/PNPO/TPI1/GRHPR/PDXK/ADH5/RELA/TKT/RDH10/SHPK/RDH13/ALDH3B1/IDH1/GLO1/HAGH/ALDH9A1/AKR1A1/RDH11/AKR7A2/SLC25A10/DHRS4/PARK7/IDH2/ALDH7A1/TALDO1/ALDH1A1/ESD	34
BP	GO:0045861	negative regulation of proteolysis	80/4220	231/18888	1.20308e-05	0.000149818	0.000108113	MAP1A/USP5/ALAD/SERPINA3/DDX3X/TAF1/F2/HSP90AB1/TIMP2/UCHL5/CD44/SERPING1/LTF/AHSG/KNG1/CCAR2/PSMF1/SERPINH1/IGBP1/VTN/PICALM/SERPINA4/PAK2/F8A1/CSTB/RECK/SERPINF1/SERPINA6/SERPINB9/ARL6IP1/SERPINA1/DDRGK1/SERPINA10/SERPINB1/USP9X/EIF3H/SERPINA5/SERPIND1/SERPINA7/UBXN1/CSNK2A1/LRP1/MMP9/CDK5/PML/RPS7/PLAUR/PCID2/SERPINB6/GABARAPL2/BAG5/OGT/RPS6KA3/CAST/GPX1/USP7/RPL23/SNX12/HRG/PRNP/RPL11/BIN1/US…	80
BP	GO:0006418	tRNA aminoacylation for protein translation	22/4220	41/18888	1.2208e-05	0.000151721	0.000109487	TARS2/CARS2/IARS2/NARS1/FARSB/MARS2/VARS2/HARS2/KARS1/FARSA/WARS2/PARS2/YARS2/NARS2/TARS1/AARS2/RARS2/LARS2/LRRC47/SARS2/GARS1/DARS2	22
BP	GO:0043161	proteasome-mediated ubiquitin-dependent protein catabolic process	123/4220	389/18888	1.25544e-05	0.00015545	0.000112177	MAP1A/USP5/PCBP2/ELOB/ASCC3/PSMD13/UBE4B/PSMC1/WDR26/TAF1/PSMD11/PSMC3/HSP90AB1/UCHL5/SH3BGRL/XPO1/GCLC/PSMD12/CSNK1D/ADRM1/PSMA6/PSMD6/CCAR2/NUB1/PCNP/UBXN7/PSMA5/VCP/PSMF1/TRIP12/CUL4A/CDC16/TRIM2/PSMB3/DDB1/ANAPC2/UBQLN4/PSMB4/ASCC2/PSMD2/ANAPC5/ARMC8/UFL1/PSMB1/PSMB5/PSMD4/HSPA1A/RACK1/CUL2/SKP1/HECTD1/CUL3/PSMD14/TBL1XR1/DDRGK1/GSK3A/USP9X/EIF3H/ARAF/MAEA/PSMA4/CUL5/TBL1X/TRIM26/UBXN1/UBR1/P…	123
BP	GO:0006177	GMP biosynthetic process	11/4220	14/18888	1.25831e-05	0.00015545	0.000112177	IMPDH2/IMPDH1/GART/GMPS/ADSL/PAICS/PFAS/ADA/ATIC/APRT/HPRT1	11
BP	GO:1904814	regulation of protein localization to chromosome, telomeric region	11/4220	14/18888	1.25831e-05	0.00015545	0.000112177	TCP1/CCT8/CCT5/CCT6A/CCT7/CCT3/CCT2/CCT4/GNL3L/DKC1/GNL3	11
BP	GO:0018126	protein hydroxylation	15/4220	23/18888	1.2831e-05	0.000157815	0.000113884	P4HB/P3H1/P4HA2/PLOD1/VIPAS39/P3H3/JMJD6/ASPH/CRTAP/P4HTM/P3H4/P4HA1/PLOD2/PLOD3/VPS33B	15
BP	GO:0033540	fatty acid beta-oxidation using acyl-CoA oxidase	10/4220	12/18888	1.29015e-05	0.000157815	0.000113884	AMACR/SCP2/ACAA1/ACOX1/EHHADH/ACOX2/DECR2/ACOX3/CRAT/ACOT8	10
BP	GO:0034058	endosomal vesicle fusion	10/4220	12/18888	1.29015e-05	0.000157815	0.000113884	ANKFY1/VPS11/TGFBRAP1/VPS4A/VPS41/VPS33A/VPS39/VPS16/VPS8/VPS18	10
BP	GO:1903405	protein localization to nuclear body	10/4220	12/18888	1.29015e-05	0.000157815	0.000113884	TCP1/CCT8/CCT5/CCT6A/CCT7/CCT3/CCT2/CCT4/LARP7/DKC1	10
BP	GO:1904867	protein localization to Cajal body	10/4220	12/18888	1.29015e-05	0.000157815	0.000113884	TCP1/CCT8/CCT5/CCT6A/CCT7/CCT3/CCT2/CCT4/LARP7/DKC1	10
BP	GO:0038127	ERBB signaling pathway	51/4220	131/18888	1.311e-05	0.00016005	0.000115497	CDH13/NCK2/PIGR/CEACAM1/ADAM17/AGR2/TSG101/SNX6/PLCG1/RBPJ/RHBDF1/ERBIN/NPR2/EGFR/RAB7A/CHMP6/AGT/EFEMP1/IQGAP1/CNOT9/CUL5/SHC1/NUP62/MAP2K2/PTK2/MMP9/DUSP3/ITGA1/RALB/HIP1/PIK3C2A/PLAUR/PIK3CA/VPS25/MAP2K1/PDPK1/MAPK3/GRB2/HIP1R/AFAP1L2/PTPN11/MVP/AKT1/ERBB2/CAMLG/STUB1/RTN4/LGMN/MAPK1/PTPN12/CPNE3	51
BP	GO:1901796	regulation of signal transduction by p53 class mediator	44/4220	108/18888	1.32732e-05	0.000161725	0.000116706	RRS1/HEXIM1/TAF1/RPS20/CD44/ATM/HNRNPK/BCL2/HIC1/MAP2K6/TAF9B/EIF5A/MIF/MUC1/RPS15/ARMC10/PML/RPS7/TRIM24/PIP4P1/DDX5/KDM1A/RPF2/USP7/RPL23/NPM1/CDK5RAP3/URB2/RPL11/ZMPSTE24/CD74/TP53RK/BOP1/MTOR/COPS3/AKT1/PAK1IP1/NOP2/DYRK1A/USP15/PRMT5/PSMD10/EEF1E1/RPL5	44
BP	GO:0022604	regulation of cell morphogenesis	84/4220	246/18888	1.3567e-05	0.000164974	0.00011905	DBN1/SPTA1/EZR/MECP2/EPB41L3/F2/MARK2/CAPRIN1/MYO10/CD44/MACF1/ITGB2/EPB42/DHX36/DMTN/CYFIP1/PLXNA4/LIMD1/PHIP/MYL12B/MOV10/ANAPC2/ARHGEF18/FMNL2/RHOJ/CRK/CORO1C/PLXNA1/RAB21/MYH14/PDZD8/DIAPH1/MYH10/CFL1/SEPTIN7/CORO1B/SPARC/PAFAH1B1/ALDOA/CLDN4/PLXNB2/RAC1/PLXNB1/PTK2/DAG1/SPAG9/TPM1/ANXA1/BAIAP2/CAPZB/NEDD4L/PRKDC/EPS8/CUX1/NF2/DLG1/FN1/PLXND1/ZMYM4/PARVA/PARVB/WDR1/STRIP1/PTPRD/CORO1A/HEXB/RA…	84
BP	GO:0016180	snRNA processing	17/4220	28/18888	1.3593e-05	0.000164974	0.00011905	INTS2/EXOSC9/INTS7/INTS9/EXOSC5/INTS10/EXOSC2/INTS13/INTS14/INTS1/INTS5/EXOSC4/INTS4/INTS6/INTS3/EXOSC7/EXOSC3	17
BP	GO:0043039	tRNA aminoacylation	23/4220	44/18888	1.37581e-05	0.000166653	0.000120262	TARS2/CARS2/IARS2/NARS1/FARSB/MARS2/VARS2/HARS2/KARS1/FARSA/WARS2/PARS2/YARS2/NARS2/TARS1/AARS2/RARS2/LARS2/GATB/LRRC47/SARS2/GARS1/DARS2	23
BP	GO:0002833	positive regulation of response to biotic stimulus	123/4220	390/18888	1.43562e-05	0.000173559	0.000125246	TBK1/PLSCR1/PHB2/EIF2AK2/NONO/PCBP2/HPX/TLR2/HEXIM1/TSPAN6/DDX3X/HSP90AA1/PUM2/LBP/MATR3/CD14/PTPRS/CARD9/CYBA/SARM1/TKFC/LTF/MAP3K7/CHUK/AP3B1/UFD1/ANKRD17/NLRX1/PPP2CA/HMGB1/RPS19/PARP1/BANF1/PLCG2/FCN3/TRAF6/ERBIN/IPO5/S100A9/PAK2/IKBKB/LSM14A/TRIM25/IFIH1/FLOT1/OAS3/LYN/HSPA1A/HSPD1/MNDA/RELA/MAP2K6/NAGK/TRIM32/HLA-E/BRCC3/HLA-DRB3/MIF/BPIFB1/ZCCHC3/ESR1/LRCH4/SMPDL3B/DHX33/PRKCA/NEK7/CGAS/TO…	123
BP	GO:0006486	protein glycosylation	78/4220	225/18888	1.47483e-05	0.000177608	0.000128167	STT3B/MAN2A1/POFUT2/ALG9/GALNT2/COG7/GXYLT2/UBE2J1/TMEM260/MGAT1/GFPT1/TMTC3/GALNT7/POMGNT2/RPN1/UGGT2/EXT2/GXYLT1/EXT1/POMT2/ALG6/DPY19L3/NPC1/ALG8/RPN2/PGM3/ST6GALNAC1/MGAT5/TRIP11/B3GLCT/POGLUT2/ALG5/B4GALT1/GALNT17/POFUT1/DPM1/ALG2/MAN1A1/GOLGA2/EOGT/POGLUT3/MAN2A2/MAGT1/POMGNT1/COG3/FUT8/OGT/STT3A/DHDDS/ALG1/GALNT1/MPDU1/ARFGEF1/B3GAT3/UGGT1/MLEC/DDOST/GALNT4/MOGS/B3GNT9/POGLUT1/OSTC/GALNT3/…	78
BP	GO:0043413	macromolecule glycosylation	78/4220	225/18888	1.47483e-05	0.000177608	0.000128167	STT3B/MAN2A1/POFUT2/ALG9/GALNT2/COG7/GXYLT2/UBE2J1/TMEM260/MGAT1/GFPT1/TMTC3/GALNT7/POMGNT2/RPN1/UGGT2/EXT2/GXYLT1/EXT1/POMT2/ALG6/DPY19L3/NPC1/ALG8/RPN2/PGM3/ST6GALNAC1/MGAT5/TRIP11/B3GLCT/POGLUT2/ALG5/B4GALT1/GALNT17/POFUT1/DPM1/ALG2/MAN1A1/GOLGA2/EOGT/POGLUT3/MAN2A2/MAGT1/POMGNT1/COG3/FUT8/OGT/STT3A/DHDDS/ALG1/GALNT1/MPDU1/ARFGEF1/B3GAT3/UGGT1/MLEC/DDOST/GALNT4/MOGS/B3GNT9/POGLUT1/OSTC/GALNT3/…	78
BP	GO:0006289	nucleotide-excision repair	36/4220	83/18888	1.55455e-05	0.000186847	0.000134835	SMARCD2/SMARCA2/NTHL1/ARID1A/CUL4A/ERCC4/DDB1/SMARCC2/KAT7/PNKP/ARID2/SLC30A9/SMARCE1/ACTL6A/ACTB/ERCC5/SMARCA4/XPC/XAB2/DPF2/CETN2/RPA2/GTF2H4/RPA3/USP7/SMARCD1/RPA1/GTF2H1/PHF10/RAD23B/ERCC2/SMARCC1/ARID1B/SMARCD3/SMARCB1/PBRM1	36
BP	GO:0010508	positive regulation of autophagy	57/4220	152/18888	1.57202e-05	0.000188581	0.000136086	TBK1/RAB3GAP2/CAMKK2/SCOC/BAG3/DCN/MAP3K7/SPTLC2/IKBKG/HMGB1/LARP1/ORMDL3/CALCOCO2/PIP4K2A/CCNY/GPSM1/UFL1/DEPTOR/TOM1/GSK3A/TRIM32/DEPDC5/TSC2/PRKAA1/PIP4K2B/SUPT5H/SLC25A4/CSNK2A1/PIP4K2C/RALB/TRIM22/PIK3C2A/SH3GLB1/VDAC1/FBXO7/BNIP3L/GSK3B/SPTLC1/VPS13D/HTT/MAPK3/RIPK2/SNX18/NPRL2/SH3BP4/SNX4/WDR24/PAFAH1B2/ROCK1/SLC25A5/MTDH/GNAI3/STUB1/TRIM21/RAB3GAP1/PARK7/FYCO1	57
BP	GO:0033120	positive regulation of RNA splicing	25/4220	50/18888	1.61641e-05	0.000193533	0.000139659	THRAP3/SETX/NCBP1/U2AF2/UPF1/RBMX/RBM22/SF3B4/TRA2A/SNW1/NCL/SNRNP70/HSPA1A/PRDX6/DAZAP1/SRSF1/PRPF19/NUP98/HNRNPLL/POLR2A/EXOSC10/TRA2B/CIRBP/DYRK1A/PRMT5	25
BP	GO:1902743	regulation of lamellipodium organization	26/4220	53/18888	1.69992e-05	0.00020314	0.000146592	HSP90AA1/CD44/DMTN/CYFIP1/BIN3/ACTR2/TWF1/CORO1C/ABI2/CORO1B/FSCN1/RAC1/CDC42/PIK3CA/CAPZB/ACTR3/TWF2/ABI3/HRG/RREB1/MTOR/NCKAP1/ARPC2/WASF2/ARHGEF7/EPHA2	26
BP	GO:0009064	glutamine family amino acid metabolic process	33/4220	74/18888	1.72486e-05	0.000205725	0.000148457	GGT1/CAD/GCLM/MECP2/PHGDH/ALDH18A1/CPS1/GCLC/ASRGL1/GFPT1/PYCR1/CTPS1/GOT1/ASL/PYCR3/DDAH1/GLUD1/DGLUCY/GMPS/ALDH5A1/GLS/OAT/ATP2B4/ADSS1/PFAS/ALDH4A1/ASS1/GLUL/CTPS2/PYCR2/GOT2/NIT2/FAH	33
BP	GO:0001676	long-chain fatty acid metabolic process	44/4220	109/18888	1.74847e-05	0.000208142	0.000150201	PTGR1/SLC27A6/ACSL1/PTGS1/CYP1B1/FAAH/QKI/PTGES3/ACOT1/CPT1A/ABHD12/SCP2/MGST3/ACAA1/ACOT7/FADS2/ACSL4/CBR1/ABHD6/GSTM4/PLA2G4A/ABCD1/ABCD3/GPX4/ACSL5/DAGLB/CPT2/SLC27A3/ELOVL5/TBXAS1/ELOVL1/ALOX5/GPX1/GSTP1/PTGES2/PNPLA8/ACAD9/ACSF2/SLC27A1/GSTM2/EPHX1/ACSL3/SLC27A4/ACOT8	44
BP	GO:0046718	symbiont entry into host cell	58/4220	156/18888	1.79053e-05	0.00021274	0.00015352	PLSCR1/ITGB6/P4HB/MRC1/BSG/DPP4/HMGB1/ITGA5/FCN3/ANPEP/GSN/EGFR/SCARB1/KPNA3/INSR/ITGA2/VAMP8/TRIM25/ITGAV/GRK2/TRIM59/HSPA1A/APCS/NPC1/SNX3/TRIM26/SLC1A5/RPSA/SCARB2/DAG1/TRIM22/CTSB/SLC7A1/ITGB5/NRP1/CD81/HLA-DRB1/SLC3A2/ITGB3/CAV2/IDE/ITCH/LGALS1/ICAM1/TFRC/NUP153/CD74/NECTIN2/DYNLT1/ITGB1/CAV1/LGALS9/TRIM21/XPR1/VPS18/F11R/EPHA2/ILF3	58
BP	GO:0036258	multivesicular body assembly	18/4220	31/18888	1.80143e-05	0.000213221	0.000153866	TSG101/VPS37B/STAM/IST1/CHMP6/CHMP4B/VPS28/VTA1/VPS36/CHMP2A/CHMP5/VPS4A/HGS/CHMP4A/VPS25/VPS4B/CHMP3/PDCD6IP	18
BP	GO:0042744	hydrogen peroxide catabolic process	18/4220	31/18888	1.80143e-05	0.000213221	0.000153866	PRDX2/CAT/HP/MPO/HBD/HBA1/EPX/HBG1/HBB/APOA4/GPX1/PRDX1/GPX3/PRDX5/NNT/PXDN/PRDX3/PRDX4	18
BP	GO:0010324	membrane invagination	30/4220	65/18888	1.81289e-05	0.00021348	0.000154053	AIF1/ABCA1/C3/ELMO1/ITGB2/PLCG2/GSN/FCHO2/ITGA2/ITGAM/SNX9/FNBP1L/SNX3/ARF1/CHMP2A/RAC1/CDC42/HGS/CHMP4A/SH3BP1/VAMP7/SNX18/ANO6/THBS1/SNX33/APPL2/MYH9/RHOA/DOCK1/RAB31	30
BP	GO:0044091	membrane biogenesis	30/4220	65/18888	1.81289e-05	0.00021348	0.000154053	COL6A1/ANK3/CDH2/PACSIN2/BANF1/SPTBN1/CHMP6/FLOT1/RCC1/CHMP4B/NLGN4X/S100A10/CHMP2A/LRCH4/CHMP5/VPS4A/CHMP4A/VPS4B/CAV2/NSFL1C/PTPRD/ANXA2/PEX16/UBE2I/BROX/CHMP3/CAV1/SERINC1/RFTN1/STX4	30
BP	GO:1903078	positive regulation of protein localization to plasma membrane	29/4220	62/18888	1.81393e-05	0.00021348	0.000154053	CIB1/EZR/AGR2/ITGA3/CNPY4/EGFR/SPTBN1/LGALS3/PPP1R9B/SORBS1/RER1/RACK1/ATP2B4/LRP1/ARF6/ATP2C1/DLG1/PDPK1/PRNP/PTPN9/PRKCI/PGRMC1/KIF5B/AKT1/ACSL3/ITGB1/RHOG/STX4/EPHA2	29
BP	GO:0048525	negative regulation of viral process	39/4220	93/18888	1.82498e-05	0.000214375	0.0001547	PLSCR1/EIF2AK2/STAT1/HEXIM1/UBP1/LTF/ISG20/BANF1/FCN3/GSN/MPHOSPH8/TRIM25/TRIM28/IFIT1/IFIH1/OAS3/TRIM59/APCS/TRIM32/SNX3/IFIT5/TRIM26/SLPI/ZC3HAV1/OAS2/SRPK1/ISG15/BST2/PPIA/APOBEC3F/LARP7/IFI16/TRIM21/MX1/TRIM14/CSNK2B/SRPK2/ILF3/TRIM27	39
BP	GO:0007009	plasma membrane organization	62/4220	170/18888	1.87912e-05	0.000220318	0.000158988	COL6A1/PLSCR1/SYTL4/SLC4A1/ANK2/SPTA1/EPB41L3/COL5A1/ANK3/EHD2/PACSIN2/GSN/BIN3/SPTBN1/S100A9/DEGS1/CHMP6/FLOT1/SNX9/FNBP1L/PLEC/AHNAK/ABCD1/CHMP4B/DNM2/S100A10/FOLR2/CHMP2A/SERPINA5/ATG9A/CD9/CHMP5/VPS4A/CHMP4A/BAIAP2/SH3GLB1/CLU/VPS4B/CAV2/PRKCD/MYOF/NSF/PTPRC/SOD1/ASAP1/ATP2A2/SNX18/ANXA2/AKT2/PLSCR3/BIN1/PACSIN3/ANO6/CAVIN2/SNX33/CLPTM1L/VMP1/AKT1/CHMP3/CAV1/MYH9/STX4	62
BP	GO:0051495	positive regulation of cytoskeleton organization	66/4220	184/18888	1.91154e-05	0.000223697	0.000161427	NCK2/EVL/DRG1/MECP2/FLNA/DYNC1H1/AKAP9/DCTN1/CCN2/NES/CKAP5/CLASP1/PFDN2/CLIP1/CYFIP1/GSN/RPS3/SWAP70/MAP1B/GIT1/ABI2/HSPA1A/SNX9/APOA1/ADD3/FHOD1/S100A10/RAC1/NUP62/CFL2/SFRP1/SORBS3/RICTOR/KIRREL1/CDC42/TPM1/BAIAP2/ARF6/NRP1/VPS4B/VASP/NF2/DLG1/DSTN/CTTN/WDR1/ROCK2/PXN/ARHGEF10/GRB2/SMAD3/BIN1/MTOR/FERMT2/NCKAP1/ARPC2/PLEK/SERPINF2/PFN1/MAPRE1/LPAR1/RHOA/PPM1F/WASF2/TRIM27/NUMA1	66
BP	GO:0009124	nucleoside monophosphate biosynthetic process	22/4220	42/18888	2.02398e-05	0.00023641	0.000170601	IMPDH2/CAD/AMPD2/NUDT2/IMPDH1/GART/DHODH/GMPS/ADSL/DGUOK/PAICS/ADSS1/PFAS/ADA/PRPS1/ATIC/DUT/APRT/UMPS/CMPK1/ADSS2/HPRT1	22
BP	GO:0000070	mitotic sister chromatid segregation	67/4220	188/18888	2.10956e-05	0.000245943	0.00017748	ABRAXAS2/TTN/DRG1/FLNA/RRS1/CEP192/KNTC1/CLASP1/NUDC/CDC16/KIF23/AKAP8/ATM/ANAPC5/SMC1A/LSM14A/SMC3/CHMP6/HSPA1A/AKAP8L/BUB3/CUL3/CHMP4B/RAD21/EML4/IK/CHMP2A/BAZ1B/ZNF207/NIPBL/NUP62/CCDC61/SMARCA5/TPR/CHMP5/NCAPG2/VPS4A/GOLGA2/SMC2/CHMP4A/PCID2/INO80/CHAMP1/VPS4B/CDC23/DYNC1LI1/POLDIP2/EML3/KPNB1/STAG1/HNRNPU/PPP2R1A/TUBG1/DCTN2/ARHGEF10/ANAPC7/KIF2A/WRAP73/MAPRE1/SEH1L/RAN/CHMP3/AAAS/RHOA/STAG2…	67
BP	GO:0016485	protein processing	83/4220	245/18888	2.11551e-05	0.000246176	0.000177648	HGFAC/KEL/GGT1/CPM/P4HB/FGB/SPG7/ADAM17/CPN1/YIPF5/PARL/AFG3L2/HM13/APOH/DPP4/F12/ACE/PRKACB/SPCS1/NCSTN/PARP1/GSN/FGA/SPON1/ENPEP/MIPEP/ENO1/BAG2/PCSK5/MME/ADAM10/LONP2/DDI2/SLC30A5/PITRM1/YME1L1/S100A10/ASPH/RCE1/ERO1B/C1R/SPCS3/PLAUR/FGG/AEBP1/PGK1/OGT/CAST/METAP2/RIPK2/KLKB1/CAPN2/NAGLU/SNX12/CASP6/CD5L/PRNP/XPNPEP3/ANXA2/PMPCB/ZMPSTE24/THBS1/CYFIP2/SEC11A/SERPINF2/MMP14/STOML2/SPCS2/ECE1/CLN…	83
BP	GO:0043038	amino acid activation	23/4220	45/18888	2.22089e-05	0.000257956	0.000186149	TARS2/CARS2/IARS2/NARS1/FARSB/MARS2/VARS2/HARS2/KARS1/FARSA/WARS2/PARS2/YARS2/NARS2/TARS1/AARS2/RARS2/LARS2/GATB/LRRC47/SARS2/GARS1/DARS2	23
BP	GO:0035459	vesicle cargo loading	19/4220	34/18888	2.23228e-05	0.000258313	0.000186406	SEC31A/SAR1A/SEC23A/AP3D1/AP3B1/AP3M1/PICALM/SEC24D/RAB1A/MIA3/AP3S1/SEC24A/SEC24B/SEC13/TMED2/SEC23B/TMED10/MIA2/SEC24C	19
BP	GO:0048199	vesicle targeting, to, from or within Golgi	19/4220	34/18888	2.23228e-05	0.000258313	0.000186406	SAR1A/TRAPPC3/TRAPPC4/CSNK1D/CUL3/SAR1B/TMED9/SEC16A/PDCD6/ARFGAP2/PREB/GBF1/TRAPPC11/TMED2/ARFGAP3/TMED10/PPP6C/TRAPPC8/PEF1	19
BP	GO:0043242	negative regulation of protein-containing complex disassembly	35/4220	81/18888	2.24025e-05	0.000258753	0.000186724	CAPG/HDGFL3/SPTB/CIB1/SPTA1/ADD2/CLASP1/TMOD1/DMTN/GSN/UBQLN4/SPTBN1/SWAP70/MAP1B/TWF1/SPTAN1/ADD3/LIMA1/MID1/PIK3CA/CAPZB/EPS8/CAPZA1/TMOD3/ADD1/TWF2/FLII/SCAF4/WDR47/SPTBN2/ARHGEF2/CAPZA2/TRIOBP/SVIL/RDX	35
BP	GO:0090670	RNA localization to Cajal body	13/4220	19/18888	2.31162e-05	0.000264052	0.000190548	TCP1/CCT8/CCT5/CCT6A/NHP2/CCT7/CCT3/CCT2/RUVBL1/CCT4/EXOSC10/DKC1/RUVBL2	13
BP	GO:0090671	telomerase RNA localization to Cajal body	13/4220	19/18888	2.31162e-05	0.000264052	0.000190548	TCP1/CCT8/CCT5/CCT6A/NHP2/CCT7/CCT3/CCT2/RUVBL1/CCT4/EXOSC10/DKC1/RUVBL2	13
BP	GO:0090672	telomerase RNA localization	13/4220	19/18888	2.31162e-05	0.000264052	0.000190548	TCP1/CCT8/CCT5/CCT6A/NHP2/CCT7/CCT3/CCT2/RUVBL1/CCT4/EXOSC10/DKC1/RUVBL2	13
BP	GO:0090685	RNA localization to nucleus	13/4220	19/18888	2.31162e-05	0.000264052	0.000190548	TCP1/CCT8/CCT5/CCT6A/NHP2/CCT7/CCT3/CCT2/RUVBL1/CCT4/EXOSC10/DKC1/RUVBL2	13
BP	GO:0097320	plasma membrane tubulation	13/4220	19/18888	2.31162e-05	0.000264052	0.000190548	EHD2/PACSIN2/BIN3/SNX9/FNBP1L/DNM2/CHMP4A/SH3GLB1/ASAP1/SNX18/PACSIN3/CAVIN2/SNX33	13
BP	GO:1902001	fatty acid transmembrane transport	13/4220	19/18888	2.31162e-05	0.000264052	0.000190548	SLC25A20/SLC2A1/ACSL1/CPT1A/ABCD1/ABCD3/ACSL5/CPT2/ABCD4/AKT2/THBS1/SLC27A1/AKT1	13
BP	GO:0051492	regulation of stress fiber assembly	39/4220	94/18888	2.45204e-05	0.000279577	0.000201751	EVL/CCN2/STMN1/CLASP1/ARHGAP28/CGNL1/ARHGEF18/PAK2/APOA1/FHOD1/S100A10/RAC1/SFRP1/SORBS3/CDC42/TPM1/NRP1/TACSTD2/NF2/TJP1/ACTG1/ROCK2/PXN/ARHGEF10/SMAD3/PPFIA1/SLC9A1/MTOR/ARAP1/FERMT2/ROCK1/SERPINF2/PFN1/CORO2B/LPAR1/RHOA/PPM1F/WASF2/F11R	39
BP	GO:0032231	regulation of actin filament bundle assembly	43/4220	107/18888	2.46693e-05	0.000280761	0.000202605	EVL/FLNA/CCN2/STMN1/CLASP1/ARHGAP28/CGNL1/ARHGEF18/SWAP70/PAK2/APOA1/FHOD1/S100A10/RAC1/SFRP1/SORBS3/CDC42/TPM1/NRP1/TACSTD2/NF2/TJP1/ACTG1/ROCK2/PXN/ARHGEF10/SMAD3/PPFIA1/SLC9A1/MTOR/ARAP1/FERMT2/ROCK1/PLEK/SERPINF2/PFN1/CORO2B/LPAR1/RHOA/PPM1F/WASF2/F11R/RDX	43
BP	GO:0035987	endodermal cell differentiation	25/4220	51/18888	2.50051e-05	0.000283701	0.000204727	COL6A1/SOX17/COL12A1/COL5A1/ITGB2/ITGA5/MMP2/VTN/LAMA3/ITGAV/LAMB1/RTF1/COL7A1/ITGA4/MMP9/ITGB5/MAP2K1/FN1/COL4A2/GRB2/COL5A2/MMP14/MYH9/CTNNB1/CDC73	25
BP	GO:1901873	regulation of post-translational protein modification	83/4220	246/18888	2.5019e-05	0.000283701	0.000204727	RPS2/P3H1/TSPYL5/DDX3X/HSP90AA1/TAF1/HSP90AB1/U2AF2/GCLC/NXN/VCP/SAE1/TRAF6/RPS3/BAG2/UFL1/MYCBP2/HSPA1A/SKP1/RELA/DERL1/CUL3/VPS28/GSK3A/WASHC1/USP4/PDCD6/COPS2/GTPBP4/UBXN1/CRTAP/HUWE1/CDK5/UBE2L3/RPS7/HSPBP1/GPS1/GNL3L/COPS6/KDM1A/COPS4/TOLLIP/GSK3B/PAXIP1/BAG5/OGT/MTA1/ITCH/RIPK2/RPL23/NPM1/CDK5RAP3/DCUN1D1/ISG15/HSPA5/HMG20A/PPIA/ATG5/COPS8/RPL11/COPS5/DNAJB2/COPS3/UBA2/UBE2I/WFS1/AKT1/DTX3L…	83
BP	GO:0006352	DNA-templated transcription initiation	67/4220	189/18888	2.56273e-05	0.00029007	0.000209323	ELOB/TAF6/NOC2L/GTF2A1/SETX/MED23/CAVIN1/TAF1/GLYR1/MED15/DR1/ARID1A/HMGB1/DHX36/MDC1/MED24/KAT7/GTF3C1/TAF7/TBP/MED13/GTF2F1/CDK7/NFKB1/RSF1/GTF2B/TBPL1/TAF9B/GTF2E1/SMARCA4/RBBP5/ESR1/ELOC/WDR5/SMARCA5/MED28/MED17/MED8/PCID2/GTF3C5/ASH2L/TFB2M/PAXIP1/BCLAF1/SUB1/TRMT112/RBM14/TFB1M/MED12/SMARCD1/MED14/GTF3C4/TAF6L/PSMC6/PHF2/MED1/MED22/ARID1B/MED6/CAND1/MED16/TFAM/POLR1E/UBTF/SMARCB1/CCNH/MED4	67
BP	GO:0071806	protein transmembrane transport	30/4220	66/18888	2.61742e-05	0.000295511	0.000213249	ABCA1/C2CD5/BCR/TOMM40/SEC61B/PAM16/LONP2/CHCHD4/TRAM1/HSPD1/TOMM22/USP9X/SRP54/TIMM50/SEC62/TOMM70/PRF1/AZGP1/SEC61A1/AIFM1/HSPA5/PEX16/TMED10/PEX1/GRPEL1/TIMM44/TIMM23/SEC63/SEC61G/PEX14	30
BP	GO:0002474	antigen processing and presentation of peptide antigen via MHC class I	20/4220	37/18888	2.62982e-05	0.000295511	0.000213249	HLA-B/ACE/TAP2/TAP1/IKBKB/SAR1B/HLA-E/TAPBPL/HLA-H/CALR/LNPEP/B2M/PDIA3/MR1/IDE/TAPBP/HLA-A/ERAP1/HLA-C/MPEG1	20
BP	GO:0009225	nucleotide-sugar metabolic process	20/4220	37/18888	2.62982e-05	0.000295511	0.000213249	AMDHD2/UXS1/EXTL2/MGAT1/GFPT1/FCSK/PARG/UGGT2/UGP2/GSK3A/PGM3/UGDH/GALT/GNPDA1/DPM1/FUT8/UGGT1/GMDS/NANS/MPI	20
BP	GO:0045324	late endosome to vacuole transport	20/4220	37/18888	2.62982e-05	0.000295511	0.000213249	TSG101/LEPROT/VPS37B/STAM/CHMP6/CHMP4B/VPS28/VTA1/VPS36/CHMP2A/PIK3R4/CHMP5/VPS4A/HGS/CHMP4A/PTPN23/VPS25/VPS4B/TMEM50B/CHMP3	20
BP	GO:0006893	Golgi to plasma membrane transport	27/4220	57/18888	2.63496e-05	0.000295553	0.00021328	EXOC5/GOPC/ANK3/MACF1/LLGL1/SPTBN1/GOLGA7/OSBPL5/KRT18/RACK1/ARL3/SEC16A/GOLGA4/EXOC2/EXOC8/EXOC6B/RAB10/CSK/ATP2C1/ARFRP1/NSF/EXOC1/CCDC22/EXOC4/ACSL3/VPS35L/RAB31	27
BP	GO:0009408	response to heat	42/4220	104/18888	2.6542e-05	0.000297175	0.00021445	EIF2B5/HSP90AA1/BAG3/HSPA2/DNAJA2/HSP90AB1/GCLC/VCP/DHX36/HSPB1/ATM/RBBP7/LYN/HSPA1A/PDCD6/EIF2B2/DNAJB1/DNAJC7/TPR/EIF2B4/EIF2B1/CRYAB/GSK3B/EIF2S1/CHORDC1/SOD1/PSIP1/EIF2B3/THBS1/HDAC2/CLPB/MTOR/AKT1/NF1/HTRA2/STUB1/PRKACA/DNAJA3/CREBBP/ANO1/DNAJA1/YWHAE	42
BP	GO:0098754	detoxification	58/4220	158/18888	2.76185e-05	0.000308672	0.000222747	PRDX2/TXN/ALB/CAT/PTGS1/SOD2/CP/SOD3/HP/NXN/GSR/KDM3B/MGST3/MPO/HBD/S100A9/ADH5/SELENOT/HBA1/EPX/HBG1/TXNRD1/GSTZ1/TXNRD2/PRXL2A/GSTO1/PRDX6/ABCB6/LANCL1/GPX8/GPX4/HBB/ABCG2/APOA4/GSTM3/CLIC2/GPX1/PRDX1/GSTP1/GPX3/PRDX5/NNT/SOD1/PXDN/GSTK1/GSTM2/AKR1A1/MGST1/RDH11/APOE/SLC30A1/PRDX3/SELENOF/PRDX4/PARK7/GPX7/ALDH1A1/ESD	58
BP	GO:0045017	glycerolipid biosynthetic process	85/4220	254/18888	2.82958e-05	0.000315674	0.0002278	PLSCR1/AGPAT5/TMEM68/GPAA1/PTDSS1/ACSL1/C3/AGPAT3/INPP5D/PI4K2B/PIP5K1A/GPAT4/BPNT1/PIGX/MTMR4/DHRS7B/LPGAT1/MTMR14/PLD1/HDHD5/PIGO/CDIPT/PTPMT1/PLD2/CHKB/PLCG2/EFR3A/APOA2/PIP4K2A/SLC44A1/SCARB1/ATM/DGKE/LPCAT4/PLA2G4A/LPCAT1/SLC30A5/LPCAT2/APOA1/LPCAT3/PCK2/FABP5/LPIN1/PIP4K2B/INPPL1/MTMR1/PTDSS2/PIP4K2C/PGAP1/DPM1/PIK3R4/PIK3C2B/DAGLB/CEPT1/PIK3C2A/PIK3CA/INPP4A/MPPE1/DGAT1/TAMM41/PIGS/TTC7B/C…	85
BP	GO:0051259	protein complex oligomerization	86/4220	258/18888	2.99982e-05	0.000333569	0.000240713	COL6A1/CBR4/EVL/CUTC/DNM1L/EHD3/BOK/ALAD/KCTD12/LETM1/ALDH1A2/SOD2/CARD9/PKD2/NUDT21/FUS/PRMT1/STK3/ACACA/CD2AP/CLYBL/TMEM120B/VWA1/RBMX/SSBP1/KCTD15/MAT2A/MCU/FARSB/IFIH1/OPA1/TRPM4/OXA1L/SHMT2/UGDH/ELAVL1/JMJD6/DNM1/ALDOA/YME1L1/GLS/CPSF6/MIF/FARSA/CHMP2A/SLC1A5/EHD1/GOLGA2/LRRC8C/HLA-DRB1/VASP/TMEM70/KRT1/B2M/EHD4/HSD17B10/PRF1/RIPK2/COL1A2/KRT10/CRYZ/CPSF7/TWNK/PXDN/KCTD21/ISG15/PRNP/C9/CD74/…	86
BP	GO:0071025	RNA surveillance	12/4220	17/18888	3.00072e-05	0.000333569	0.000240713	EXOSC9/EXOSC5/ZC3H4/XRN1/EXOSC2/WDR82/EXOSC4/TRNT1/SUPV3L1/EXOSC10/EXOSC7/EXOSC3	12
BP	GO:0051346	negative regulation of hydrolase activity	71/4220	204/18888	3.00729e-05	0.000333702	0.000240809	SORT1/SERPINA3/DDX3X/TIMP2/CD44/SERPING1/LTF/AHSG/KNG1/ABCE1/SERPINH1/IGBP1/APOA2/TMBIM6/PTPA/VTN/PICALM/LGALS3/SERPINA4/PAK2/IKBKB/CSTB/GPSM1/RECK/SERPINF1/SERPINA6/SERPINB9/APCS/ARL6IP1/SERPINA1/SERPINA10/SERPINB1/MGAT5/SERPINA5/SERPIND1/SERPINA7/UBXN1/CSNK2A1/LRP1/MMP9/PLAUR/PCID2/SERPINB6/GSK3B/BICD1/RPS6KA3/CAST/GPX1/ARFGEF1/HRG/RCC2/ROCK2/LRCH1/SH3BP4/BIN1/DFFA/TMED2/THBS1/ECM1/GAPDH/ROCK1/…	71
BP	GO:1903533	regulation of protein targeting	34/4220	79/18888	3.2267e-05	0.000357119	0.000257708	CIB1/C2CD5/SLC1A1/PDCD5/MYO1C/PARL/ANK3/ITGB2/LEPROT/SAE1/DMTN/STOM/NPEPPS/ITGAM/GSK3A/PRKAA1/FIS1/HUWE1/VPS11/CDK5/UBE2L3/TOMM70/SH3GLB1/BNIP3L/GDI1/PRNP/AKT2/HSPA1L/MFF/ERBB2/HTRA2/CHP1/LMAN1/CSNK2A2	34
BP	GO:0006612	protein targeting to membrane	49/4220	128/18888	3.22982e-05	0.000357119	0.000257708	UBL4A/ICMT/SSR3/CIB1/GET4/ZDHHC4/C2CD5/SLC1A1/MYO1C/ANK3/SSR1/ITGB2/ZDHHC3/DMTN/VPS37B/NACA/SEC61B/STOM/GOLGA7/ITGAM/TRAM1/ARL6IP1/CHMP4B/SRP54/SRP72/FIS1/CDK5/SEC62/SRPRB/CHMP4A/SRP68/SRPRA/GDI1/SRP9/SRP14/SEC61A1/SDCBP/SIL1/HSPA5/PRNP/PRKCI/AKT2/BAG6/MFF/ERBB2/ATG3/CHP1/SEC63/SEC61G	49
BP	GO:0006734	NADH metabolic process	18/4220	32/18888	3.25809e-05	0.000358968	0.000259042	GPD2/HK1/VCP/PKM/TPI1/ENO1/PC/PCK2/MDH2/PGAM1/ENO2/PFKM/HK2/PGK1/PFKL/ENO3/PFKP/MDH1	18
BP	GO:0099022	vesicle tethering	18/4220	32/18888	3.25809e-05	0.000358968	0.000259042	EXOC5/TRAPPC3/TRAPPC4/TRAPPC9/TRIP11/TRAPPC13/EXOC2/EXOC8/EXOC6B/EXOC7/FAM91A1/NAGLU/TRAPPC11/EXOC1/EXOC3/EXOC4/TRAPPC8/WDR11	18
BP	GO:0090307	mitotic spindle assembly	32/4220	73/18888	3.50735e-05	0.000385747	0.000278367	ABRAXAS2/DRG1/FLNA/CEP192/CLASP1/KIF23/SMC1A/LSM14A/SMC3/CHMP6/HSPA1A/CHMP4B/CHMP2A/ZNF207/CCDC61/TPR/CHMP5/GOLGA2/CHMP4A/VPS4B/POLDIP2/EML3/KPNB1/STAG1/HNRNPU/ARHGEF10/KIF2A/WRAP73/CHMP3/AAAS/RHOA/STAG2	32
BP	GO:1903320	regulation of protein modification by small protein conjugation or removal	81/4220	241/18888	3.62944e-05	0.000398469	0.000287547	RPS2/TSPYL5/DDX3X/HSP90AA1/TAF1/HSP90AB1/U2AF2/GCLC/NXN/VCP/SAE1/TRAF6/RPS3/BAG2/UFL1/MYCBP2/HSPA1A/SKP1/RELA/DERL1/CUL3/VPS28/GSK3A/WASHC1/USP4/PDCD6/COPS2/GTPBP4/UBXN1/HUWE1/CDK5/UBE2L3/RPS7/HSPBP1/GPS1/GNL3L/COPS6/KDM1A/COPS4/TOLLIP/GSK3B/PAXIP1/BAG5/OGT/MTA1/ITCH/RIPK2/RPL23/NPM1/CDK5RAP3/DCUN1D1/ISG15/HSPA5/HMG20A/PPIA/ATG5/COPS8/RPL11/COPS5/DNAJB2/COPS3/UBA2/UBE2I/WFS1/AKT1/DTX3L/CAMLG/CAV1…	81
BP	GO:0014037	Schwann cell differentiation	24/4220	49/18888	3.68038e-05	0.000402639	0.000290556	NAB2/COL6A1/LAMB2/ITGB4/GPC1/RELA/PLEC/CNTNAP1/MAP2K2/CDK5/DAG1/MAP2K1/ILK/MAPK3/MED12/SOD1/ARHGEF10/GRB2/AKT2/AKT1/LAMA2/ERBB2/NF1/MAPK1	24
BP	GO:0044788	modulation by host of viral process	24/4220	49/18888	3.68038e-05	0.000402639	0.000290556	EEF1A1/PSMC3/LTF/STOM/PPIB/CCNK/PC/EIF2AK4/SMC6/APCS/FASN/CFL1/VAPA/FMR1/IGF2R/CDC42/NUCKS1/CAV2/RAB5A/ROCK2/SMC5/PI4KA/EEA1/APOE	24
BP	GO:0009100	glycoprotein metabolic process	120/4220	386/18888	3.72372e-05	0.000406664	0.000293461	STT3B/MAN2A1/POFUT2/ITM2C/ALG9/GALNT2/SLC35B2/MAN2B1/CHST14/COG7/EXTL2/XYLT2/GXYLT2/UBE2J1/SLC2A10/TMEM260/MGAT1/NCSTN/GFPT1/TMTC3/GALNT7/GPC1/POMGNT2/ERP44/AATF/RPN1/UGGT2/EXT2/BCL2/RAB1A/GXYLT1/TM9SF2/EXT1/POMT2/APCS/CHST3/ALG6/DPY19L3/NPC1/ALG8/RPN2/PGM3/UGDH/ST6GALNAC1/JAK3/SOAT1/MGAT5/TRIP11/HEXA/B3GLCT/POGLUT2/ALG5/B4GALT1/GALNT17/CANT1/POFUT1/DPM1/ITM2B/ALG2/MAN1A1/HS2ST1/GOLGA2/EOGT/POGLU…	120
BP	GO:0036010	protein localization to endosome	16/4220	27/18888	3.74615e-05	0.000408396	0.000294711	SORL1/EZR/PACSIN2/SCRIB/TMEM30A/ARF6/NRP1/TOLLIP/NF2/ROCK2/RAB35/MSN/DTX3L/ANKRD13A/RDX/VPS35	16
BP	GO:0006620	post-translational protein targeting to endoplasmic reticulum membrane	11/4220	15/18888	3.75944e-05	0.000408412	0.000294723	UBL4A/GET4/SEC61B/CHMP4B/SEC62/CHMP4A/SEC61A1/HSPA5/BAG6/SEC63/SEC61G	11
BP	GO:2000767	positive regulation of cytoplasmic translation	11/4220	15/18888	3.75944e-05	0.000408412	0.000294723	PABPC1/YBX1/CSDE1/HNRNPD/DHX36/PKM/CNBP/HNRNPU/DHX9/SYNCRIP/YBX3	11
BP	GO:0000387	spliceosomal snRNP assembly	25/4220	52/18888	3.79857e-05	0.000411943	0.00029727	COIL/SNRPGP15/STRAP/SNRPC/CD2BP2/SART1/PRPF31/GEMIN5/SNRPD3/USP4/PRPF19/PRPF3/SNRPF/PRPF8/SART3/LSM2/SNRPD1/SNRPD2/PRPF6/GEMIN4/SRSF10/SNRPE/LSM4/PRMT5/SNRPB	25
BP	GO:0030307	positive regulation of cell growth	59/4220	163/18888	3.80774e-05	0.000412218	0.000297469	EIF4G2/CIB1/MECP2/CRABP2/BRAT1/ADAM17/EXOSC9/H3-3A/DDX3X/PUM2/F2/ADNP/NCBP1/MACF1/DNPH1/RUFY3/CYFIP1/ANAPC2/EGFR/EIF4G1/S100A9/MAP1B/ADAM10/HDGFL2/BCL2/CDKN2AIP/IST1/TAF9B/TRIM32/PAFAH1B1/EXOSC2/GOLGA4/CSNK2A1/SFRP1/RICTOR/CDC42/DERL2/NEDD4L/NRP1/INO80/FN1/TWF2/RPS6KA3/EXOSC4/GDI1/SDCBP/SHTN1/S100A8/SLC9A1/SUPV3L1/MTOR/MMP14/AKT1/ERBB2/RPTOR/RPS6KA1/PLAA/PSMD10/USP47	59
BP	GO:0032210	regulation of telomere maintenance via telomerase	26/4220	55/18888	3.86529e-05	0.00041719	0.000301057	TCP1/CCT8/HNRNPC/CCT5/CCT6A/NAT10/CCT7/CCT3/ATM/PNKP/CCT2/XRN1/SMG6/MAP3K4/HNRNPA1/NEK7/CCT4/GNL3L/SMG5/MAPK3/HNRNPU/EXOSC10/DKC1/XRCC5/CTNNB1/MAPK1	26
BP	GO:0071709	membrane assembly	28/4220	61/18888	3.8671e-05	0.00041719	0.000301057	COL6A1/ANK3/CDH2/PACSIN2/BANF1/SPTBN1/CHMP6/FLOT1/RCC1/CHMP4B/NLGN4X/S100A10/CHMP2A/LRCH4/CHMP5/VPS4A/CHMP4A/VPS4B/CAV2/NSFL1C/PTPRD/ANXA2/UBE2I/BROX/CHMP3/CAV1/RFTN1/STX4	28
BP	GO:0032786	positive regulation of DNA-templated transcription, elongation	27/4220	58/18888	3.88614e-05	0.000418518	0.000302015	MED23/HMGN1/NCBP1/SUPT16H/MED15/THOC5/PARP1/MED24/KAT7/CCNK/BRD4/ZMYND8/TCERG1/GTF2F1/SUPT5H/MED28/MED17/MED8/MED14/SUPT6H/MED1/MED22/MED6/CTNNB1/MED16/CDC73/MED4	27
BP	GO:0051225	spindle assembly	49/4220	129/18888	4.08993e-05	0.000439702	0.000317303	ABRAXAS2/DRG1/FLNA/CEP192/DYNC1H1/NCOR1/TUBB1/CSNK1D/CLASP1/KIF23/DDB1/RPS3/TUBGCP2/SMC1A/LSM14A/SMC3/WASHC5/CHMP6/TUBGCP3/HSPA1A/RCC1/CHMP4B/GTF2B/CHMP2A/ZNF207/CCDC61/TPR/CHMP5/NEK7/GOLGA2/CHMP4A/INO80/VPS4B/POLDIP2/EML3/KPNB1/STAG1/HNRNPU/ARHGEF10/HAUS5/KIF2A/WRAP73/MAPRE1/TUBB/CHMP3/AAAS/RHOA/STAG2/NUMA1	49
BP	GO:1904358	positive regulation of telomere maintenance via telomere lengthening	20/4220	38/18888	4.38863e-05	0.000471001	0.000339889	TCP1/CCT8/CCT5/CCT6A/CCT7/DHX36/HNRNPA2B1/CCT3/ATM/PNKP/CCT2/MAP3K4/HNRNPA1/NEK7/CCT4/MAPK3/DKC1/XRCC5/CTNNB1/MAPK1	20
BP	GO:0009133	nucleoside diphosphate biosynthetic process	10/4220	13/18888	4.462e-05	0.00047805	0.000344975	CAD/AK1/DHODH/AK2/DTYMK/GUK1/AK3/AK4/UMPS/CMPK1	10
BP	GO:0021782	glial cell development	50/4220	133/18888	4.70378e-05	0.000503086	0.000363042	COL6A1/TLR2/EIF2B5/APP/MECP2/PHGDH/LAMB2/MIOS/CNTN1/NCSTN/ITGB4/EGFR/CDK6/S100A9/LAMC3/LYN/PLEC/VIM/EIF2B2/CNTNAP1/MAP2K2/LRP1/CDK5/DAG1/EIF2B4/EIF2B1/CLU/MAP2K1/ILK/C1QA/NSUN5/MAPK3/MED12/NAGLU/SOD1/EIF2B3/ARHGEF10/GRB2/AKT2/S100A8/ERCC2/AKT1/ERBB2/PICK1/NF1/LPAR1/MAPK1/ANO1/ROR2/MDK	50
BP	GO:0062125	regulation of mitochondrial gene expression	17/4220	30/18888	4.7529e-05	0.00050694	0.000365823	RCC1L/MTG2/SHMT2/TACO1/PRKAA1/LRPPRC/CDK5RAP1/FASTKD2/THAP11/COA3/FASTKD3/TRMT10C/UQCC2/MRPS27/MTG1/C1QBP/MALSU1	17
BP	GO:0030522	intracellular receptor signaling pathway	115/4220	369/18888	4.75613e-05	0.00050694	0.000365823	TBK1/DEFA1/PHB2/EIF2AK2/PCBP2/ESRRA/DDX54/NCOR1/TSPAN6/DDX3X/PUM2/ALDH1A2/PTPRS/NCOR2/TKFC/CTBP2/MAP3K7/KANK2/PTGES3/UFD1/ZBTB7A/HDAC1/ANKRD17/NLRX1/PPP2CA/ARID1A/HMGB1/CRKL/ASXL2/PARP1/BANF1/PLCG2/PLPP1/TRAF6/ERBIN/IPO5/CNOT1/SNW1/IKBKB/TAF7/LSM14A/UFL1/TRIM25/PKN1/UBR5/IFIH1/FLOT1/OAS3/HSPA1A/RXRA/RELA/YWHAH/FAM120B/NR2F1/DDRGK1/DHRS3/PGR/MAP2K6/NAGK/FABP5/BRCC3/RXRB/NEDD4/SMARCA4/SAFB/CNOT9/ZC…	115
BP	GO:0010591	regulation of lamellipodium assembly	21/4220	41/18888	4.82582e-05	0.000511983	0.000369463	HSP90AA1/DMTN/CYFIP1/BIN3/ACTR2/TWF1/ABI2/FSCN1/RAC1/CDC42/PIK3CA/CAPZB/ACTR3/TWF2/ABI3/HRG/MTOR/NCKAP1/ARPC2/WASF2/EPHA2	21
BP	GO:0045454	cell redox homeostasis	21/4220	41/18888	4.82582e-05	0.000511983	0.000369463	PRDX2/TXN/GCLC/GSR/SLC2A10/GLRX3/ERP44/SELENOT/GIT1/ERO1A/TXNRD1/TXNRD2/PRDX6/GPX1/PRDX1/PRDX5/NNT/APEX1/PRDX3/PRDX4/TXN2	21
BP	GO:0009101	glycoprotein biosynthetic process	103/4220	324/18888	4.83602e-05	0.000511983	0.000369463	STT3B/MAN2A1/POFUT2/ITM2C/ALG9/GALNT2/SLC35B2/CHST14/COG7/EXTL2/XYLT2/GXYLT2/UBE2J1/SLC2A10/TMEM260/MGAT1/NCSTN/GFPT1/TMTC3/GALNT7/POMGNT2/AATF/RPN1/UGGT2/EXT2/BCL2/GXYLT1/TM9SF2/EXT1/POMT2/CHST3/ALG6/DPY19L3/NPC1/ALG8/RPN2/PGM3/UGDH/ST6GALNAC1/JAK3/SOAT1/MGAT5/TRIP11/B3GLCT/POGLUT2/ALG5/B4GALT1/GALNT17/CANT1/POFUT1/DPM1/ITM2B/ALG2/MAN1A1/HS2ST1/GOLGA2/EOGT/POGLUT3/MAN2A2/MAGT1/CHPF/POMGNT1/COG3/…	103
BP	GO:0070203	regulation of establishment of protein localization to telomere	9/4220	11/18888	4.84464e-05	0.000511983	0.000369463	TCP1/CCT8/CCT5/CCT6A/CCT7/CCT3/CCT2/CCT4/DKC1	9
BP	GO:0110011	regulation of basement membrane organization	9/4220	11/18888	4.84464e-05	0.000511983	0.000369463	PHLDB1/LAMB2/CLASP1/NID1/LAMB1/DAG1/LAMC1/LAMA2/LAMA1	9
BP	GO:0034620	cellular response to unfolded protein	37/4220	90/18888	4.96719e-05	0.000524043	0.000378165	NCK2/EIF2AK2/BOK/AGR2/BAG3/OS9/BAX/VCP/PTPN1/TBL2/TMBIM6/QRICH1/UFL1/ERO1A/HSPA1A/HSPD1/RACK1/DERL1/DDRGK1/RHBDD2/AMFR/ERMP1/VAPB/TMEM33/ABCB10/DERL2/EIF2S1/DNAJC10/CDK5RAP3/HSPA5/YOD1/TMED2/COPS5/TMTC4/WFS1/STUB1/ERLEC1	37
BP	GO:0170039	proteinogenic amino acid metabolic process	54/4220	147/18888	5.01767e-05	0.000528472	0.000381361	GGT1/CAD/GCLM/MECP2/PHGDH/SLC25A12/ALDH18A1/MTAP/CPS1/GCLC/ASRGL1/DLST/GFPT1/PYCR1/CTPS1/GOT1/ASL/SDSL/QDPR/PYCR3/DDAH1/GSTZ1/MPST/GLUD1/DGLUCY/GART/SHMT2/GMPS/MRI1/ALDH5A1/GCAT/GLS/OAT/ATP2B4/ADSS1/PFAS/MTHFD1/PLOD2/ALDH4A1/ASS1/GLUL/CTPS2/ENOPH1/SEPHS1/PYCR2/IL4I1/SLC25A13/GOT2/NIT2/PLOD3/AASS/FAH/AASDHPPT/ADSS2	54
BP	GO:0030010	establishment of cell polarity	56/4220	154/18888	5.10521e-05	0.000536781	0.000387357	DCTN1/MARK2/FLOT2/CYTH1/CRKL/RUFY3/CLASP1/SIPA1/SCRIB/GJA1/IGF1R/LLGL1/GSN/DOCK7/MAP1B/CRK/GPSM1/RACK1/CORO7/PAFAH1B1/FSCN1/DOCK2/PTK2/RAB10/RICTOR/CDC42/DOCK8/ARF6/GSK3B/GBF1/SH3BP1/MYO18A/HTT/SNX27/ARFGEF1/NSFL1C/RAP1B/ROCK2/PRKCI/SHTN1/WNT5A/MAP4/ROCK1/MSN/TCIRG1/DYNLT1/MAPRE1/JAM3/ITGB1/LAMA1/MYH9/RHOA/PLEKHG3/PTK7/ZW10/NUMA1	56
BP	GO:1902600	proton transmembrane transport	58/4220	161/18888	5.15118e-05	0.0005407	0.000390185	PHB2/CYB5A/ATP6AP1/ATP1A1/UQCR10/LETM1/COX6B1/ATP5PF/SLC25A12/TMEM175/CYC1/DMAC2L/UQCRH/ATP5PO/SLC2A10/COX4I1/SLC36A1/ATP1B1/ATP5F1B/SLC25A22/UQCRC1/SLC25A3/ATP6V0A1/ATP5PD/SLC16A1/ATP6V1A/ATP6V0D1/COX7A2L/PPIF/SLC25A4/NDUFA4/ATP6V1D/ATP6V0A2/ACTN4/ATP6V1E1/NNT/TMSB4X/ATP6V1B2/ATP6V1B1/COX5B/SLC9A1/SURF1/COX7A1/SLC25A13/ATP5F1D/ATP6V1C1/SLC25A5/NDUFS7/ATP5F1C/TCIRG1/UQCRFS1/ATP5F1A/ATP6V1G1/ATP5P…	58
BP	GO:0021762	substantia nigra development	22/4220	44/18888	5.16922e-05	0.000541678	0.000390891	G6PD/CKB/COX6B1/ATP5PF/BASP1/ZNF148/YWHAQ/ACTB/YWHAH/GLUD1/SEC16A/CALM1/MAOB/CDC42/GNB4/HSPA5/DYNLL1/NDUFS3/CNP/RHOA/ATP5PB/YWHAE	22
BP	GO:0051016	barbed-end actin filament capping	15/4220	25/18888	5.38019e-05	0.000561891	0.000405477	CAPG/ADD2/GSN/TWF1/ADD3/CAPZB/EPS8/CAPZA1/ADD1/TWF2/FLII/CAPZA2/TRIOBP/SVIL/RDX	15
BP	GO:0070129	regulation of mitochondrial translation	15/4220	25/18888	5.38019e-05	0.000561891	0.000405477	RCC1L/MTG2/SHMT2/TACO1/LRPPRC/CDK5RAP1/FASTKD2/COA3/FASTKD3/TRMT10C/UQCC2/MRPS27/MTG1/C1QBP/MALSU1	15
BP	GO:0051403	stress-activated MAPK cascade	24/4220	50/18888	5.58558e-05	0.000582362	0.00042025	EIF2AK2/CARD9/MAP3K7/CD2AP/IGBP1/IKBKB/MAP2K6/MAP3K5/MAP2K2/MID1/CRYAB/STK25/MAP2K1/PRDX1/GSTP1/MAPK3/MAPK14/MAP3K20/PPIA/PDCD10/TAOK3/ARL6IP5/MAPK13/MAPK1	24
BP	GO:0031098	stress-activated protein kinase signaling cascade	27/4220	59/18888	5.64893e-05	0.000587362	0.000423858	EIF2AK2/CARD9/MAP3K7/CD2AP/IGBP1/KAT7/IKBKB/LYN/MAP2K6/MAP3K5/MAP2K2/MID1/CRYAB/STK25/MAP2K1/PRDX1/GSTP1/MAPK3/MAPK14/MAP3K20/PPIA/ZMPSTE24/PDCD10/TAOK3/ARL6IP5/MAPK13/MAPK1	27
BP	GO:2000059	negative regulation of ubiquitin-dependent protein catabolic process	25/4220	53/18888	5.67237e-05	0.000587362	0.000423858	MAP1A/USP5/TAF1/HSP90AB1/UCHL5/CCAR2/DDRGK1/USP9X/EIF3H/UBXN1/CSNK2A1/PML/RPS7/BAG5/OGT/USP7/RPL23/RPL11/USP14/BAG6/SMARCC1/CAMLG/PARK7/RPL5/CSNK2A2	25
BP	GO:0051647	nucleus localization	18/4220	33/18888	5.67313e-05	0.000587362	0.000423858	PCM1/SUN1/DYNC1H1/DCTN1/NUDC/TMEM201/DOCK7/PAFAH1B1/FHOD1/CLMN/LMNB2/CDC42/LMNA/LMNB1/BIN1/SUN2/MTOR/SYNE2	18
BP	GO:0044272	sulfur compound biosynthetic process	61/4220	172/18888	5.67746e-05	0.000587362	0.000423858	GGT1/ACSS1/GCLM/CHST6/ACSL1/DLAT/GCDH/SLC35B2/CHST14/SLC1A1/EXTL2/MTAP/XYLT2/PAPSS1/GCLC/ACACA/MAT2B/ACSL4/MAT2A/ACSF3/EXT2/TM9SF2/EXT1/MPST/MMUT/ACLY/CHST3/PDHX/MPC2/MRI1/UGDH/PDHA1/HSD17B12/DLD/ACSL5/HS2ST1/SLC25A1/TECR/CHPF/ELOVL5/PDHB/MTHFD1/ACAT1/ELOVL1/CHPF2/GSTP1/PDK1/MLYCD/GSS/B3GAT3/CHSY1/GGT5/ENOPH1/SLC25A19/CSGALNACT2/HAGH/AKR1A1/PPT1/ACSL3/CTNNB1/B3GALT6	61
BP	GO:0010761	fibroblast migration	26/4220	56/18888	5.69025e-05	0.000587362	0.000423858	PIP5K1A/DMTN/AKAP12/TMEM201/CORO1C/PLEC/IQGAP1/RAC1/PTK2/PML/TNS1/ACTA2/ITGB3/ILK/FUT8/MTA2/RCC2/SGPL1/PDLIM1/THBS1/GNA13/APPL1/AKT1/APPL2/ITGB1/ARHGEF7	26
BP	GO:0031529	ruffle organization	26/4220	56/18888	5.69025e-05	0.000587362	0.000423858	AIF1/EVL/PIP5K1A/CYFIP1/CORO1C/LIMA1/CORO1B/INPPL1/RAC1/TPM1/ARF6/EPS8/TACSTD2/FAM98A/SH3BP1/CSPG4/ICAM1/ABI3/RCC2/MTOR/PLEK/PFN1/TCIRG1/CAV1/RHOG/RDX	26
BP	GO:0019882	antigen processing and presentation	45/4220	117/18888	5.82439e-05	0.000600211	0.000433131	HLA-B/ACE/HLA-DRA/AP3D1/AP3B1/TAP2/TRAF6/TAP1/RAB6A/IKBKB/EXT1/CTSD/SAR1B/DNM2/HLA-E/HLA-DRB3/TAPBPL/RAB10/RAB27A/HLA-H/CALR/HLA-DRB1/PSME1/LNPEP/HLA-DQA1/B2M/PDIA3/MR1/IDE/ICAM1/RAB32/RAB5B/TAPBP/HLA-A/ATG5/UNC93B1/CD74/THBS1/RAB35/ERAP1/PSMB8/RFTN1/HLA-C/MPEG1/LGMN	45
BP	GO:0008637	apoptotic mitochondrial changes	42/4220	107/18888	5.85586e-05	0.000602456	0.00043475	DNM1L/GCLM/FAM162A/BOK/PDCD5/PARL/RHOT2/SOD2/GCLC/BID/BAX/CCAR2/BCL2/RHOT1/HSPA1A/HSPD1/OPA1/GSK3A/TIMM50/FIS1/ACAA2/PPIF/SLC25A4/MMP9/VDAC2/PLAUR/LMNA/CLU/BNIP3L/GSK3B/HK2/GPX1/PLSCR3/HIP1R/MFF/SLC25A5/AKT1/ATG3/PSMD10/NDUFS1/SLC25A6/VPS35	42
BP	GO:0031334	positive regulation of protein-containing complex assembly	68/4220	197/18888	5.86907e-05	0.000602817	0.000435011	NCK2/ABCA1/EVL/DRG1/MECP2/DDX3X/AKAP9/DCTN1/HSP90AA1/BID/BAX/PPP2CA/CKAP5/VCP/CLASP1/CLIP1/PLCG2/PIEZO1/RPS3/EIF4G1/ATM/LGALS3/MAP1B/GIT1/HSPA1A/SNX9/RACK1/BRCC3/FSCN1/RAC1/DHX33/NEK7/RICTOR/KIRREL1/BAIAP2/ARF6/GNL3L/SH3GLB1/LCP1/CLU/VASP/GSK3B/DLG1/TPPP3/CTTN/RAP1B/TFRC/ISG15/GRB2/BIN1/HIP1R/MTOR/FERMT2/FAF1/NCKAP1/ARPC2/MSN/PSMC6/PLEK/SYK/PFN1/MAPRE1/STUB1/RHOA/CAND1/PARK7/RASIP1/NUMA1	68
BP	GO:0006282	regulation of DNA repair	73/4220	215/18888	5.92576e-05	0.000607634	0.000438487	ENY2/TAF6/MGMT/MRGBP/SMCHD1/SMARCD2/SF3B3/UCHL5/SMARCA2/ARID1A/HMGB1/FUS/PARP1/CUL4A/UBQLN4/EGFR/RPS3/SMARCC2/PARG/ACTR8/KAT7/ACTR2/PNKP/RIF1/ARID2/XRCC1/HDGFL2/TAF7/SETMAR/TRIM28/SMARCE1/ACTL6A/ACTB/OTUB1/EPC2/BRCC3/SMARCA4/BABAM1/DMAP1/TRRAP/SF3B5/TFIP11/DPF2/RUVBL1/PML/RPA2/CGAS/INO80/TMEM161A/PRKDC/KDM1A/SMARCD1/MORF4L1/YY1/DHX9/TADA1/TAF6L/PHF10/DEK/NUDT16L1/TP53BP1/SMARCC1/MCRS1/BABAM2/SIRT…	73
BP	GO:1901874	negative regulation of post-translational protein modification	38/4220	94/18888	6.12994e-05	0.000627536	0.000452849	P3H1/TAF1/U2AF2/GCLC/NXN/RPS3/BAG2/UFL1/HSPA1A/RELA/VPS28/USP4/GTPBP4/UBXN1/CRTAP/CDK5/RPS7/GNL3L/BAG5/OGT/RPL23/ISG15/HMG20A/PPIA/ATG5/RPL11/AKT1/DTX3L/CAMLG/CAV1/CTNNB1/CHP1/TRIM21/PARK7/PLAA/ARRB1/RPL5/DNAJA1	38
BP	GO:0007040	lysosome organization	43/4220	111/18888	6.91989e-05	0.000706079	0.000509528	ABCA1/ATP6AP1/TPP1/TMEM175/AP3B1/TMEM106B/VIPAS39/RAB7A/WASHC5/CHMP6/ATP6V0A1/LIPA/ATP6V1A/CHMP4B/SPG11/LAMP2/RAB14/SRPX/HEXA/CHMP2A/ATP6V1D/SCARB2/CHMP5/CHMP4A/NAGLU/ACP2/CORO1A/HEXB/GAA/TMEM165/MTOR/VPS33A/PPT1/TCIRG1/CLN5/CHMP3/VPS33B/PPP3CB/VPS18/SPNS1/ATP6V1H/LAMTOR1/VPS35	43
BP	GO:0080171	lytic vacuole organization	43/4220	111/18888	6.91989e-05	0.000706079	0.000509528	ABCA1/ATP6AP1/TPP1/TMEM175/AP3B1/TMEM106B/VIPAS39/RAB7A/WASHC5/CHMP6/ATP6V0A1/LIPA/ATP6V1A/CHMP4B/SPG11/LAMP2/RAB14/SRPX/HEXA/CHMP2A/ATP6V1D/SCARB2/CHMP5/CHMP4A/NAGLU/ACP2/CORO1A/HEXB/GAA/TMEM165/MTOR/VPS33A/PPT1/TCIRG1/CLN5/CHMP3/VPS33B/PPP3CB/VPS18/SPNS1/ATP6V1H/LAMTOR1/VPS35	43
BP	GO:0030032	lamellipodium assembly	31/4220	72/18888	7.01689e-05	0.000714802	0.000515823	CDH13/NCK2/HSP90AA1/DMTN/CYFIP1/BIN3/ACTR2/TWF1/ABI2/NUP85/FSCN1/RAC1/CDC42/PIK3CA/CAPZB/ARHGEF6/ACTR3/TWF2/PARVB/ABI3/HRG/VAV2/MTOR/NCKAP1/ARPC2/ITGB1/WASF2/ARHGEF7/VCL/EPHA2/ABLIM1	31
BP	GO:0006275	regulation of DNA replication	48/4220	128/18888	7.09743e-05	0.000721823	0.00052089	MCM5/MCM2/MCM7/MCM3/CIZ1/WIZ/UCHL5/MCM6/MCM4/ORC3/ATRX/ANKRD17/PPP2CA/NBN/LIG3/SSBP1/EGFR/ACTR8/KAT7/RFC4/WRNIP1/RFC3/SMC3/ACTL6A/ZBTB38/PDS5A/POLG2/LPIN1/RFC5/EHMT2/GTPBP4/SMARCA5/RUVBL1/CDC42/MAP2K4/INO80/NUCKS1/ORC5/YY1/DHX9/PPP2R1A/ZMPSTE24/SLFN11/S100A11/FAF1/MCRS1/BAZ1A/RUVBL2	48
BP	GO:0001558	regulation of cell growth	127/4220	418/18888	7.13277e-05	0.000723903	0.00052239	FBP1/SOX17/TNC/G6PD/EIF4G2/CIB1/MECP2/IGFBP4/CEACAM1/SMAD4/CRABP2/BRAT1/TMEM97/ADAM17/EXOSC9/TSG101/H3-3A/DDX3X/PUM2/F2/ADNP/NCBP1/PTPRS/MACF1/GNG4/SMARCA2/PPP2CA/CCAR2/IGFBP7/DNPH1/CRKL/RUFY3/CYFIP1/SIPA1/PAK4/PLXNA4/GJA1/ANAPC2/EGFR/EIF4G1/ENO1/S100A9/KAT7/RBBP7/PPP1R9B/CAMK2D/MAP1B/ADAM10/HDGFL2/BCL2/CDKN2AIP/IST1/CDH1/AGT/HSPA1A/RAB21/RACK1/OGFR/GSK3A/ENPP1/DNM2/TAF9B/TRIM32/PAFAH1B1/EXOSC2/S…	127
BP	GO:0006735	NADH regeneration	12/4220	18/18888	7.16447e-05	0.000723903	0.00052239	HK1/PKM/TPI1/ENO1/PGAM1/ENO2/PFKM/HK2/PGK1/PFKL/ENO3/PFKP	12
BP	GO:0061621	canonical glycolysis	12/4220	18/18888	7.16447e-05	0.000723903	0.00052239	HK1/PKM/TPI1/ENO1/PGAM1/ENO2/PFKM/HK2/PGK1/PFKL/ENO3/PFKP	12
BP	GO:0061718	glucose catabolic process to pyruvate	12/4220	18/18888	7.16447e-05	0.000723903	0.00052239	HK1/PKM/TPI1/ENO1/PGAM1/ENO2/PFKM/HK2/PGK1/PFKL/ENO3/PFKP	12
BP	GO:0006414	translational elongation	30/4220	69/18888	7.33481e-05	0.000739911	0.000533942	EEF1A1/EEF1D/ASCC3/GCN1/EEF1G/PTRH1/ABCE1/GTPBP1/ASCC2/SELENOT/TUFM/USP10/RACK1/HBS1L/EIF5A/RPLP2/EIF4E2/SEPSECS/MRPL44/TRNT1/SRP9/EFL1/GIGYF2/EEF2/GFM1/RPLP1/EEF1B2/EEF1A2/EIF4A3/EEFSEC	30
BP	GO:0045089	positive regulation of innate immune response	113/4220	365/18888	7.48574e-05	0.000753912	0.000544046	TBK1/PLSCR1/PHB2/EIF2AK2/NONO/PCBP2/HPX/TLR2/HEXIM1/TSPAN6/DDX3X/HSP90AA1/PUM2/LBP/MATR3/CD14/PTPRS/CARD9/CYBA/SARM1/TKFC/LTF/MAP3K7/CHUK/AP3B1/UFD1/ANKRD17/NLRX1/PPP2CA/HMGB1/RPS19/PARP1/BANF1/PLCG2/FCN3/TRAF6/ERBIN/IPO5/S100A9/PAK2/IKBKB/LSM14A/TRIM25/IFIH1/FLOT1/OAS3/LYN/HSPA1A/HSPD1/MNDA/RELA/MAP2K6/NAGK/TRIM32/HLA-E/BRCC3/BPIFB1/ZCCHC3/ESR1/LRCH4/SMPDL3B/DHX33/NEK7/CGAS/TOMM70/PRKDC/PSPC1/CS…	113
BP	GO:0072331	signal transduction by p53 class mediator	62/4220	177/18888	7.51078e-05	0.00075521	0.000544983	RRS1/BOK/HEXIM1/TAF1/RPS20/MYBBP1A/CD44/ATRX/BAX/NBN/MYO6/ATM/HNRNPK/SNW1/BCL2/SP100/USP10/HIC1/MAP2K6/TAF9B/EIF5A/MIF/MUC1/RPS15/ARMC10/PML/RPS7/TRIM24/PIP4P1/DDX5/KDM1A/PAXIP1/RPF2/USP7/RPL23/MSH2/NPM1/CASP6/CDK5RAP3/URB2/RPL11/ZMPSTE24/CD74/TP53RK/RPS27L/BOP1/MTOR/BAG6/COPS3/ERCC2/AKT1/PAK1IP1/NOP2/TMEM109/DYRK1A/IFI16/USP28/USP15/PRMT5/PSMD10/EEF1E1/RPL5	62
BP	GO:0006904	vesicle docking involved in exocytosis	21/4220	42/18888	7.62767e-05	0.000764489	0.000551679	EXOC5/BLOC1S6/RAB8A/RAB3D/CTBP2/STXBP3/YKT6/STXBP1/STXBP2/EXOC2/EXOC8/VPS11/EXOC6B/RALB/EXOC7/EXOC1/EXOC3/VTI1B/PLEK/EXOC4/VPS18	21
BP	GO:0072595	maintenance of protein localization in organelle	21/4220	42/18888	7.62767e-05	0.000764489	0.000551679	TXN/GPAA1/CIZ1/SUN1/HK1/OS9/SYNE1/RER1/SP100/SKP1/CDK5/PML/RANGAP1/HK2/HNRNPU/HSPA5/TMED2/SUN2/AKT1/PARK7/KDELR1	21
BP	GO:0051131	chaperone-mediated protein complex assembly	14/4220	23/18888	7.69721e-05	0.000770217	0.000555812	HSP90AA1/LONP1/HSP90AB1/PTGES3/NDUFAF1/PFDN6/HSPA1A/HSPD1/APCS/CCT2/CLU/HSPA4/TMEM35A/STUB1	14
BP	GO:0097352	autophagosome maturation	28/4220	63/18888	7.88621e-05	0.000787861	0.000568544	TSG101/MAP1LC3B2/VCP/CALCOCO2/UBQLN4/VAMP8/CHMP6/TECPR1/TOM1/CHMP4B/LAMP2/CALM1/CHMP2A/PIK3R4/CHMP5/VPS4A/CHMP4A/GABARAPL2/VPS4B/SNX14/ATP2A2/ATG5/SNAP29/VPS33A/VMP1/CHMP3/VPS16/FYCO1	28
BP	GO:0031330	negative regulation of cellular catabolic process	75/4220	224/18888	7.94944e-05	0.000792903	0.000572183	FBP1/PABPC1/SLC4A1/SORL1/HNRNPC/THRAP3/EIF4G2/TARDBP/MTMR9/NSUN2/TRAF2/NCOR1/YBX1/TIMP2/QKI/CSDE1/HP/IGF2BP2/HNRNPD/PPP2CA/FUS/LARP1/DHX36/SCFD1/UBQLN4/STK38L/EIF4G1/WDR6/NBAS/BCL2/GIT1/SNRNP70/NPC1/GSK3A/WASHC1/ELAVL1/TSC2/LRPPRC/EHMT2/QSOX1/SLIRP/ATP2B4/RBM10/PKP3/FMR1/GOLGA2/PIK3CA/POLDIP2/HNRNPAB/RRAGC/HNRNPU/DHX9/SYNCRIP/MAPK14/ANXA2/DFFA/HNRNPA0/NMNAT1/YBX3/MTOR/ROCK1/AKT1/DKC1/RRAGA/RPTOR/…	75
BP	GO:0006739	NADP metabolic process	22/4220	45/18888	7.98935e-05	0.000794333	0.000573215	G6PD/RPIA/TP53I3/PC/NADK2/TKT/PGD/SHPK/PGAM1/NNT/ME2/IDH1/MTOR/ALDH1L2/DCXR/PGLS/DERA/H6PD/RPTOR/IDH2/TALDO1/MDH1	22
BP	GO:0035196	miRNA processing	22/4220	45/18888	7.98935e-05	0.000794333	0.000573215	MECP2/SMAD1/PUM2/NCBP1/ZC3H7B/HNRNPA2B1/AGO1/AGO3/SRSF3/DDX5/ADAR/RIPK1/NUP155/SRRT/SMAD3/ZMPSTE24/AGO2/PRKRA/TUT4/TUT7/PUM1/STAT3	22
BP	GO:0016311	dephosphorylation	98/4220	309/18888	8.04148e-05	0.000798239	0.000576033	FBP1/NCK2/PTPRM/PPP6R1/EPHX2/PPP1R8/MTMR9/INPP5D/ALPL/PPM1G/PPM1A/PTPRS/HSP90AB1/UBLCP1/PPP1CA/PPP1CB/MTMR4/MTMR14/PPP2CA/PTPN1/IGBP1/PTPMT1/PPP2R5A/HDHD2/PLPP1/PDP1/PTPA/PTP4A2/PTPRG/PPP2R1B/LGALS3/PPP1R7/SWAP70/TNS3/IKBKB/PIN1/ILKAP/PDGFRB/TIMM50/MGAT5/NT5C/SBF1/CALM1/IQGAP1/INPPL1/MTMR1/SMG6/PTPRF/PLPP3/DUSP3/ITGA1/HSP90B1/PTPN23/SSH3/PIP4P1/PPP2R5E/GSK3B/PPP5C/PPP6R2/SMG5/LHPP/PTBP1/HTT/PPP2R…	98
BP	GO:0110020	regulation of actomyosin structure organization	41/4220	105/18888	8.19173e-05	0.000811857	0.000585861	EVL/SMAD4/CCN2/STMN1/CLASP1/ARHGAP28/CGNL1/ARHGEF18/PAK2/APOA1/FHOD1/S100A10/RAC1/SFRP1/SORBS3/CDC42/TPM1/NRP1/TACSTD2/NF2/TJP1/ACTG1/ROCK2/PXN/ARHGEF10/SMAD3/PPFIA1/SLC9A1/MTOR/ARAP1/AKAP13/FERMT2/ROCK1/SERPINF2/PFN1/CORO2B/LPAR1/RHOA/PPM1F/WASF2/F11R	41
BP	GO:0016601	Rac protein signal transduction	23/4220	48/18888	8.21809e-05	0.000813172	0.00058681	CDH13/AIF1/CADM4/ELMO1/ARHGAP17/CRKL/CYFIP1/CRK/ABI2/FARP1/RAC1/ARF6/EPS8/HACD3/SH3BP1/OGT/DOCK5/NISCH/NCKAP1/DBNL/NF1/RHOG/WASF2	23
BP	GO:0032387	negative regulation of intracellular transport	24/4220	51/18888	8.32787e-05	0.000822724	0.000593703	TXN/ARHGAP1/OS9/UBE2J1/MAP1B/SP100/UBAC2/SNX3/CDK5/TPR/CRYAB/DERL2/RANGAP1/SNX12/YOD1/NUP153/NF1/SIRT6/CHP1/PARK7/RAB23/APOD/ERLEC1/VPS35	24
BP	GO:0045995	regulation of embryonic development	37/4220	92/18888	8.66581e-05	0.000854751	0.000616814	PHLDB1/SOX17/UCHL5/DR1/CLASP1/DHX36/TRIP12/ACTR8/INSR/LAMA4/LAMA3/LAMA5/ACTL6A/RACK1/RAB14/CFL1/SEPTIN7/EHMT1/PAFAH1B1/NIPBL/WDR5/NIBAN2/DAG1/RUVBL1/INO80/WNT2/PLCB1/YY1/POGLUT1/YEATS2/BAG6/LAMA2/LAMA1/MCRS1/CTNNB1/RBM19/RUVBL2	37
BP	GO:0035967	cellular response to topologically incorrect protein	40/4220	102/18888	8.89891e-05	0.000876353	0.000632403	NCK2/EIF2AK2/BOK/AGR2/BAG3/OS9/UFD1/BAX/VCP/PTPN1/TBL2/TMBIM6/QRICH1/UFL1/ERO1A/HSPA1A/HSPD1/RACK1/DERL1/CUL3/DDRGK1/RHBDD2/AMFR/ERMP1/VAPB/TMEM33/ABCB10/DERL2/EIF2S1/DNAJC10/CDK5RAP3/HSPA5/YOD1/TMED2/COPS5/TMTC4/WFS1/CAV1/STUB1/ERLEC1	40
BP	GO:0030968	endoplasmic reticulum unfolded protein response	32/4220	76/18888	9.08996e-05	0.00089375	0.000644957	NCK2/EIF2AK2/BOK/AGR2/OS9/BAX/VCP/PTPN1/TBL2/QRICH1/UFL1/ERO1A/RACK1/DERL1/DDRGK1/RHBDD2/AMFR/ERMP1/VAPB/TMEM33/DERL2/EIF2S1/DNAJC10/CDK5RAP3/HSPA5/YOD1/TMED2/COPS5/TMTC4/WFS1/STUB1/ERLEC1	32
BP	GO:0072330	monocarboxylic acid biosynthetic process	75/4220	225/18888	9.34968e-05	0.000917835	0.000662337	GATD1/CBR4/PKLR/AMACR/ACSS1/CEACAM1/NDUFAB1/PTGS1/CHST14/ALDH1A2/QKI/HACD4/GATM/PTGES3/LPGAT1/CYP27A1/ACACA/SCP2/ABCB11/PECR/OSBPL9/ACOT7/PRXL2B/FADS2/CBR1/ACSF3/CES1/ACSM3/DEGS1/GSTM4/PLA2G4A/OSBP/ACLY/SCD5/ABCD1/FASN/ERLIN1/FABP5/RDH10/PRKAA1/ABCD3/MECR/UBR4/ACOX2/MIF/GPX4/DECR2/HSD17B12/DAGLB/APOA4/TECR/HACD3/ELOVL5/TBXAS1/ELOVL1/ALOX5/KMO/HSD17B10/PRKAG1/GSTP1/PTGES2/MLYCD/ACADVL/PNPLA8/RBP1/…	75
BP	GO:0031331	positive regulation of cellular catabolic process	130/4220	432/18888	9.47334e-05	0.000928506	0.000670038	PABPC1/TBK1/ZC3H18/RAB3GAP2/CNOT10/CNOT3/TARDBP/APP/EXOSC9/CAMKK2/SCOC/PUM2/BAG3/YBX1/KHSRP/CAPRIN1/QKI/UPF1/DCN/MAP3K7/CSDE1/SPTLC2/IKBKG/HNRNPD/BAX/HMGB1/LARP1/PTPN1/CPT1A/DHX36/ORMDL3/CELF1/MOV10/CALCOCO2/PIP4K2A/YTHDF3/GTPBP1/EXOSC5/CCNY/ATM/CNOT1/INSR/ZBTB20/DIS3/NRDC/PDE12/GPSM1/UFL1/TNKS1BP1/SNX9/DEPTOR/TOM1/FXR1/IRS1/ABCD1/GSK3A/TRIM32/ELAVL1/DEPDC5/CNOT7/EXOSC2/TSC2/FXR2/PRKAA1/PIP4K2B/C…	130
BP	GO:0006206	pyrimidine nucleobase metabolic process	11/4220	16/18888	9.58946e-05	0.000933996	0.000674	CAD/CPS1/CTPS1/DHODH/TYMP/CTPS2/ALDH6A1/MTOR/UMPS/CMPK1/MAPK1	11
BP	GO:0072350	tricarboxylic acid metabolic process	11/4220	16/18888	9.58946e-05	0.000933996	0.000674	CS/IDH3G/ACLY/GLUD1/ACO2/ASS1/ACO1/IDH1/IDH3A/IDH2/IDH3B	11
BP	GO:0072378	blood coagulation, fibrin clot formation	11/4220	16/18888	9.58946e-05	0.000933996	0.000674	GP1BA/FGB/FLNA/APOH/F12/F13B/FGA/F13A1/FBLN1/FGG/ITGB3	11
BP	GO:0090110	COPII-coated vesicle cargo loading	11/4220	16/18888	9.58946e-05	0.000933996	0.000674	SEC31A/SAR1A/SEC23A/SEC24D/RAB1A/MIA3/SEC24A/SEC24B/SEC13/SEC23B/SEC24C	11
BP	GO:0032481	positive regulation of type I interferon production	31/4220	73/18888	9.60725e-05	0.000934264	0.000674193	TBK1/STAT1/TLR2/G3BP1/DDX3X/HSP90AA1/POLR3A/CD14/CHUK/DHX36/PLCG2/TRAF6/ZBTB20/IFIH1/FLOT1/OAS3/HSPD1/ZCCHC3/ZC3HAV1/DHX33/OAS2/CGAS/TOMM70/HMGB2/RIPK2/TLR3/DHX9/ISG15/GAPDH/PTPN11/SYK	31
BP	GO:0032469	endoplasmic reticulum calcium ion homeostasis	15/4220	26/18888	0.000100904	0.000979717	0.000706993	BCAP31/APP/TGM2/BAX/TMBIM6/CAMK2D/BCL2/RAP1GDS1/FIS1/PML/CCDC47/ITPR1/ATP2A2/TMTC4/WFS1	15
BP	GO:2000573	positive regulation of DNA biosynthetic process	30/4220	70/18888	0.00010114	0.000980478	0.000707543	TCP1/CCT8/CCT5/CCT6A/CYP1B1/HSP90AA1/NVL/HSP90AB1/CCT7/PTGES3/CCT3/ATM/PNKP/RFC4/RFC3/CCT2/PDGFRB/POLG2/RFC5/MAP3K4/HNRNPA1/NEK7/CCT4/MAPK3/DKC1/GFER/XRCC5/PRKD2/CTNNB1/MAPK1	30
BP	GO:0010563	negative regulation of phosphorus metabolic process	116/4220	379/18888	0.000102814	0.000995154	0.000718133	FBP1/NCK2/PWP1/SLC8A1/SLC4A1/CADM4/CIB1/TARDBP/PPP1R8/CEACAM1/HEXIM1/NCOR1/TSG101/ADNP/SNX6/BAX/PPP2CA/CRKL/PTPN1/DMTN/PPP2R5A/PARP1/ADARB1/NIBAN1/PTPA/IPO5/IPO7/HSPB1/EIF4G1/LGALS3/SWAP70/PAK2/IKBKB/TAF7/MYADM/GIT1/PKN1/CORO1C/CHMP6/PARP14/AGT/LYN/LPCAT1/RACK1/DEPTOR/GSK3A/ENPP1/MGAT5/TSC2/THY1/CALM1/IQGAP1/FIS1/FBLN1/CDK5RAP1/PLPP3/DUSP3/SFRP1/SPAG9/KIRREL1/NR2F2/VPS25/PRKDC/NF2/GSK3B/ADAR/RTRA…	116
BP	GO:0009411	response to UV	55/4220	154/18888	0.000103615	0.00100135	0.000722603	COL6A1/COL6A2/NOC2L/UBE4B/CAT/COL6A3/FEN1/TAF1/BAX/CCAR2/DHX36/PARP1/CUL4A/ERCC4/MMP2/MSH6/DDB1/EGFR/SDF4/MME/BCL2/EIF2AK4/RO60/RELA/CUL4B/ERCC5/TRIM32/NEDD4/PRKAA1/XPC/FECH/MMP9/MAP3K4/PML/INO80/TMEM161A/KDM1A/EIF2S1/PRKCD/GPX1/ELANE/MSH2/YY1/NPM1/MAPK14/MAP3K20/ERCC2/AKT1/CIRBP/SIRT6/USP28/MAPK13/CREBBP/RUVBL2/USP47	55
BP	GO:0018210	peptidyl-threonine modification	41/4220	106/18888	0.000105042	0.00101356	0.000731414	TBK1/STK39/CADM4/CAD/APP/GALNT2/TAF1/MARK2/DMTN/CDC42BPA/EIF4G1/CAMK2D/CDC42BPB/TNKS1BP1/GSK3A/CALM1/CSNK2A1/CDK5/PRKCA/EOGT/OXSR1/PRKDC/GSK3B/PDPK1/PRKCD/GALNT1/CAB39/RIPK2/ROCK2/GALNT4/GALNT3/WNT5A/ROCK1/PPP2R5D/AKT1/RPTOR/PRKD2/DYRK1A/MAPK1/CSNK2B/CSNK2A2	41
BP	GO:0022616	DNA strand elongation	19/4220	37/18888	0.000105221	0.00101371	0.000731522	LIG1/MCM7/MCM3/UCHL5/MCM4/RAD50/NBN/LIG3/ACTR8/RFC4/RFC3/ACTL6A/MRE11/RUVBL1/INO80/NUCKS1/YY1/MCRS1/RUVBL2	19
BP	GO:0019677	NAD catabolic process	13/4220	21/18888	0.000109555	0.0010522	0.000759298	SARM1/HK1/PKM/TPI1/ENO1/PGAM1/ENO2/PFKM/HK2/PGK1/PFKL/ENO3/PFKP	13
BP	GO:0097734	extracellular exosome biogenesis	13/4220	21/18888	0.000109555	0.0010522	0.000759298	TSG101/STAM/RAB7A/CHMP2A/ATP9A/VPS4A/HGS/RAB27A/CD34/VPS4B/SDCBP/COPS5/PDCD6IP	13
BP	GO:0019674	NAD metabolic process	28/4220	64/18888	0.000110534	0.00105996	0.000764902	NAMPT/SARM1/GPD2/HK1/VCP/PKM/TPI1/ENO1/PC/NADK2/NAXD/PCK2/MDH2/PGAM1/ENO2/NAPRT/PFKM/KMO/HK2/PGK1/PFKL/ENO3/PARP9/PFKP/NMNAT1/LDHB/MDH1/QPRT	28
BP	GO:0032506	cytokinetic process	21/4220	43/18888	0.000117849	0.00112814	0.0008141	IQGAP2/BIN3/CHMP6/SNX9/PLEC/CHMP4B/IQGAP1/ARF1/ANXA11/CHMP2A/NUP62/CHMP5/VPS4A/CHMP4A/VPS4B/SNX18/SNX33/CHMP3/MYH9/RHOA/PDCD6IP	21
BP	GO:0045010	actin nucleation	26/4220	58/18888	0.000118006	0.00112814	0.0008141	IQGAP2/CYFIP1/GSN/ARPC4/ACTR2/ARPC1A/WASHC5/WASHC4/ABI2/WASHC1/CORO1B/ARF1/ARPC5L/ARPC1B/ACTR3/CORO1A/ARPC3/HIP1R/NCKAP1/ARPC2/CTNNA2/RNH1/PICK1/GMFB/WASF2/TRIM27	26
BP	GO:1901606	alpha-amino acid catabolic process	36/4220	90/18888	0.000122352	0.0011661	0.000841492	CRYM/AUH/MCCC2/SARDH/ASRGL1/DLST/MCCC1/GOT1/SDSL/QDPR/DDAH1/HIBADH/GSTZ1/IVD/GLUD1/GCAT/GLS/OAT/HIBCH/ATP2B4/KYAT3/BCAT2/ACAT1/BLMH/KMO/ALDH4A1/HMGCL/HSD17B10/GLUL/ACADSB/ALDH6A1/IL4I1/GOT2/AASS/FAH/ACAD8	36
BP	GO:1903321	negative regulation of protein modification by small protein conjugation or removal	36/4220	90/18888	0.000122352	0.0011661	0.000841492	TAF1/U2AF2/GCLC/NXN/RPS3/BAG2/UFL1/HSPA1A/RELA/VPS28/USP4/GTPBP4/UBXN1/CDK5/RPS7/GNL3L/BAG5/OGT/RPL23/ISG15/HMG20A/PPIA/ATG5/RPL11/AKT1/DTX3L/CAMLG/CAV1/CTNNB1/CHP1/TRIM21/PARK7/PLAA/ARRB1/RPL5/DNAJA1	36
BP	GO:0050764	regulation of phagocytosis	39/4220	100/18888	0.000124514	0.00117955	0.000851197	PLSCR1/LYAR/TLR2/C3/TGM2/CYBA/C4B/BCR/AHSG/C2/HMGB1/PLCG2/FCN3/APOA2/SCARB1/ITGA2/ITGAV/CFP/RACK1/APOA1/SNX3/CNN2/DOCK2/CSK/RAB27A/CALR/MYO18A/PTPRC/SOD1/ATG5/ANO6/DYSF/LMAN2/SYK/APPL1/ATG3/APPL2/RAB31/PRTN3	39
BP	GO:0035542	regulation of SNARE complex assembly	10/4220	14/18888	0.000124712	0.00117955	0.000851197	STXBP1/VPS11/TGFBRAP1/SEPTIN8/VPS41/VPS33A/VPS39/VPS16/VPS8/VPS18	10
BP	GO:0071027	nuclear RNA surveillance	10/4220	14/18888	0.000124712	0.00117955	0.000851197	EXOSC9/EXOSC5/ZC3H4/XRN1/EXOSC2/WDR82/EXOSC4/EXOSC10/EXOSC7/EXOSC3	10
BP	GO:0098761	cellular response to interleukin-7	10/4220	14/18888	0.000124712	0.00117955	0.000851197	P4HB/YBX1/CRKL/ATP5F1B/HSPD1/LSP1/PDIA3/ATIC/STIP1/RAD23B	10
BP	GO:1990173	protein localization to nucleoplasm	10/4220	14/18888	0.000124712	0.00117955	0.000851197	TCP1/CCT8/CCT5/CCT6A/CCT7/CCT3/CCT2/CCT4/LARP7/DKC1	10
BP	GO:2000058	regulation of ubiquitin-dependent protein catabolic process	58/4220	166/18888	0.000136063	0.00128495	0.000927256	MAP1A/USP5/BCAP31/ELOB/TAF1/HSP90AB1/UCHL5/XPO1/IKBKG/GCLC/CSNK1D/CCAR2/NUB1/VCP/UBQLN4/UFL1/HSPA1A/RACK1/HECTD1/DDRGK1/GSK3A/TGFB1I1/USP9X/EIF3H/ARAF/TMEM168/UBXN1/CSNK2A1/PTK2/AGTPBP1/PML/RPS7/HSPBP1/CLU/BBS7/CSNK1A1/GSK3B/BAG5/OGT/USP7/RPL23/RPL11/USP14/RAD23B/BAG6/CCDC22/DNAJB2/GLMN/SMARCC1/AKT1/ZER1/CAMLG/STUB1/SIRT6/PARK7/PSMD10/RPL5/CSNK2A2	58
BP	GO:0051983	regulation of chromosome segregation	48/4220	131/18888	0.000137151	0.00129326	0.000933254	PLSCR1/SMARCD2/RIOK2/PUM2/KNTC1/SMARCA2/ARID1A/CDC16/ANAPC2/SMARCC2/ATM/ARID2/ANAPC5/SMARCE1/ACTL6A/SMC6/ACTB/BUB3/CUL3/RAD21/IK/SMARCA4/ZNF207/CSNK2A1/DPF2/TPR/NCAPG2/SMC2/PCID2/CDC23/DYNC1LI1/SMARCD1/HNRNPU/RCC2/MAP3K20/ANAPC4/ANAPC7/PHF10/SMC5/SMARCC1/ARID1B/PUM1/SMARCD3/ZW10/SMARCB1/CSNK2A2/PBRM1/NUMA1	48
BP	GO:0032091	negative regulation of protein binding	30/4220	71/18888	0.000138025	0.00129953	0.00093778	ATP2A3/BAX/NES/CFHR1/TMBIM6/LRPAP1/BAG2/PIN1/IFIT1/ACTB/RACK1/GTF2F1/SLPI/SYMPK/TFIP11/PTPRF/ITGA4/RALB/GOLGA2/GNL3L/KDM1A/B2M/PRKCD/ATP2A2/CAMK1/DNAJB2/ROCK1/AKT1/PARK7/PEX14	30
BP	GO:0008053	mitochondrial fusion	17/4220	32/18888	0.000140927	0.00132484	0.000956047	RCC1L/PARL/AFG3L2/BAX/NME3/CHCHD3/OPA1/FIS1/HUWE1/MTCH2/TFRC/VAT1/MFN2/MFF/STOML2/ADCK1/MFN1	17
BP	GO:1905897	regulation of response to endoplasmic reticulum stress	34/4220	84/18888	0.000142092	0.00133378	0.000962496	NCK2/BCAP31/TMEM259/BOK/AGR2/TXNDC12/ERP29/BAX/PTPN1/UBQLN2/TMBIM6/UFL1/HSPA1A/RACK1/OPA1/LPCAT3/DDRGK1/UBXN1/TMEM33/CLU/HYOU1/ALOX5/USP19/TMX1/HSPA5/USP14/COPS5/BAG6/MANF/WFS1/CAV1/STUB1/PARK7/SYVN1	34
BP	GO:0045936	negative regulation of phosphate metabolic process	115/4220	378/18888	0.000143918	0.00134811	0.00097284	FBP1/NCK2/PWP1/SLC8A1/SLC4A1/CADM4/CIB1/TARDBP/PPP1R8/CEACAM1/HEXIM1/NCOR1/TSG101/ADNP/SNX6/BAX/PPP2CA/CRKL/PTPN1/DMTN/PPP2R5A/PARP1/ADARB1/NIBAN1/PTPA/IPO5/IPO7/HSPB1/EIF4G1/LGALS3/SWAP70/PAK2/IKBKB/TAF7/MYADM/GIT1/PKN1/CORO1C/CHMP6/PARP14/AGT/LYN/LPCAT1/RACK1/DEPTOR/ENPP1/MGAT5/TSC2/THY1/CALM1/IQGAP1/FIS1/FBLN1/CDK5RAP1/PLPP3/DUSP3/SFRP1/SPAG9/KIRREL1/NR2F2/VPS25/PRKDC/NF2/GSK3B/ADAR/RTRAF/PDPK…	115
BP	GO:0002262	myeloid cell homeostasis	61/4220	177/18888	0.000144053	0.00134811	0.00097284	RPS14/SLC4A1/STAT1/G6PD/LYAR/ADAM17/INPP5D/SLC25A40/RHAG/BPGM/ZBTB7A/BAX/HMGB1/PRMT1/RPS19/EPB42/DMTN/NCSTN/HCLS1/CDK6/RPS17/UFL1/LYN/HSPA1A/LIPA/JMJD6/MAEA/SLC1A5/SP3/FECH/BRD1/SFXN1/P4HTM/CHMP5/NCAPG2/ABCB10/ANXA1/GPI/PRKDC/TMOD3/MTHFD1/HMGB2/ADAR/B2M/PRDX1/CDK5RAP3/SOD1/ISG15/MAPK14/HSPA9/RPS24/STAT5B/PTBP3/MED1/ERCC2/SLC25A5/HEATR3/NF1/JAM3/ACIN1/STAT3	61
BP	GO:0006740	NADPH regeneration	14/4220	24/18888	0.000146749	0.00137128	0.000989555	G6PD/RPIA/TKT/PGD/SHPK/PGAM1/NNT/MTOR/ALDH1L2/PGLS/DERA/H6PD/RPTOR/TALDO1	14
BP	GO:0002753	cytoplasmic pattern recognition receptor signaling pathway	57/4220	163/18888	0.000150693	0.00140602	0.00101462	TBK1/PHB2/EIF2AK2/PCBP2/TSPAN6/DDX3X/PUM2/PTPRS/TKFC/MAP3K7/UFD1/ANKRD17/NLRX1/PPP2CA/HMGB1/PARP1/BANF1/PLCG2/TRAF6/ERBIN/IPO5/IKBKB/LSM14A/TRIM25/IFIH1/FLOT1/OAS3/HSPA1A/RELA/MAP2K6/NAGK/BRCC3/ZCCHC3/DHX33/NEK7/CGAS/PRKDC/CSNK1A1/WDFY1/ITCH/RIPK2/TLR3/HSPA8/UNC93B1/CLPB/DDX60/AKT1/PPP6C/CAV1/RTN4/RNF170/NPLOC4/C1QBP/RFTN1/USP15/PUM1/YWHAE	57
BP	GO:0072666	establishment of protein localization to vacuole	28/4220	65/18888	0.000153117	0.00142555	0.00102872	SORL1/SORT1/TSG101/VPS53/VPS13A/AP3D1/AP3B1/VPS37B/AP3M1/STAM/RAB7A/VPS28/ZFYVE16/LAMP2/NEDD4/VPS36/SCARB2/PIK3R4/VPS13C/VPS4A/HGS/PTPN23/VPS25/CLU/VPS41/VPS13D/HSPA8/VPS8	28
BP	GO:0046827	positive regulation of protein export from nucleus	12/4220	19/18888	0.000154836	0.00142555	0.00102872	PPM1A/BAG3/RBM22/XPO4/TPR/GSK3B/CAMK1/EMD/ANP32B/SIRT6/PRKACA/YWHAE	12
BP	GO:0046931	pore complex assembly	12/4220	19/18888	0.000154836	0.00142555	0.00102872	AHCTF1/ADAM10/AFDN/FXR1/NUP205/NUP93/NUP98/NUP153/ANO6/NUP107/RTN4/NDC1	12
BP	GO:0001765	membrane raft assembly	9/4220	12/18888	0.000155081	0.00142555	0.00102872	COL6A1/PACSIN2/FLOT1/S100A10/LRCH4/CAV2/ANXA2/CAV1/RFTN1	9
BP	GO:0006002	fructose 6-phosphate metabolic process	9/4220	12/18888	0.000155081	0.00142555	0.00102872	FBP1/HK1/GFPT1/PFKM/HK2/PFKL/PFKP/MPI/TALDO1	9
BP	GO:0033539	fatty acid beta-oxidation using acyl-CoA dehydrogenase	9/4220	12/18888	0.000155081	0.00142555	0.00102872	ETFDH/GCDH/IVD/ACADM/ETFB/ACADS/ACADVL/ETFA/ACAD10	9
BP	GO:0070202	regulation of establishment of protein localization to chromosome	9/4220	12/18888	0.000155081	0.00142555	0.00102872	TCP1/CCT8/CCT5/CCT6A/CCT7/CCT3/CCT2/CCT4/DKC1	9
BP	GO:0090435	protein localization to nuclear envelope	9/4220	12/18888	0.000155081	0.00142555	0.00102872	OSBPL8/TOR1AIP1/TOR1AIP2/INTS13/NUP54/LMNB2/LMNA/NUP155/LMNB1	9
BP	GO:1902946	protein localization to early endosome	9/4220	12/18888	0.000155081	0.00142555	0.00102872	SORL1/EZR/SCRIB/NRP1/NF2/ROCK2/MSN/DTX3L/RDX	9
BP	GO:2001046	positive regulation of integrin-mediated signaling pathway	9/4220	12/18888	0.000155081	0.00142555	0.00102872	FLNA/LAMB2/NID1/LAMB1/CD63/LAMC1/LAMA2/LAMA1/LIMS1	9
BP	GO:0032212	positive regulation of telomere maintenance via telomerase	18/4220	35/18888	0.000155605	0.00142826	0.00103068	TCP1/CCT8/CCT5/CCT6A/CCT7/CCT3/ATM/PNKP/CCT2/MAP3K4/HNRNPA1/NEK7/CCT4/MAPK3/DKC1/XRCC5/CTNNB1/MAPK1	18
BP	GO:0099003	vesicle-mediated transport in synapse	73/4220	221/18888	0.000158097	0.00144899	0.00104563	SNAP23/ATP6AP1/DNAJC5/AP2A1/BLOC1S6/RAB8A/CTBP2/CDH2/AP3D1/PLD1/CYFIP1/PLD2/SCRIB/SYNE1/PICALM/FCHO2/GIT1/AP2B1/ACTB/SNX9/ATP6V0A1/AAK1/DNM3/AP3S1/ATP6V1A/ITSN1/ATP6V0D1/NLGN4X/SEPTIN5/DNM2/STXBP1/DNM1/GRIPAP1/ATP6V1D/CDK5/HIP1/FMR1/NAPA/ARF6/AP2S1/SH3GL1/ITGB3/ATAD1/CANX/CASK/ATP6V1E1/ACTG1/RAP1B/CTBP1/RAB5A/ATP6V1B2/TOR1A/ATP6V1B1/ATP2A2/BIN1/SNAP29/AP2A2/GAK/ROCK1/ATP6V1C1/ARHGDIA/LPAR1/CTNNB1…	73
BP	GO:0031397	negative regulation of protein ubiquitination	32/4220	78/18888	0.00016364	0.00149759	0.0010807	TAF1/U2AF2/GCLC/NXN/RPS3/BAG2/UFL1/HSPA1A/VPS28/USP4/GTPBP4/UBXN1/CDK5/RPS7/GNL3L/BAG5/OGT/RPL23/ISG15/PPIA/ATG5/RPL11/AKT1/DTX3L/CAMLG/CAV1/CHP1/PARK7/PLAA/ARRB1/RPL5/DNAJA1	32
BP	GO:0048872	homeostasis of number of cells	100/4220	322/18888	0.00016541	0.00151156	0.00109079	COL6A1/RPS14/PRDX2/SLC4A1/STAT1/TUBA1A/G6PD/LYAR/SPTA1/UBAP2L/ADAM17/INPP5D/SLC25A40/RHAG/ARMCX1/CARD9/BPGM/CDH2/BCR/AP3B1/ZBTB7A/BAX/PPP2CA/HMGB1/PRMT1/RPS19/EPB42/DMTN/NCSTN/FSTL1/HCLS1/CDK6/RPS17/BCL2/UFL1/PKN1/LYN/EXT1/HSPA1A/LIPA/CHST3/LPCAT3/OCIAD1/ST6GALNAC1/JAK3/JMJD6/MAEA/MIF/SLC1A5/SP3/FECH/BRD1/SFXN1/P4HTM/CHMP5/NCAPG2/ABCB10/ANXA1/SART3/GPI/PRKDC/NLE1/ADA/TMOD3/MTHFD1/HMGB2/ADAR/FH/B2…	100
BP	GO:2000779	regulation of double-strand break repair	48/4220	132/18888	0.00016935	0.00154529	0.00111513	MGMT/MRGBP/SMCHD1/SMARCD2/SMARCA2/ARID1A/FUS/PARP1/UBQLN4/SMARCC2/ACTR2/PNKP/RIF1/ARID2/HDGFL2/SETMAR/SMARCE1/ACTL6A/ACTB/OTUB1/EPC2/SMARCA4/DMAP1/TRRAP/TFIP11/DPF2/RUVBL1/PML/RPA2/CGAS/PRKDC/KDM1A/SMARCD1/MORF4L1/PHF10/DEK/NUDT16L1/TP53BP1/SMARCC1/SIRT6/ARID1B/EP400/TOP2B/UBE2N/SMARCD3/SMARCB1/RUVBL2/PBRM1	48
BP	GO:0001101	response to acid chemical	50/4220	139/18888	0.000170678	0.00155512	0.00112222	COL6A1/TUBA1A/GCLM/ALAD/COL16A1/PKD2/CHUK/CPS1/GCLC/HNRNPD/DNMT1/SIPA1/MMP2/IGF1R/TMBIM6/IPO5/EGFR/PPP1R9B/UFL1/PDGFRA/KRT8/LYN/RELA/PLEC/CUL3/COL4A1/DNMT3A/ATP2B4/UBR1/MEAK7/PIK3CA/COL3A1/BAIAP2/TOMM70/EIF2S1/ASS1/RRAGC/COL1A2/CAPN2/AIFM1/SH3BP4/COL1A1/MTOR/COL5A2/CYBB/RRAGA/RPTOR/COL18A1/LAMTOR1/LAMTOR3	50
BP	GO:0001954	positive regulation of cell-matrix adhesion	25/4220	56/18888	0.000171937	0.0015643	0.00112885	CDH13/CIB1/UTRN/COL16A1/CDK6/JUP/THY1/S100A10/RAC1/DAG1/SFRP1/PLEKHA2/NRP1/ITGB3/GSK3B/POLDIP2/EFEMP2/HRG/MAP4K4/SMAD3/FERMT2/ROCK1/PPM1F/LIMS1/RRAS	25
BP	GO:0061515	myeloid cell development	35/4220	88/18888	0.000172515	0.00156727	0.00113099	GP1BA/SLC4A1/ATP6AP1/G6PD/LYAR/TLR2/MEIS1/APP/FLNA/SLC25A40/FBN1/RHAG/BPGM/LTF/PABPC4/ZBTB7A/EPB42/DMTN/PIP4K2A/JMJD6/PAFAH1B1/MAEA/BRD1/ABCB10/TMOD3/ANXA2/PTBP3/PTPN11/MED1/ERCC2/ABI1/HEATR3/VPS33B/WASF2/PTPN6	35
BP	GO:0048260	positive regulation of receptor-mediated endocytosis	24/4220	53/18888	0.000176207	0.00159847	0.0011535	AP2A1/C3/TF/PLCG2/SYNE1/VTN/H1-1/INSR/HNRNPK/RAB21/SFRP4/HIP1/FMR1/CLU/ATAD1/BICD1/B2M/CD63/ANXA2/SYK/PPT1/PICK1/ARRB1/AP2M1	24
BP	GO:2000278	regulation of DNA biosynthetic process	43/4220	115/18888	0.000177616	0.0016089	0.00116103	TCP1/CCT8/HNRNPC/CCT5/CCT6A/CYP1B1/NAT10/HSP90AA1/NVL/HSP90AB1/CCT7/PTGES3/HNRNPD/HNRNPA2B1/CCT3/ATM/KAT7/PNKP/RFC4/RFC3/CCT2/XRN1/PDGFRB/POLG2/RFC5/SMG6/MAP3K4/NIBAN2/HNRNPA1/NEK7/CCT4/GNL3L/SMG5/MAPK3/HNRNPU/EXOSC10/DKC1/GFER/XRCC5/PRKD2/CTNNB1/MAPK1/PARP4	43
BP	GO:0048194	Golgi vesicle budding	8/4220	10/18888	0.000178785	0.00161713	0.00116697	TMED9/ARFGAP2/GBF1/MYO18A/PRKCI/TMED2/ARFGAP3/TMED10	8
BP	GO:0006541	glutamine metabolic process	15/4220	27/18888	0.000180208	0.00161822	0.00116776	CAD/MECP2/PHGDH/CPS1/GFPT1/CTPS1/ASL/GLUD1/GMPS/GLS/ADSS1/PFAS/GLUL/CTPS2/NIT2	15
BP	GO:0031639	plasminogen activation	15/4220	27/18888	0.000180208	0.00161822	0.00116776	FGB/APOH/F12/FGA/ENO1/S100A10/PLAUR/FGG/PGK1/KLKB1/ANXA2/THBS1/SERPINF2/CLEC3B/PLGRKT	15
BP	GO:0032511	late endosome to vacuole transport via multivesicular body sorting pathway	15/4220	27/18888	0.000180208	0.00161822	0.00116776	TSG101/LEPROT/VPS37B/STAM/CHMP6/CHMP4B/VPS28/VTA1/VPS36/CHMP5/HGS/CHMP4A/PTPN23/VPS25/TMEM50B	15
BP	GO:0048207	vesicle targeting, rough ER to cis-Golgi	15/4220	27/18888	0.000180208	0.00161822	0.00116776	SAR1A/TRAPPC3/TRAPPC4/CSNK1D/CUL3/SAR1B/SEC16A/PDCD6/PREB/TRAPPC11/TMED2/TMED10/PPP6C/TRAPPC8/PEF1	15
BP	GO:0048208	COPII vesicle coating	15/4220	27/18888	0.000180208	0.00161822	0.00116776	SAR1A/TRAPPC3/TRAPPC4/CSNK1D/CUL3/SAR1B/SEC16A/PDCD6/PREB/TRAPPC11/TMED2/TMED10/PPP6C/TRAPPC8/PEF1	15
BP	GO:2001236	regulation of extrinsic apoptotic signaling pathway	55/4220	157/18888	0.000184842	0.00165744	0.00119606	PRDX2/ITM2C/GCLM/FGB/TRAF2/DDX3X/PPP1CA/GCLC/BID/ZC3HC1/STK3/PHIP/FGA/PPP2R1B/LGALS3/PAK2/BCL2/ITGAV/AGT/SP100/HSPA1A/RELA/DEPTOR/SRPX/ITGA6/PSME3/PML/SFRP1/LMNA/CTNNA1/NRP1/FGG/HMGB2/GSK3B/RIPK1/PDIA3/HTT/BIRC6/GPX1/GSTP1/CTTN/PTPRC/ICAM1/PPP2R1A/THBS1/FAF1/ARHGEF2/ITPRIP/AKT1/NF1/HTRA2/CAV1/PARK7/PF4/STX4	55
BP	GO:0048002	antigen processing and presentation of peptide antigen	30/4220	72/18888	0.000186494	0.00166745	0.00120328	HLA-B/ACE/HLA-DRA/TAP2/TRAF6/TAP1/IKBKB/CTSD/SAR1B/DNM2/HLA-E/HLA-DRB3/TAPBPL/HLA-H/CALR/HLA-DRB1/LNPEP/HLA-DQA1/B2M/PDIA3/MR1/IDE/TAPBP/HLA-A/UNC93B1/CD74/ERAP1/HLA-C/MPEG1/LGMN	30
BP	GO:1900076	regulation of cellular response to insulin stimulus	30/4220	72/18888	0.000186494	0.00166745	0.00120328	SORL1/MYO1C/LONP1/OSBPL8/AHSG/PTPN1/ATP2B1/GNAI2/PIP4K2A/SORBS1/NCL/USO1/CTSD/RELA/IRS1/GSK3A/ENPP1/TSC2/ECHDC3/PRKAA1/PIP4K2B/SNX5/PIP4K2C/NUCKS1/GSK3B/PRKCD/NCOA5/PTPN11/APPL2/SLC27A4	30
BP	GO:0046785	microtubule polymerization	37/4220	95/18888	0.000189428	0.00169125	0.00122045	HDGFL3/TUBA1A/DRG1/MECP2/RANBP9/TUBB4A/CEP192/AKAP9/DCTN1/STMN1/PRUNE1/TUBB1/GBA2/CSNK1D/CKAP5/CLASP1/CLIP1/RPS3/TUBGCP2/MAP1B/GIT1/TUBGCP3/HSPA1A/RAC1/ZNF207/FKBP4/GOLGA2/TPPP3/TBCD/NME7/TUBG1/HAUS5/MAP4/MAPRE1/DYRK1A/ARHGEF7/NUMA1	37
BP	GO:0036465	synaptic vesicle recycling	33/4220	82/18888	0.000201227	0.00179401	0.00129461	AP3D1/CYFIP1/PLD2/SCRIB/PICALM/FCHO2/GIT1/AP2B1/ACTB/SNX9/DNM3/AP3S1/ITSN1/NLGN4X/DNM2/DNM1/GRIPAP1/CDK5/ARF6/AP2S1/SH3GL1/CANX/ACTG1/CTBP1/RAB5A/TOR1A/BIN1/GAK/ROCK1/PLAA/PPP3CB/AP1G1/AP2M1	33
BP	GO:0051156	glucose 6-phosphate metabolic process	16/4220	30/18888	0.000208294	0.00185435	0.00133815	HKDC1/G6PD/RPIA/HK1/TKT/PGD/SHPK/PGAM1/GPI/HK2/MTOR/PGLS/DERA/H6PD/RPTOR/TALDO1	16
BP	GO:0043467	regulation of generation of precursor metabolites and energy	50/4220	140/18888	0.000208592	0.00185435	0.00133815	FBP1/PHB2/SLC4A1/APP/NCOR1/CHCHD2/PPP1CA/RBPJ/ZBTB7A/PPP2CA/VCP/INSR/SORBS1/ZBTB20/GIT1/CHCHD4/IRS1/ABCD1/GSK3A/ENPP1/SHMT2/COX7A2L/ISCU/PRKAA1/PGAM1/PPIF/NDUFA4/CISD1/PIK3CA/GSK3B/OGT/PRKAG1/IDE/EPM2AIP1/AK4/AKT2/COX7A2/EIF6/COX7A1/MTOR/AKT1/UQCC2/RPTOR/SIRT6/PRKACA/RHOA/PNPT1/PARK7/TRAP1/STAT3	50
BP	GO:0031667	response to nutrient levels	143/4220	490/18888	0.000209623	0.00186085	0.00134285	FBP1/COL6A1/ABCA1/TNC/EIF2AK2/STAT1/SORL1/SLC2A1/PKLR/G6PD/STK39/CAD/ALB/CAT/GCLM/ACSL1/RIPOR1/CYP1B1/ALAD/ALPL/ALDH1A2/POSTN/SOD2/MYBBP1A/GCN1/MAP1LC3B2/KANK2/CPS1/GCLC/ACE/C2/BAX/PLD1/LARP1/MIOS/EIF2A/CPT1A/SRSF2/GNAI2/TBL2/IGF1R/MPO/EGFR/EIF4G1/SIRT5/BNIP2/SNW1/MAP1B/ASL/ITGA2/BCL2/WDR59/MBD1/AGL/TRIM25/EIF2AK4/RXRA/RELA/PLEC/LIPA/SLC16A1/TBL1XR1/PCK2/LAMP2/RASAL2/DEPDC5/ADSL/RXRB/TSC2/PRKAA1/…	143
BP	GO:0001667	ameboidal-type cell migration	145/4220	498/18888	0.000212997	0.00188287	0.00135874	CDH13/PTPRM/SOX17/EVL/CIB1/EPPK1/MECP2/CEACAM1/SMAD4/ADAM17/CYP1B1/SYNJ2BP/DCN/APOH/PIP5K1A/MACF1/ITGA3/DPP4/PLCG1/KANK2/FAP/RIC8A/CDH2/LOXL2/HMGB1/CLASP1/DMTN/GLIPR2/PLCG2/GJA1/ITGB4/AKAP12/YTHDF3/SCARB1/FSTL1/HSPB1/PTPRG/S100A9/RHOJ/TMEM201/ANXA3/KRT2/ITGA2/ATP5F1B/LAMA5/ARHGDIB/PKN1/CORO1C/SERPINF1/AGT/MIA3/SP100/HDAC7/SYDE1/PLEC/APOA1/AAMP/PKN2/CORO1B/SPARC/JUP/PAFAH1B1/TPBG/PDCD6/IQGAP1/EPHB…	145
BP	GO:0032069	regulation of nuclease activity	13/4220	22/18888	0.000213013	0.00188287	0.00135874	HMGB1/ABCE1/TMBIM6/RPS3/OAS3/HSPA1A/OAS2/HMGB2/PRKCD/NPM1/DFFA/AKT1/GZMA	13
BP	GO:0043555	regulation of translation in response to stress	13/4220	22/18888	0.000213013	0.00188287	0.00135874	NCK2/EIF2AK2/DDX3X/EIF4G1/EIF2AK4/FECH/EIF2S1/RPS6KA3/NPM1/TMED2/DNAJC3/RPS6KA1/KRT13	13
BP	GO:0000479	endonucleolytic cleavage of tricistronic rRNA transcript (SSU-rRNA, 5.8S rRNA, LSU-rRNA)	11/4220	17/18888	0.000216688	0.00190722	0.00137631	RCL1/RRS1/BMS1/UTP20/NOL9/RPS21/NOP9/FCF1/KRI1/BOP1/TBL3	11
BP	GO:0006103	2-oxoglutarate metabolic process	11/4220	17/18888	0.000216688	0.00190722	0.00137631	OGDHL/COL6A1/DLST/GOT1/KYAT3/D2HGDH/OGDH/IDH1/GOT2/L2HGDH/IDH2	11
BP	GO:0097401	synaptic vesicle lumen acidification	11/4220	17/18888	0.000216688	0.00190722	0.00137631	ATP6AP1/ATP6V0A1/ATP6V1A/ATP6V0D1/ATP6V1D/ATP6V1E1/ATP6V1B2/ATP6V1B1/ATP6V1C1/ATP6V1G1/ATP6V1H	11
BP	GO:0034101	erythrocyte homeostasis	51/4220	144/18888	0.000229468	0.00201685	0.00145542	RPS14/SLC4A1/STAT1/G6PD/LYAR/INPP5D/SLC25A40/RHAG/BPGM/ZBTB7A/PRMT1/RPS19/EPB42/DMTN/HCLS1/CDK6/RPS17/UFL1/LYN/HSPA1A/JMJD6/MAEA/SLC1A5/SP3/FECH/BRD1/SFXN1/P4HTM/CHMP5/NCAPG2/ABCB10/GPI/PRKDC/TMOD3/HMGB2/ADAR/B2M/PRDX1/CDK5RAP3/ISG15/MAPK14/HSPA9/RPS24/STAT5B/PTBP3/MED1/ERCC2/SLC25A5/HEATR3/ACIN1/STAT3	51
BP	GO:2000765	regulation of cytoplasmic translation	17/4220	33/18888	0.000230385	0.00202206	0.00145918	PABPC1/YBX1/SH3BGRL/CSDE1/HNRNPD/DHX36/PKM/RPL13A/EIF2AK4/CNBP/FMR1/YTHDF2/HNRNPU/DHX9/SYNCRIP/YBX3/MTOR	17
BP	GO:0035303	regulation of dephosphorylation	40/4220	106/18888	0.000234791	0.00205781	0.00148498	NCK2/PPP6R1/PPP1R8/MTMR9/HSP90AB1/MTMR4/IGBP1/PPP2R5A/PTPA/LGALS3/PPP1R7/SWAP70/IKBKB/PIN1/PDGFRB/MGAT5/CALM1/IQGAP1/MTMR1/SMG6/ITGA1/HSP90B1/GSK3B/PPP6R2/SMG5/PTBP1/HTT/PRKCD/PTPRC/PPP6R3/CDK5RAP3/ROCK2/PPIA/MTOR/ROCK1/PLEK/PPP2R5D/CHP1/YWHAB/YWHAE	40
BP	GO:0006749	glutathione metabolic process	25/4220	57/18888	0.000241788	0.00211318	0.00152494	GGT1/G6PD/GCLM/SLC1A1/SOD2/GCLC/GSR/OPLAH/GSTM4/GSTZ1/ETHE1/GSTO1/GSTM3/GPX1/GSTP1/GSS/SOD1/GGT5/GSTK1/IDH1/GLO1/HAGH/GSTM2/ARL6IP5/PARK7	25
BP	GO:0170034	L-amino acid biosynthetic process	25/4220	57/18888	0.000241788	0.00211318	0.00152494	GGT1/PHGDH/ALDH18A1/MTAP/PYCR1/GOT1/ASL/PYCR3/GLUD1/SHMT2/MRI1/GLS/OAT/MTHFD1/PLOD2/ASS1/GLUL/ENOPH1/SEPHS1/PYCR2/GOT2/PLOD3/AASS/AASDHPPT/PARK7	25
BP	GO:0051851	modulation by host of symbiont process	34/4220	86/18888	0.000242895	0.00211988	0.00152977	EEF1A1/TARDBP/SAP30/PSMC3/CARD9/LTF/HDAC1/STOM/PPIB/SNW1/CCNK/PC/EIF2AK4/SMC6/APCS/FASN/ST6GALNAC1/CFL1/VAPA/SMARCA4/FMR1/IGF2R/CDC42/NUCKS1/RAB9A/CAV2/RAB5A/ROCK2/SMC5/CHD1/PI4KA/EEA1/APOE/SMARCB1	34
BP	GO:1902745	positive regulation of lamellipodium organization	18/4220	36/18888	0.000246518	0.00214848	0.0015504	HSP90AA1/CYFIP1/ACTR2/CORO1C/ABI2/CORO1B/FSCN1/RAC1/CDC42/PIK3CA/ACTR3/TWF2/RREB1/MTOR/NCKAP1/ARPC2/WASF2/ARHGEF7	18
BP	GO:0045216	cell-cell junction organization	70/4220	213/18888	0.000252208	0.00219499	0.00158397	CDH13/CLDN10/ANK2/ESAM/TLN1/EPB41L3/FLNA/MYO1C/DSP/TLN2/CDH2/ACE/TJP2/PKP2/GJA1/ADAM10/PAK2/IKBKB/AFDN/CDH1/AGT/ACTB/EXT1/HDAC7/PLEC/PKN2/NLGN4X/JUP/CLDN4/FSCN1/CDH11/PECAM1/CNTNAP1/CD9/PKP3/PRKCA/CSK/KIRREL1/CDC42/PTPN23/CTNNA1/NF2/DLG1/ADD1/TJP1/DSG2/LSR/TBCD/ACTG1/WDR1/ROCK2/PRKCI/SMAD3/FERMT2/ROCK1/PKP4/GNPAT/JAM3/CAV1/CTNNB1/PRKACA/RHOA/PDCD6IP/STRN/PRTN3/LIMS1/F11R/VCL/RDX/EPHA2	70
BP	GO:0050685	positive regulation of mRNA processing	19/4220	39/18888	0.000257119	0.00223147	0.0016103	THRAP3/NCBP1/UPF1/DHX36/RBMX/SF3B4/TRA2A/SNW1/NCL/SNRNP70/PRDX6/DAZAP1/PRPF19/NUP98/EXOSC10/TRA2B/CIRBP/CDC73/PRMT5	19
BP	GO:0097242	amyloid-beta clearance	19/4220	39/18888	0.000257119	0.00223147	0.0016103	RAB11B/C3/CLTC/HDAC1/ITGB2/IGF1R/PICALM/LRPAP1/INSR/MME/ITGAM/LRP1/CLU/IDE/HMGCR/RAB5A/CYP51A1/ROCK1/APOE	19
BP	GO:0031346	positive regulation of cell projection organization	109/4220	360/18888	0.000258441	0.00223982	0.00161632	EIF4G2/DBN1/SETX/P3H1/AP2A1/CRABP2/FLNA/HSP90AA1/CROCC/PUM2/ADNP/MARK2/CAPRIN1/MACF1/ITGA3/SF3A2/RUFY3/CNTN1/DHX36/CYFIP1/AGRN/PLXNA4/SEPTIN9/IGF1R/ANAPC2/KIDINS220/TMEM106B/NCKIPSD/S100A9/ACTR2/ROBO2/MAP1B/TWF1/ITGA2/NRDC/WASHC5/ZMYND8/CORO1C/ABI2/SERPINF1/IST1/LYN/PLXNA1/RAB21/FNBP1L/DNM3/NME2/TUBB2B/WASHC1/SEPTIN7/CORO1B/SNX3/PAFAH1B1/TMEM30A/GOLGA4/PLXNB2/FSCN1/RAC1/FZD1/PLXNB1/ITGA6/MAP2K2/S…	109
BP	GO:0006623	protein targeting to vacuole	22/4220	48/18888	0.000262329	0.00227035	0.00163836	SORL1/SORT1/VPS53/VPS13A/AP3D1/AP3B1/VPS37B/AP3M1/RAB7A/ZFYVE16/LAMP2/NEDD4/SCARB2/PIK3R4/VPS13C/VPS4A/HGS/CLU/VPS41/VPS13D/HSPA8/VPS8	22
BP	GO:0014044	Schwann cell development	20/4220	42/18888	0.000262816	0.0022714	0.00163911	COL6A1/LAMB2/ITGB4/PLEC/CNTNAP1/MAP2K2/CDK5/DAG1/MAP2K1/ILK/MAPK3/MED12/SOD1/ARHGEF10/GRB2/AKT2/AKT1/ERBB2/NF1/MAPK1	20
BP	GO:0009066	aspartate family amino acid metabolic process	21/4220	45/18888	0.000264316	0.0022812	0.00164618	PHGDH/SLC25A12/MTAP/ASRGL1/DLST/GOT1/SDSL/MRI1/GCAT/ADSS1/MTHFD1/PLOD2/ASS1/ENOPH1/SLC25A13/GOT2/NIT2/PLOD3/AASS/AASDHPPT/ADSS2	21
BP	GO:1903051	negative regulation of proteolysis involved in protein catabolic process	29/4220	70/18888	0.000266758	0.00229907	0.00165908	MAP1A/USP5/ALAD/TAF1/HSP90AB1/UCHL5/CCAR2/PSMF1/F8A1/DDRGK1/USP9X/EIF3H/UBXN1/CSNK2A1/PML/RPS7/GABARAPL2/BAG5/OGT/USP7/RPL23/RPL11/USP14/BAG6/SMARCC1/CAMLG/PARK7/RPL5/CSNK2A2	29
BP	GO:0007173	epidermal growth factor receptor signaling pathway	41/4220	110/18888	0.000268421	0.0023102	0.00166711	CDH13/NCK2/PIGR/CEACAM1/ADAM17/AGR2/TSG101/SNX6/PLCG1/RHBDF1/ERBIN/NPR2/EGFR/RAB7A/CHMP6/AGT/EFEMP1/IQGAP1/CNOT9/SHC1/NUP62/PTK2/MMP9/DUSP3/ITGA1/RALB/HIP1/PIK3C2A/PLAUR/PIK3CA/VPS25/PDPK1/GRB2/HIP1R/AFAP1L2/PTPN11/MVP/AKT1/ERBB2/CAMLG/PTPN12	41
BP	GO:1902652	secondary alcohol metabolic process	53/4220	152/18888	0.000273442	0.00235016	0.00169595	HDLBP/ABCA1/G6PD/FDXR/CAT/APP/APOL1/EPHX2/APOL2/APOB/GBA2/CYP27A1/DHCR7/IDH3G/NSDHL/SCARB1/EBP/CES1/SNX17/OSBPL5/LIPA/ACLY/APOA1/LPCAT3/NPC1/CYB5R3/LIMA1/ERLIN1/SOAT1/LSS/PRKAA1/ACAA2/FECH/LBR/ACO2/APOA4/PIP4P1/HMGCR/IDI1/ACADVL/SOD1/IDH1/IDH3A/SQLE/CYP51A1/CYP7B1/PON1/APOE/FDFT1/ERLIN2/HSD17B7/IDH2/IDH3B	53
BP	GO:0140014	mitotic nuclear division	87/4220	277/18888	0.000281145	0.00241303	0.00174131	ABRAXAS2/PHB2/TTN/DRG1/FLNA/RRS1/CEP192/KNTC1/CUL9/RPL24/CLASP1/NUDC/PHIP/BANF1/CDC16/KIF23/AKAP8/ATM/INSR/PPP1R9B/ANAPC5/SMC1A/PIN1/LSM14A/SMC3/CHMP6/HSPA1A/RCC1/AKAP8L/BUB3/CUL3/CHMP4B/PDGFRB/RAD21/EML4/IK/CHMP2A/BAZ1B/ZNF207/NIPBL/NUP62/CCDC61/SMARCA5/TPR/CHMP5/NCAPG2/VPS4A/CDC42/GOLGA2/SMC2/CHMP4A/PCID2/INO80/EPS8/CHAMP1/VPS4B/CDC23/DYNC1LI1/POLDIP2/EML3/CAV2/NFIA/KPNB1/NSFL1C/STAG1/HNRNPU/PP…	87
BP	GO:0030071	regulation of mitotic metaphase/anaphase transition	35/4220	90/18888	0.000288475	0.00247253	0.00178425	SMARCD2/RIOK2/KNTC1/SMARCA2/ARID1A/CDC16/SMARCC2/ATM/ARID2/ANAPC5/SMARCE1/ACTL6A/ACTB/BUB3/CUL3/RAD21/IK/SMARCA4/ZNF207/DPF2/TPR/PCID2/CDC23/DYNC1LI1/SMARCD1/MAP3K20/ANAPC4/ANAPC7/PHF10/SMARCC1/ARID1B/SMARCD3/ZW10/SMARCB1/PBRM1	35
BP	GO:0048545	response to steroid hormone	103/4220	338/18888	0.00029054	0.00248679	0.00179455	DEFA1/PHB2/STK39/ATP1A1/ESRRA/CAD/TLR2/DDX54/TXNIP/CPN1/TBX2/CYP1B1/ALAD/ALPL/NCOR1/CARD9/NCOR2/RPL27/KANK2/PTGES3/CPS1/ACE/ZBTB7A/HDAC1/ARID1A/IGFBP7/PARP1/PLPP1/IGF1R/APOA2/EGFR/CNOT1/RBBP7/PPP1R9B/ANXA3/GOT1/TAF7/BCL2/UFL1/AGL/PKN1/SERPINF1/UBR5/HSPA1A/RXRA/RELA/YWHAH/NPC1/DDRGK1/PGR/GSK3A/PCK2/RXRB/CLDN4/NEDD4/SMARCA4/SAFB/CNOT9/FECH/ESR1/VPS11/UBE2L3/FKBP4/EIF4E/BCKDHB/SFRP1/MAOB/USP8/PIK3CA…	103
BP	GO:0007008	outer mitochondrial membrane organization	10/4220	15/18888	0.000298948	0.00253433	0.00182885	HSP90AA1/PDCD5/TOMM40/TOMM22/SAMM50/MTX1/TOMM70/HSPA4/MTCH2/MTX2	10
BP	GO:0030174	regulation of DNA-templated DNA replication initiation	10/4220	15/18888	0.000298948	0.00253433	0.00182885	MCM5/MCM2/MCM7/MCM3/CIZ1/MCM6/MCM4/NBN/KAT7/WRNIP1	10
BP	GO:0043101	purine-containing compound salvage	10/4220	15/18888	0.000298948	0.00253433	0.00182885	AMPD2/MTAP/PNP/ADSL/DGUOK/NAPRT/ADA/PGM2/APRT/HPRT1	10
BP	GO:0045040	protein insertion into mitochondrial outer membrane	10/4220	15/18888	0.000298948	0.00253433	0.00182885	HSP90AA1/PDCD5/TOMM40/TOMM22/SAMM50/MTX1/TOMM70/HSPA4/MTCH2/MTX2	10
BP	GO:0051290	protein heterotetramerization	10/4220	15/18888	0.000298948	0.00253433	0.00182885	CBR4/PKD2/NUDT21/FARSB/CPSF6/FARSA/KRT1/KRT10/CPSF7/HSD17B8	10
BP	GO:0061684	chaperone-mediated autophagy	10/4220	15/18888	0.000298948	0.00253433	0.00182885	EEF1A1/HSP90AA1/BAG3/SNRNP70/LAMP2/CLU/HSPA8/ATG5/STUB1/EEF1A2	10
BP	GO:0098760	response to interleukin-7	10/4220	15/18888	0.000298948	0.00253433	0.00182885	P4HB/YBX1/CRKL/ATP5F1B/HSPD1/LSP1/PDIA3/ATIC/STIP1/RAD23B	10
BP	GO:0048278	vesicle docking	27/4220	64/18888	0.000301707	0.00255423	0.00184321	EXOC5/BLOC1S6/RAB8A/RAB3D/CTBP2/STXBP3/YKT6/USO1/STX8/STXBP1/STXBP2/EXOC2/EXOC8/VPS11/EXOC6B/RALB/EXOC7/CAV2/EXOC1/STX5/EXOC3/VTI1B/PLEK/STX12/EXOC4/VPS18/STX4	27
BP	GO:0006367	transcription initiation at RNA polymerase II promoter	52/4220	149/18888	0.000303026	0.00256191	0.00184875	ELOB/TAF6/NOC2L/GTF2A1/MED23/TAF1/GLYR1/MED15/DR1/ARID1A/HMGB1/DHX36/MDC1/MED24/KAT7/TAF7/TBP/MED13/GTF2F1/CDK7/NFKB1/GTF2B/GTF2E1/SMARCA4/RBBP5/ESR1/ELOC/WDR5/MED28/MED17/MED8/PCID2/ASH2L/PAXIP1/SUB1/TRMT112/RBM14/MED12/SMARCD1/MED14/TAF6L/PSMC6/PHF2/MED1/MED22/ARID1B/MED6/CAND1/MED16/SMARCB1/CCNH/MED4	52
BP	GO:0042177	negative regulation of protein catabolic process	42/4220	114/18888	0.000304022	0.00256683	0.00185231	MAP1A/TMEM132A/SMAD4/FLNA/ALAD/SF3B3/HSP90AB1/TIMP2/UCHL5/CCAR2/PSMF1/EGFR/F8A1/PIN1/MYCBP2/SNRNP70/RELA/DDRGK1/SNX3/USP9X/RILP/EIF3H/UBXN1/USP8/GABARAPL2/BAG5/OGT/USP7/HMGCR/SNX12/CDK5RAP3/ANXA2/SMAD3/RPL11/USP14/BAG6/CYP51A1/ROCK1/SMARCC1/CAMLG/PARK7/VPS35	42
BP	GO:0045921	positive regulation of exocytosis	31/4220	77/18888	0.000307212	0.00259025	0.0018692	SYTL4/FGB/TSG101/RAB3D/ITGB2/CLASP1/FGA/STAM/ITGAM/VAMP8/RAB7A/STXBP1/S100A10/CHMP2A/CDK5/VPS4A/HGS/RAB27A/UNC13D/FGG/VPS4B/RAB9A/VAMP7/SDCBP/RAB5A/SNX4/ANXA2/SYK/PDCD6IP/AP1G1/STX4	31
BP	GO:1990182	exosomal secretion	12/4220	20/18888	0.000308354	0.00259636	0.00187361	TSG101/STAM/RAB7A/CHMP2A/ATP9A/VPS4A/HGS/RAB27A/VPS4B/SDCBP/COPS5/PDCD6IP	12
BP	GO:0002221	pattern recognition receptor signaling pathway	82/4220	259/18888	0.000312188	0.00262508	0.00189434	TBK1/PHB2/EIF2AK2/PCBP2/TLR2/TSPAN6/DDX3X/PUM2/LBP/CD14/PTPRS/CYBA/SARM1/TKFC/LTF/MAP3K7/CHUK/AP3B1/UFD1/ANKRD17/NLRX1/PPP2CA/HMGB1/PARP1/BANF1/PLCG2/FCN3/TRAF6/ERBIN/IPO5/S100A9/IKBKB/LSM14A/TRIM25/IFIH1/FLOT1/OAS3/LYN/HSPA1A/HSPD1/RELA/MAP2K6/NAGK/TRIM32/BRCC3/BPIFB1/ZCCHC3/ESR1/LRCH4/SMPDL3B/DHX33/NEK7/CGAS/PRKDC/CSNK1A1/PDPK1/WDFY1/RPS6KA3/ITCH/RIPK2/TLR3/NAGLU/HSPA8/ECSIT/UNC93B1/S100A8/CLPB…	82
BP	GO:0032233	positive regulation of actin filament bundle assembly	26/4220	61/18888	0.00031895	0.00267831	0.00193275	EVL/FLNA/CCN2/SWAP70/APOA1/FHOD1/S100A10/RAC1/SFRP1/SORBS3/CDC42/TPM1/NRP1/NF2/ROCK2/PXN/ARHGEF10/SMAD3/MTOR/FERMT2/PLEK/SERPINF2/PFN1/LPAR1/RHOA/PPM1F	26
BP	GO:0070507	regulation of microtubule cytoskeleton organization	55/4220	160/18888	0.00031998	0.00268334	0.00193638	MAP1A/PHLDB1/HDGFL3/CIB1/DRG1/MECP2/TUBB4A/DYNC1H1/CLTC/AKAP9/DCTN1/STMN1/MARK2/PRUNE1/GBA2/CKAP5/CLASP1/CLIP1/RPS3/MAP1B/GIT1/CHMP6/HSPA1A/CHMP4B/GSK3A/PAFAH1B1/PRKAA1/CHMP2A/RAC1/NUP62/TPR/FKBP4/CHMP5/MID1/CHMP4A/VPS4B/GSK3B/EML3/BICD1/TBCD/NME7/RAE1/HNRNPU/WDR47/HAUS5/ROCK1/GNAI1/ARHGEF2/MAPRE1/CHMP3/RHOA/DYRK1A/ARHGEF7/MAP1S/NUMA1	55
BP	GO:0010950	positive regulation of endopeptidase activity	53/4220	153/18888	0.000328655	0.00275238	0.0019862	BCAP31/FAM162A/BOK/DDX3X/PDCD5/ATP2A3/CARD9/BID/BAX/HMGB1/VCP/CYCS/NCSTN/NLRP2/DIABLO/GSN/PICALM/RPS3/S100A9/LYN/HSPD1/RACK1/CTSD/UACA/PDCD6/FIS1/ASPH/MAP3K5/BCL2L13/PSME3/HIP1/NDUFA13/PSME1/RIPK2/ROCK2/AIFM1/SMAD3/S100A8/HIP1R/PSME2/RPS27L/CYFIP2/HSPE1/FOXL2/SYK/ANP32B/HTRA2/ARL6IP5/IFI16/LGALS9/LGMN/PPM1F/STAT3	53
BP	GO:0016073	snRNA metabolic process	25/4220	58/18888	0.000335563	0.00280104	0.00202132	INTS2/NHP2/EXOSC9/INTS7/INTS9/MTREX/EXOSC5/INTS10/CDK7/EXOSC2/INTS13/ZCCHC8/INTS14/CC2D1A/INTS1/INTS5/EXOSC4/INTS4/INTS6/EXOSC10/LARP7/DKC1/INTS3/EXOSC7/EXOSC3	25
BP	GO:0031638	zymogen activation	25/4220	58/18888	0.000335563	0.00280104	0.00202132	HGFAC/GGT1/FGB/APOH/F12/FGA/ENO1/S100A10/ASPH/C1R/PLAUR/FGG/PGK1/RIPK2/KLKB1/CD5L/ANXA2/THBS1/CYFIP2/SERPINF2/MMP14/CLEC3B/PLGRKT/IFI16/LGMN	25
BP	GO:0061008	hepaticobiliary system development	51/4220	146/18888	0.000335818	0.00280104	0.00202132	SOX17/MAN2A1/CAD/CEACAM1/ALDH1A2/SOD2/UPF2/PKD2/CPS1/HNRNPD/CPT1A/VTN/EGFR/ITGA2/MPST/RELA/LIPA/CUL3/NPC1/PCK2/SERPINA10/SRSF1/SP3/NIPBL/RPS15/ACADM/IGF2R/ACO2/PIK3CA/ARF6/ADA/ACAT1/LSR/ASS1/NAGLU/CDK5RAP3/DUT/SMAD3/ZMPSTE24/PHF2/MED1/GFER/NF1/PRKCSH/PNPT1/RPS6KA1/PRMT5/SMARCB1/MDK/CSNK2A2/SEC63	51
BP	GO:0007091	metaphase/anaphase transition of mitotic cell cycle	36/4220	94/18888	0.000337756	0.00281343	0.00203026	SMARCD2/RIOK2/KNTC1/SMARCA2/ARID1A/CDC16/ANAPC2/SMARCC2/ATM/ARID2/ANAPC5/SMARCE1/ACTL6A/ACTB/BUB3/CUL3/RAD21/IK/SMARCA4/ZNF207/DPF2/TPR/PCID2/CDC23/DYNC1LI1/SMARCD1/MAP3K20/ANAPC4/ANAPC7/PHF10/SMARCC1/ARID1B/SMARCD3/ZW10/SMARCB1/PBRM1	36
BP	GO:0045048	protein insertion into ER membrane	16/4220	31/18888	0.000341548	0.00283741	0.00204756	UBL4A/EMC4/NOMO1/GET4/EMC1/TRAM1/NCLN/CCDC47/SEC61A1/EMC2/BAG6/EMC3/EMC8/CAMLG/NOMO3/EMC7	16
BP	GO:0150117	positive regulation of cell-substrate junction organization	16/4220	31/18888	0.000341548	0.00283741	0.00204756	COL16A1/THY1/S100A10/RAC1/DUSP3/SFRP1/ARF6/NRP1/POLDIP2/HRG/MAP4K4/SMAD3/FERMT2/ROCK1/PPM1F/LIMS1	16
BP	GO:0010466	negative regulation of peptidase activity	47/4220	132/18888	0.000344104	0.00285483	0.00206013	SERPINA3/DDX3X/TIMP2/CD44/SERPING1/LTF/AHSG/KNG1/SERPINH1/IGBP1/VTN/PICALM/SERPINA4/PAK2/CSTB/RECK/SERPINF1/SERPINA6/SERPINB9/ARL6IP1/SERPINA1/SERPINA10/SERPINB1/SERPINA5/SERPIND1/SERPINA7/UBXN1/CSNK2A1/LRP1/MMP9/PLAUR/PCID2/SERPINB6/RPS6KA3/CAST/GPX1/HRG/BIN1/THBS1/ECM1/GAPDH/SERPINF2/AKT1/IFI16/RPS6KA1/PARK7/USP47	47
BP	GO:0034661	ncRNA catabolic process	24/4220	55/18888	0.000351079	0.00290881	0.00209908	ELOB/NSUN2/EXOSC9/MTREX/EXOSC5/DIS3/SND1/ZC3H4/XRN1/POP1/EXOSC2/ZCCHC8/ELOC/WDR82/ZSWIM8/EXOSC4/TRNT1/ELAC2/SUPV3L1/EXOSC10/TUT4/PNPT1/EXOSC7/EXOSC3	24
BP	GO:0090313	regulation of protein targeting to membrane	17/4220	34/18888	0.00036533	0.00302285	0.00218138	CIB1/C2CD5/SLC1A1/MYO1C/ANK3/ITGB2/DMTN/STOM/ITGAM/FIS1/CDK5/GDI1/PRNP/AKT2/MFF/ERBB2/CHP1	17
BP	GO:0002757	immune response-activating signaling pathway	144/4220	500/18888	0.000378279	0.00312168	0.0022527	TBK1/PLSCR1/PHB2/EIF2AK2/PCBP2/TLR2/EIF2B5/EZR/CEACAM1/C3/INPP5D/TSPAN6/DDX3X/FPR3/PUM2/LBP/CD14/IGLC7/PTPRS/CYBA/SARM1/TKFC/LTF/PLCG1/MAP3K7/IKBKG/CHUK/AP3B1/UFD1/BAX/ANKRD17/IGHM/NLRX1/PPP2CA/HMGB1/CRKL/CD2AP/IGHD/PARP1/PLD2/BANF1/PLCG2/FCN3/TRAF6/ERBIN/KHDRBS1/IPO5/RPS3/LGALS3/S100A9/PAK2/IKBKB/ITGAM/BCL2/IGHG3/LSM14A/IGHG2/TRIM25/IFIH1/FLOT1/OAS3/LYN/HSPA1A/HSPD1/MNDA/RELA/LIPA/NFKB1/MAP2K6/N…	144
BP	GO:0007264	small GTPase-mediated signal transduction	144/4220	500/18888	0.000378279	0.00312168	0.0022527	FBP1/CDH13/AIF1/ABCA1/CELSR1/CADM4/PLEKHG4B/G3BP1/ARHGAP1/RIPOR1/SYNJ2BP/TGM2/STMN1/DENND4A/RHOT2/ITGA3/ELMO1/KANK2/CHUK/RIT1/BCR/ARHGEF1/ARHGAP17/PLD1/CYTH1/CRKL/CD2AP/ARHGEF12/CYFIP1/ARHGAP28/SIPA1/PLD2/CGNL1/ARHGEF18/DENND4C/RHOJ/SWAP70/DOCK7/RAB18/CRK/ARHGDIB/GIT1/ABI2/ITGAV/RHOT1/YWHAQ/USO1/DOCK6/RALGAPB/FLOT1/PREX1/FARP1/SYDE1/RAB21/ARL3/LIPA/APOA1/CUL3/ITSN1/CFL1/TSC2/RALGAPA2/GNB1/RALGAPA…	144
BP	GO:0043162	ubiquitin-dependent protein catabolic process via the multivesicular body sorting pathway	18/4220	37/18888	0.000380379	0.00313484	0.0022622	TSG101/VPS37B/STAM/CHMP6/CHMP4B/VPS28/NEDD4/VPS36/CHMP2A/CHMP5/VPS4A/HGS/CHMP4A/PTPN23/VPS25/VPS4B/CHMP3/PLAA	18
BP	GO:2000144	positive regulation of DNA-templated transcription initiation	28/4220	68/18888	0.000381172	0.00313722	0.00226391	TAF6/GTF2A1/SETX/MED23/TAF1/MED15/DHX36/MDC1/MED24/TAF7/TBP/MED13/NFKB1/MED28/MED17/MED8/PAXIP1/BCLAF1/SUB1/MED12/MED14/PSMC6/MED1/MED22/MED6/CAND1/MED16/MED4	28
BP	GO:0051205	protein insertion into membrane	21/4220	46/18888	0.00038471	0.00315798	0.00227889	UBL4A/EMC4/NOMO1/GET4/BAX/BCS1L/EMC1/EGFR/TRAM1/OXA1L/NCLN/CCDC47/SEC61A1/EMC2/BAG6/EMC3/EMC8/CAMLG/NOMO3/EMC7/MAIP1	21
BP	GO:0070849	response to epidermal growth factor	21/4220	46/18888	0.00038471	0.00315798	0.00227889	EEF1A1/CAD/SNX6/PLCG1/EGFR/PPP1R9B/NCL/IQGAP1/DUSP3/TPR/BAIAP2/PDPK1/MAPK3/COL1A1/STAT5B/PTPN11/MED1/AKT1/ERBB2/MAPK1/PTPN12	21
BP	GO:0009303	rRNA transcription	19/4220	40/18888	0.000387823	0.00317513	0.00229127	PWP1/CAVIN1/NIFK/SPIN1/NOL11/GTF3C1/NCL/SMARCA4/GTF3C5/POLR1B/GTF3C4/MTOR/GTF3C3/ERCC2/GTF3C2/NPM3/POLR1E/SMARCB1/POLR2E	19
BP	GO:0035337	fatty-acyl-CoA metabolic process	19/4220	40/18888	0.000387823	0.00317513	0.00229127	ACSL1/GCDH/ACACA/ACOT7/ACSL4/ACSF3/HSD17B4/ABCD1/HSD17B12/ACSL5/SLC25A1/TECR/ELOVL5/DGAT1/ACAT1/ELOVL1/NUDT19/PPT1/ACSL3	19
BP	GO:0045663	positive regulation of myoblast differentiation	20/4220	43/18888	0.000388874	0.00317513	0.00229127	SMARCD2/SMARCA2/ARID1A/SMARCC2/ARID2/SMARCE1/ACTL6A/ACTB/SMARCA4/MAP3K5/PLCB1/SMARCD1/MAPK14/PHF10/SMARCC1/ARID1B/LRRC8A/SMARCD3/SMARCB1/PBRM1	20
BP	GO:0006658	phosphatidylserine metabolic process	13/4220	23/18888	0.000389865	0.00317513	0.00229127	PLSCR1/ABHD16A/PTDSS1/OSBPL8/MBOAT1/ABHD12/LPCAT4/OSBPL5/LPCAT3/MBOAT2/PTDSS2/SLC27A1/SERINC1	13
BP	GO:0034472	snRNA 3'-end processing	13/4220	23/18888	0.000389865	0.00317513	0.00229127	INTS2/EXOSC9/INTS7/INTS9/EXOSC5/EXOSC2/INTS14/INTS1/INTS5/EXOSC4/INTS6/EXOSC7/EXOSC3	13
BP	GO:0140112	extracellular vesicle biogenesis	13/4220	23/18888	0.000389865	0.00317513	0.00229127	TSG101/STAM/RAB7A/CHMP2A/ATP9A/VPS4A/HGS/RAB27A/CD34/VPS4B/SDCBP/COPS5/PDCD6IP	13
BP	GO:0009266	response to temperature stimulus	58/4220	172/18888	0.000393554	0.00320098	0.00230992	EIF2B5/HSP90AA1/BAG3/HSPA2/DNAJA2/HSP90AB1/ALDH18A1/GCLC/VCP/DHX36/HSPB1/ATM/RBBP7/ERO1A/EIF2AK4/LYN/HSPA1A/HSPD1/LIPA/PRKAA1/PDCD6/EIF2B2/DNAJB1/DNAJC7/TPR/ACADM/EIF2B4/EIF2B1/CRYAB/COMT/GSK3B/EIF2S1/CHORDC1/LXN/ACADVL/NR2F6/SOD1/PSIP1/EIF2B3/WDR47/SLC9A1/THBS1/HDAC2/CLPB/MTOR/DNAJC3/AKT1/NF1/HTRA2/APPL2/CIRBP/STUB1/PRKACA/DNAJA3/CREBBP/ANO1/DNAJA1/YWHAE	58
BP	GO:1903828	negative regulation of protein localization	70/4220	216/18888	0.00039712	0.00322575	0.0023278	MAP1A/ENY2/SYTL4/GOPC/TXN/CLTC/ERP29/OS9/UBE2J1/LEPROT/VCP/DMTN/PPP2R5A/RHBDF1/POLR1A/DCLK1/HADH/PICALM/SP100/IRS1/UBAC2/SNX3/GRIPAP1/PSMD9/GDI2/CDK5/JAGN1/SFRP1/CSK/DERL2/ARF6/NEDD4L/CTNNA1/RANGAP1/RAB11FIP5/GSK3B/SIN3A/PFKL/HMGCR/NSFL1C/YWHAZ/GDI1/ABI3/SNX12/ROCK2/YOD1/PPFIA1/TMED2/MTOR/CYP51A1/SNX33/PTPN11/APOE/AKT1/CORO2B/NF1/GBP1/SIRT6/CHP1/NDUFAF2/LMAN1/PARK7/RAB23/PPM1F/ANKRD13A/APOD/ERLEC…	70
BP	GO:0090158	endoplasmic reticulum membrane organization	9/4220	13/18888	0.000403619	0.00327426	0.00236281	VCPIP1/REEP5/ARL6IP1/LPCAT3/VAPB/TMED2/ATL1/STX18/RTN4	9
BP	GO:0060261	positive regulation of transcription initiation by RNA polymerase II	26/4220	62/18888	0.000433663	0.0035134	0.00253538	TAF6/GTF2A1/MED23/TAF1/MED15/DHX36/MDC1/MED24/TAF7/TBP/MED13/NFKB1/MED28/MED17/MED8/PAXIP1/SUB1/MED12/MED14/PSMC6/MED1/MED22/MED6/CAND1/MED16/MED4	26
BP	GO:0000028	ribosomal small subunit assembly	11/4220	18/18888	0.000444614	0.00358344	0.00258592	RPS14/RPS27/RPS19/RPSA/RPS15/RPS5/MRPS7/PRKDC/PWP2/RPS27L/XRCC5	11
BP	GO:0006085	acetyl-CoA biosynthetic process	11/4220	18/18888	0.000444614	0.00358344	0.00258592	ACSS1/DLAT/ACLY/PDHX/MPC2/PDHA1/DLD/PDHB/ACAT1/PDK1/MLYCD	11
BP	GO:0006957	complement activation, alternative pathway	11/4220	18/18888	0.000444614	0.00358344	0.00258592	C8A/CFB/C3/C8B/CFD/C5/CFP/CFH/C7/C9/C8G	11
BP	GO:0051917	regulation of fibrinolysis	11/4220	18/18888	0.000444614	0.00358344	0.00258592	F2/APOH/F12/FAP/VTN/PLAUR/PLG/KLKB1/HRG/THBS1/SERPINF2	11
BP	GO:0051894	positive regulation of focal adhesion assembly	14/4220	26/18888	0.000456544	0.00367482	0.00265186	COL16A1/THY1/S100A10/RAC1/SFRP1/NRP1/POLDIP2/HRG/MAP4K4/SMAD3/FERMT2/ROCK1/PPM1F/LIMS1	14
BP	GO:0051262	protein tetramerization	35/4220	92/18888	0.000469354	0.00377113	0.00272136	COL6A1/CBR4/EVL/CUTC/ALDH1A2/SOD2/PKD2/NUDT21/STK3/ACACA/SSBP1/FARSB/TRPM4/OXA1L/SHMT2/DNM1/ALDOA/GLS/CPSF6/FARSA/GOLGA2/HLA-DRB1/VASP/KRT1/B2M/HSD17B10/KRT10/CRYZ/CPSF7/ALDH9A1/ACOT13/HSD17B8/APPL2/HPRT1/SAMHD1	35
BP	GO:0010822	positive regulation of mitochondrion organization	29/4220	72/18888	0.000469722	0.00377113	0.00272136	DNM1L/FAM162A/BOK/CAMKK2/PDCD5/DCN/BID/BAX/SSBP1/MCU/GSK3A/FIS1/SLC25A4/MMP9/PLAUR/VDAC1/FBXO7/GSK3B/VPS13D/HTT/HIP1R/PGAM5/MFF/SLC25A5/ADCK1/HTRA2/STUB1/PARK7/VPS35	29
BP	GO:0042063	gliogenesis	104/4220	346/18888	0.00047064	0.00377362	0.00272316	NAB2/COL6A1/TUBA1A/TLR2/EIF2B5/APP/MECP2/SUN1/BOK/F2/PHGDH/QKI/ORC3/VCAN/CDH2/LAMB2/HDAC1/MIOS/CRKL/CNTN1/NCSTN/SCRIB/SUZ12/ITGB4/GPC1/VTN/EGFR/CDK6/S100A9/UFL1/MBD1/LAMC3/LYN/RELA/PLEC/VIM/CUL4B/LAMB1/PAFAH1B1/SRSF1/EIF2B2/CNTNAP1/MAP2K2/LRP1/PLPP3/CD9/CDK5/RRAS2/DAG1/EIF2B4/CSK/EIF2B1/COL3A1/CLU/NF2/MAP2K1/ILK/C1QA/NSUN5/MATN2/NFIA/MAPK3/MED12/NAGLU/CSPG4/WDR1/SOD1/HEXB/EIF2B3/WDR47/ARHGEF10/GR…	104
BP	GO:0062207	regulation of pattern recognition receptor signaling pathway	56/4220	166/18888	0.000484897	0.00388224	0.00280154	EIF2AK2/PCBP2/TSPAN6/DDX3X/PUM2/LBP/CD14/PTPRS/CYBA/SARM1/TKFC/LTF/UFD1/ANKRD17/NLRX1/PPP2CA/HMGB1/PARP1/BANF1/PLCG2/ERBIN/S100A9/FLOT1/LYN/HSPA1A/NAGK/TRIM32/BRCC3/BPIFB1/ZCCHC3/ESR1/LRCH4/SMPDL3B/DHX33/NEK7/CGAS/PRKDC/CSNK1A1/PDPK1/WDFY1/ITCH/HSPA8/S100A8/LRRC14/DDX60/APPL1/AKT1/PPP6C/APPL2/CAV1/RTN4/RNF170/NPLOC4/C1QBP/USP15/PUM1	56
BP	GO:0170038	proteinogenic amino acid biosynthetic process	24/4220	56/18888	0.000485436	0.00388224	0.00280154	GGT1/PHGDH/ALDH18A1/MTAP/PYCR1/GOT1/ASL/PYCR3/GLUD1/SHMT2/MRI1/GLS/OAT/MTHFD1/PLOD2/ASS1/GLUL/ENOPH1/SEPHS1/PYCR2/GOT2/PLOD3/AASS/AASDHPPT	24
BP	GO:0006470	protein dephosphorylation	68/4220	210/18888	0.000488627	0.00390274	0.00281633	NCK2/PTPRM/PPP6R1/PPP1R8/PPM1G/PPM1A/PTPRS/HSP90AB1/UBLCP1/PPP1CA/PPP1CB/MTMR4/PPP2CA/PTPN1/PPP2R5A/PDP1/PTPA/PTPRG/PPP2R1B/LGALS3/PPP1R7/SWAP70/IKBKB/PIN1/ILKAP/PDGFRB/TIMM50/MGAT5/SBF1/CALM1/PTPRF/DUSP3/ITGA1/HSP90B1/PPP2R5E/GSK3B/PPP5C/PPP6R2/PTBP1/HTT/PPP2R5C/PRKCD/LRRC59/PTPRC/PPP6R3/PTPRD/PPP2R1A/ROCK2/PPIA/PTPN9/PPM1L/MTOR/PGAM5/CTDSP1/ROCK1/PTPN11/PPP2R5D/PPP2R2A/PPP4R1/PTPRA/PPP6C/PPM1H/…	68
BP	GO:2001056	positive regulation of cysteine-type endopeptidase activity	45/4220	127/18888	0.000513082	0.0040928	0.00295349	BCAP31/FAM162A/BOK/DDX3X/PDCD5/ATP2A3/CARD9/BID/BAX/HMGB1/VCP/CYCS/NLRP2/DIABLO/GSN/RPS3/S100A9/HSPD1/RACK1/CTSD/UACA/PDCD6/FIS1/ASPH/MAP3K5/BCL2L13/HIP1/NDUFA13/RIPK2/AIFM1/SMAD3/S100A8/HIP1R/RPS27L/CYFIP2/HSPE1/FOXL2/SYK/ANP32B/HTRA2/ARL6IP5/IFI16/LGALS9/LGMN/PPM1F	45
BP	GO:0006260	DNA replication	86/4220	278/18888	0.000521881	0.00415372	0.00299745	MCM5/RTF2/LIG1/MCM2/MCM7/MCM3/HMGA1/CIZ1/WIZ/FEN1/NAP1L1/UCHL5/UPF1/SUPT16H/MCM6/MCM4/ORC3/ATRX/ANKRD17/PPP2CA/RAD50/PARP1/NBN/LIG3/SSBP1/MGME1/EGFR/ACTR8/KAT7/RBBP7/PNKP/RFC4/WRNIP1/RFC3/SMC3/TOP1/SETMAR/NFIC/ACTL6A/ZBTB38/SET/NFIX/DTD1/PDS5A/MRE11/WDR18/NASP/POLG2/LPIN1/RFC5/EHMT2/GTPBP4/SSRP1/SMARCA5/RUVBL1/CDC42/RPA2/MAP2K4/RFC1/INO80/NUCKS1/ORC5/RECQL/RPA3/SIN3A/NFIA/RPA1/YY1/CARM1/DHX9/TWNK…	86
BP	GO:0043414	macromolecule methylation	60/4220	181/18888	0.000522056	0.00415372	0.00299745	ICMT/MGMT/ARID4B/TARBP1/MECP2/NSUN2/WTAP/SMCHD1/VIRMA/ATRX/CTCF/PRMT1/DNMT1/PARP1/MRM3/WDR6/MPHOSPH8/PCIF1/RAB6A/MBD1/SNRPD3/EHMT1/RBM15B/EHMT2/FTSJ3/DNMT3A/DIMT1/EMG1/GSPT1/SMARCA5/SNRPF/TRMT61B/FBL/FAM98B/TFB2M/FAM98A/PCMT1/TRMT112/NSUN5/HSD17B10/TFB1M/SNRPD1/MTA2/SNRPD2/RBM15/CMTR1/ZMPSTE24/TRMT10C/SETD3/LARP7/SETD7/AKT1/WDR4/RNMT/ETF1/SNRPE/NOP2/PRMT5/SNRPB/MRM1	60
BP	GO:0000338	protein deneddylation	8/4220	11/18888	0.000526353	0.00416127	0.0030029	COPS2/GPS1/COPS6/COPS4/TOR1A/COPS8/COPS5/COPS3	8
BP	GO:0006188	IMP biosynthetic process	8/4220	11/18888	0.000526353	0.00416127	0.0030029	AMPD2/GART/ADSL/PAICS/PFAS/ATIC/APRT/HPRT1	8
BP	GO:0070934	CRD-mediated mRNA stabilization	8/4220	11/18888	0.000526353	0.00416127	0.0030029	PABPC1/YBX1/CSDE1/IGF2BP2/HNRNPD/HNRNPU/DHX9/SYNCRIP	8
BP	GO:0071044	histone mRNA catabolic process	8/4220	11/18888	0.000526353	0.00416127	0.0030029	UPF1/ATM/SSB/XRN1/EXOSC4/EXOSC10/LSM1/MTPAP	8
BP	GO:0075733	intracellular transport of virus	8/4220	11/18888	0.000526353	0.00416127	0.0030029	KPNA2/KPNA6/KPNA3/FMR1/NMT2/BST2/NUP153/DYNLT1	8
BP	GO:0018107	peptidyl-threonine phosphorylation	36/4220	96/18888	0.000539658	0.00426104	0.00307489	TBK1/STK39/CADM4/CAD/APP/TAF1/MARK2/DMTN/CDC42BPA/EIF4G1/CAMK2D/CDC42BPB/TNKS1BP1/GSK3A/CALM1/CSNK2A1/CDK5/PRKCA/OXSR1/PRKDC/GSK3B/PDPK1/PRKCD/CAB39/RIPK2/ROCK2/WNT5A/ROCK1/PPP2R5D/AKT1/RPTOR/PRKD2/DYRK1A/MAPK1/CSNK2B/CSNK2A2	36
BP	GO:0006221	pyrimidine nucleotide biosynthetic process	16/4220	32/18888	0.00054217	0.00426461	0.00307747	CAD/NME3/CTPS1/NME4/NME2/DHODH/TBPL1/DTYMK/PRPS1/NME7/CTPS2/DUT/UMPS/NME1/CMPK1/SLC4A7	16
BP	GO:0006613	cotranslational protein targeting to membrane	16/4220	32/18888	0.00054217	0.00426461	0.00307747	SSR3/SSR1/SEC61B/TRAM1/ARL6IP1/SRP54/SRP72/SEC62/SRPRB/SRP68/SRPRA/SRP9/SRP14/SEC61A1/SIL1/SEC63	16
BP	GO:0090317	negative regulation of intracellular protein transport	16/4220	32/18888	0.00054217	0.00426461	0.00307747	TXN/OS9/UBE2J1/SP100/UBAC2/CDK5/DERL2/RANGAP1/YOD1/NF1/SIRT6/CHP1/PARK7/RAB23/APOD/ERLEC1	16
BP	GO:0030048	actin filament-based movement	48/4220	138/18888	0.000551031	0.00432883	0.00312382	ATP1A1/ANK2/FLNA/AKAP9/MYO1C/DSP/QKI/PKP2/MYO5B/GJA1/MYO6/GSN/CAMK2D/MYH14/FNBP1L/TRPM4/MYH10/MYO1G/MYO5A/JUP/MYO1D/ACTA2/TPM1/PIK3CA/NEDD4L/MYL6B/SRI/CACNA2D1/DLG1/ACTN4/DSG2/NUP155/PARVA/ATP2A2/SHTN1/BIN1/SLC9A1/SUN2/EPDR1/ROCK1/MYL6/MYO9B/CAV1/MYH9/SYNE2/MYO1B/WASF2/FRMD6	48
BP	GO:0001704	formation of primary germ layer	46/4220	131/18888	0.000561497	0.00440549	0.00317913	COL6A1/SOX17/COL12A1/POFUT2/COL5A1/SMAD1/HOXA11/ITGA3/ITGB2/ITGA5/MMP2/GJA1/ITGB4/VTN/LAMA3/ITGA2/EXT2/ITGAV/TXNRD1/AHDC1/LAMB1/RTF1/COL7A1/WLS/ITGA4/MMP9/ITGB5/GPI/NF2/ITGB3/MAP2K1/FN1/COL4A2/PRKAR1A/GRB2/SMAD3/WNT5A/COL5A2/MMP14/EXOC4/ITGB1/MYH9/CTNNB1/PRKACA/CDC73/EPHA2	46
BP	GO:0097178	ruffle assembly	20/4220	44/18888	0.000564393	0.00441705	0.00318747	AIF1/EVL/PIP5K1A/CYFIP1/CORO1C/INPPL1/RAC1/ARF6/EPS8/TACSTD2/FAM98A/SH3BP1/CSPG4/ICAM1/ABI3/RCC2/PFN1/CAV1/RHOG/RDX	20
BP	GO:1990776	response to angiotensin	20/4220	44/18888	0.000564393	0.00441705	0.00318747	NONO/MAP3K7/ACE/CA2/IGF1R/AGT/RAP1GDS1/RELA/NFKB1/PRKCA/COL3A1/AHCYL1/COMT/PRKCD/ROCK2/SMAD3/ROCK1/CYBB/CAV1/ARID1B	20
BP	GO:0043200	response to amino acid	44/4220	124/18888	0.000568186	0.0044374	0.00320216	COL6A1/TUBA1A/GCLM/ALAD/COL16A1/CHUK/CPS1/GCLC/HNRNPD/DNMT1/MMP2/IGF1R/TMBIM6/IPO5/EGFR/PPP1R9B/UFL1/PDGFRA/LYN/RELA/CUL3/COL4A1/DNMT3A/UBR1/MEAK7/PIK3CA/COL3A1/BAIAP2/TOMM70/EIF2S1/ASS1/RRAGC/COL1A2/CAPN2/AIFM1/SH3BP4/COL1A1/MTOR/COL5A2/CYBB/RRAGA/RPTOR/LAMTOR1/LAMTOR3	44
BP	GO:1903146	regulation of autophagy of mitochondrion	19/4220	41/18888	0.000572499	0.0044374	0.00320216	DNM1L/CAMKK2/PARL/GSK3A/TSC2/SLC25A4/VPS13C/VDAC1/FBXO7/BNIP3L/VPS13D/HTT/CTTN/SLC25A5/HTRA2/STUB1/PARK7/FKBP8/CSNK2A2	19
BP	GO:0070316	regulation of G0 to G1 transition	18/4220	38/18888	0.00057282	0.0044374	0.00320216	SMARCD2/SMARCA2/ARID1A/SMARCC2/ARID2/SMARCE1/ACTL6A/ACTB/SMARCA4/DPF2/SMARCD1/PHF10/MED1/SMARCC1/ARID1B/SMARCD3/SMARCB1/PBRM1	18
BP	GO:0010952	positive regulation of peptidase activity	56/4220	167/18888	0.000573075	0.0044374	0.00320216	BCAP31/FAM162A/BOK/DDX3X/PDCD5/ATP2A3/CARD9/BID/BAX/HMGB1/VCP/CYCS/NCSTN/NLRP2/DIABLO/GSN/PICALM/RPS3/S100A9/LYN/HSPD1/RACK1/CTSD/DDRGK1/UACA/CLDN4/PDCD6/FIS1/ASPH/MAP3K5/BCL2L13/PSME3/HIP1/NDUFA13/PSME1/RIPK2/ROCK2/AIFM1/SMAD3/S100A8/HIP1R/PSME2/RPS27L/CYFIP2/HSPE1/FOXL2/SYK/ANP32B/HTRA2/ARL6IP5/IFI16/LGALS9/LGMN/PPM1F/RCN3/STAT3	56
BP	GO:0006098	pentose-phosphate shunt	12/4220	21/18888	0.00057342	0.0044374	0.00320216	G6PD/RPIA/TKT/PGD/SHPK/PGAM1/MTOR/PGLS/DERA/H6PD/RPTOR/TALDO1	12
BP	GO:0006490	oligosaccharide-lipid intermediate biosynthetic process	12/4220	21/18888	0.00057342	0.0044374	0.00320216	ALG9/ALG6/ALG8/DPM1/ALG2/DHDDS/ALG1/MPDU1/ALG11/RFT1/SRD5A3/ALG10	12
BP	GO:0050765	negative regulation of phagocytosis	12/4220	21/18888	0.00057342	0.0044374	0.00320216	PLSCR1/TLR2/HMGB1/RACK1/SNX3/CNN2/CSK/ATG5/DYSF/APPL1/ATG3/PRTN3	12
BP	GO:0140354	lipid import into cell	12/4220	21/18888	0.00057342	0.0044374	0.00320216	SLC2A1/SLC27A6/ACSL1/STRA6/LIPA/ACSL5/AKT2/THBS1/SLC27A1/AKT1/ACSL3/SLC27A4	12
BP	GO:2001044	regulation of integrin-mediated signaling pathway	12/4220	21/18888	0.00057342	0.0044374	0.00320216	FLNA/LAMB2/SLC2A10/NID1/LAMB1/BST1/CTNNA1/CD63/LAMC1/LAMA2/LAMA1/LIMS1	12
BP	GO:0007369	gastrulation	65/4220	200/18888	0.000575037	0.00444437	0.0032072	PHLDB1/COL6A1/SOX17/COL12A1/POFUT2/SMAD4/COL5A1/SMAD1/HOXA11/ITGA3/RIC8A/ITGB2/CLASP1/ITGA5/MMP2/GJA1/ITGB4/VTN/LAMA3/ITGA2/EXT2/MYADM/ITGAV/TXNRD1/AHDC1/EXT1/RACK1/APOA1/CUL3/UGDH/LAMB1/RTF1/COL7A1/WLS/ITGA4/RNF2/PLPP3/DLD/MMP9/DAG1/SFRP1/ITGB5/GPI/ARFRP1/NF2/ITGB3/MAP2K1/FN1/HIRA/RBM14/COL4A2/PRKAR1A/GRB2/POGLUT1/SMAD3/WNT5A/COL5A2/MMP14/EXOC4/ITGB1/MYH9/CTNNB1/PRKACA/CDC73/EPHA2	65
BP	GO:2000377	regulation of reactive oxygen species metabolic process	51/4220	149/18888	0.000578937	0.00446897	0.00322494	PRDX2/G6PD/CYP1B1/PARL/F2/SOD2/CYBA/HP/BCR/ITGB2/COQ7/GNAI2/PLCG2/EGFR/CBR1/SIRT5/AATF/ITGAM/BCL2/SLC5A3/AGT/ABCD1/PDGFRB/ELAVL1/RAC1/BST1/RAB27A/CRYAB/VDAC1/ALOX5/RIPK1/HK2/PRKCD/GSTP1/NNT/SOD1/MAPK14/GRB2/ATG5/EIF6/ABCB7/THBS1/PRCP/DCXR/SYK/ARF4/SIRT3/RHOA/DHRS4/PARK7/TRAP1	51
BP	GO:0061951	establishment of protein localization to plasma membrane	26/4220	63/18888	0.000583063	0.00449523	0.00324389	SORL1/ATP6AP1/RAB8A/ANK3/MACF1/SCRIB/SPTBN1/GOLGA7/RAB7A/AFDN/KRT18/RACK1/GOLGA4/GRIPAP1/GORASP2/SCARB2/RAB10/CSK/ATP2C1/ARFRP1/RILPL1/NSF/ACSL3/RAB31/RDX/VPS35	26
BP	GO:1902099	regulation of metaphase/anaphase transition of cell cycle	35/4220	93/18888	0.000592863	0.00456512	0.00329433	SMARCD2/RIOK2/KNTC1/SMARCA2/ARID1A/CDC16/SMARCC2/ATM/ARID2/ANAPC5/SMARCE1/ACTL6A/ACTB/BUB3/CUL3/RAD21/IK/SMARCA4/ZNF207/DPF2/TPR/PCID2/CDC23/DYNC1LI1/SMARCD1/MAP3K20/ANAPC4/ANAPC7/PHF10/SMARCC1/ARID1B/SMARCD3/ZW10/SMARCB1/PBRM1	35
BP	GO:0043281	regulation of cysteine-type endopeptidase activity involved in apoptotic process	54/4220	160/18888	0.000597642	0.00459623	0.00331678	BCAP31/FAM162A/BOK/DDX3X/PDCD5/ATP2A3/CARD9/CD44/BID/BAX/HMGB1/VCP/CYCS/IGBP1/NLRP2/DIABLO/GSN/RPS3/S100A9/PAK2/HSPD1/RACK1/CTSD/ARL6IP1/UACA/PDCD6/FIS1/MAP3K5/CSNK2A1/BCL2L13/MMP9/HIP1/PLAUR/NDUFA13/RPS6KA3/GPX1/AIFM1/SMAD3/S100A8/HIP1R/THBS1/RPS27L/HSPE1/FOXL2/SYK/AKT1/ANP32B/HTRA2/ARL6IP5/LGALS9/RPS6KA1/PARK7/PPM1F/USP47	54
BP	GO:0030218	erythrocyte differentiation	47/4220	135/18888	0.000611113	0.00469401	0.00338734	RPS14/SLC4A1/STAT1/G6PD/LYAR/INPP5D/SLC25A40/RHAG/BPGM/ZBTB7A/PRMT1/RPS19/EPB42/DMTN/HCLS1/CDK6/UFL1/LYN/HSPA1A/JMJD6/MAEA/SLC1A5/SP3/FECH/BRD1/SFXN1/P4HTM/CHMP5/NCAPG2/ABCB10/PRKDC/TMOD3/HMGB2/ADAR/B2M/CDK5RAP3/ISG15/MAPK14/HSPA9/STAT5B/PTBP3/MED1/ERCC2/SLC25A5/HEATR3/ACIN1/STAT3	47
BP	GO:0008333	endosome to lysosome transport	29/4220	73/18888	0.000614816	0.00471081	0.00339946	SORT1/TSG101/AP3D1/VCP/VIPAS39/RAB7A/CHMP6/SCYL2/LIPA/CHMP4B/RILP/UBXN6/CHMP2A/VPS11/TGFBRAP1/CHMP5/VPS4A/CHMP4A/VPS41/VPS4B/VAMP7/SNX27/BIN1/VPS33A/CHMP3/DTX3L/VPS39/VPS16/VPS18	29
BP	GO:0170041	non-proteinogenic amino acid metabolic process	29/4220	73/18888	0.000614816	0.00471081	0.00339946	ICMT/CAD/P4HB/SARDH/PHGDH/ALDH18A1/P4HA2/CPS1/ASL/DDAH1/MPST/MMUT/ALDH5A1/CRTAP/ATP2B4/P4HTM/KYAT3/ABAT/P4HA1/MTHFD1/BLMH/PLOD2/KMO/ALDH4A1/ASS1/GOT2/PLOD3/PARK7/ALDH1A1	29
BP	GO:0001706	endoderm formation	25/4220	60/18888	0.000622783	0.00476012	0.00343504	COL6A1/SOX17/COL12A1/COL5A1/ITGB2/ITGA5/MMP2/VTN/LAMA3/ITGAV/LAMB1/RTF1/COL7A1/ITGA4/MMP9/ITGB5/MAP2K1/FN1/COL4A2/GRB2/COL5A2/MMP14/MYH9/CTNNB1/CDC73	25
BP	GO:0061462	protein localization to lysosome	25/4220	60/18888	0.000622783	0.00476012	0.00343504	SORL1/SORT1/VPS53/AP3D1/AP3B1/AP3M1/RAB7A/ZFYVE16/LAMP2/NEDD4/SCARB2/PIK3R4/VPS4A/MEAK7/HGS/CD81/CLU/RRAGC/HSPA8/ROCK2/SH3BP4/AKT1/RRAGA/RTN4/LAMTOR1	25
BP	GO:0009084	glutamine family amino acid biosynthetic process	10/4220	16/18888	0.000637371	0.00485966	0.00350688	ALDH18A1/PYCR1/ASL/PYCR3/GLUD1/GLS/OAT/ASS1/GLUL/PYCR2	10
BP	GO:0032048	cardiolipin metabolic process	10/4220	16/18888	0.000637371	0.00485966	0.00350688	PHB2/MECP2/PTPMT1/TAMM41/PNPLA8/PGS1/PLSCR3/SLC27A1/LCLAT1/HADHA	10
BP	GO:0031124	mRNA 3'-end processing	24/4220	57/18888	0.000662634	0.00504608	0.00364141	PABPC1/PAPOLA/APP/ZC3H14/PCF11/NCBP1/VIRMA/NUDT21/CSTF3/DHX36/CPSF6/SYMPK/AHCYL1/CPSF2/RPRD1B/CPSF3/CPSF7/CPSF1/CSTF2/CSTF1/RPRD2/RPRD1A/MTPAP/CDC73	24
BP	GO:2000116	regulation of cysteine-type endopeptidase activity	62/4220	190/18888	0.000675919	0.00511925	0.00369421	BCAP31/FAM162A/BOK/DDX3X/PDCD5/ATP2A3/CARD9/CD44/LTF/BID/BAX/HMGB1/VCP/CYCS/IGBP1/NLRP2/DIABLO/GSN/RPS3/S100A9/PAK2/HSPD1/RACK1/CTSD/ARL6IP1/UACA/PDCD6/FIS1/ASPH/MAP3K5/CSNK2A1/BCL2L13/MMP9/HIP1/PLAUR/PCID2/NDUFA13/RPS6KA3/CAST/GPX1/RIPK2/AIFM1/SMAD3/S100A8/HIP1R/THBS1/RPS27L/CYFIP2/HSPE1/FOXL2/SYK/AKT1/ANP32B/HTRA2/ARL6IP5/IFI16/LGALS9/RPS6KA1/PARK7/LGMN/PPM1F/USP47	62
BP	GO:0044784	metaphase/anaphase transition of cell cycle	36/4220	97/18888	0.000675937	0.00511925	0.00369421	SMARCD2/RIOK2/KNTC1/SMARCA2/ARID1A/CDC16/ANAPC2/SMARCC2/ATM/ARID2/ANAPC5/SMARCE1/ACTL6A/ACTB/BUB3/CUL3/RAD21/IK/SMARCA4/ZNF207/DPF2/TPR/PCID2/CDC23/DYNC1LI1/SMARCD1/MAP3K20/ANAPC4/ANAPC7/PHF10/SMARCC1/ARID1B/SMARCD3/ZW10/SMARCB1/PBRM1	36
BP	GO:0009147	pyrimidine nucleoside triphosphate metabolic process	13/4220	24/18888	0.000677185	0.00511925	0.00369421	CAD/NME3/CTPS1/NME4/NME2/TBPL1/DTYMK/NME7/AK3/CTPS2/DUT/NME1/ENTPD4	13
BP	GO:0098884	postsynaptic neurotransmitter receptor internalization	13/4220	24/18888	0.000677185	0.00511925	0.00369421	AP2A1/SCRIB/SYNE1/AP2B1/DNM3/HIP1/AP2S1/ITGB3/ATAD1/AP2A2/LPAR1/VAC14/AP2M1	13
BP	GO:0140239	postsynaptic endocytosis	13/4220	24/18888	0.000677185	0.00511925	0.00369421	AP2A1/SCRIB/SYNE1/AP2B1/DNM3/HIP1/AP2S1/ITGB3/ATAD1/AP2A2/LPAR1/VAC14/AP2M1	13
BP	GO:1903902	positive regulation of viral life cycle	13/4220	24/18888	0.000677185	0.00511925	0.00369421	KPNA2/P4HB/TSG101/KPNA6/HMGB1/VPS37B/VPS4A/FMR1/HLA-DRB1/LGALS1/CD74/LGALS9/TRIM21	13
BP	GO:0032434	regulation of proteasomal ubiquitin-dependent protein catabolic process	44/4220	125/18888	0.00068976	0.00520798	0.00375824	MAP1A/USP5/ELOB/TAF1/HSP90AB1/UCHL5/XPO1/GCLC/CSNK1D/CCAR2/NUB1/VCP/UBQLN4/UFL1/HSPA1A/RACK1/HECTD1/DDRGK1/GSK3A/USP9X/EIF3H/ARAF/UBXN1/HSPBP1/CLU/BBS7/CSNK1A1/GSK3B/BAG5/OGT/USP7/RPL11/RAD23B/BAG6/DNAJB2/GLMN/SMARCC1/AKT1/ZER1/CAMLG/STUB1/SIRT6/PARK7/PSMD10	44
BP	GO:0033045	regulation of sister chromatid segregation	38/4220	104/18888	0.000691051	0.0052114	0.0037607	SMARCD2/RIOK2/KNTC1/SMARCA2/ARID1A/CDC16/ANAPC2/SMARCC2/ATM/ARID2/ANAPC5/SMARCE1/ACTL6A/ACTB/BUB3/CUL3/RAD21/IK/SMARCA4/ZNF207/DPF2/TPR/PCID2/CDC23/DYNC1LI1/SMARCD1/HNRNPU/MAP3K20/ANAPC4/ANAPC7/PHF10/SMARCC1/ARID1B/SMARCD3/ZW10/SMARCB1/PBRM1/NUMA1	38
BP	GO:0043280	positive regulation of cysteine-type endopeptidase activity involved in apoptotic process	40/4220	111/18888	0.000697553	0.00525406	0.00379149	BCAP31/FAM162A/BOK/DDX3X/PDCD5/ATP2A3/CARD9/BID/BAX/HMGB1/VCP/CYCS/NLRP2/DIABLO/GSN/RPS3/S100A9/HSPD1/RACK1/CTSD/UACA/PDCD6/FIS1/MAP3K5/BCL2L13/HIP1/NDUFA13/AIFM1/SMAD3/S100A8/HIP1R/RPS27L/HSPE1/FOXL2/SYK/ANP32B/HTRA2/ARL6IP5/LGALS9/PPM1F	40
BP	GO:0001889	liver development	49/4220	143/18888	0.000713285	0.00536604	0.0038723	MAN2A1/CAD/CEACAM1/ALDH1A2/SOD2/UPF2/PKD2/CPS1/HNRNPD/CPT1A/VTN/EGFR/ITGA2/MPST/RELA/LIPA/CUL3/NPC1/PCK2/SERPINA10/SRSF1/SP3/RPS15/ACADM/IGF2R/ACO2/PIK3CA/ARF6/ADA/ACAT1/LSR/ASS1/NAGLU/CDK5RAP3/DUT/SMAD3/ZMPSTE24/PHF2/MED1/GFER/NF1/PRKCSH/PNPT1/RPS6KA1/PRMT5/SMARCB1/MDK/CSNK2A2/SEC63	49
BP	GO:0008652	amino acid biosynthetic process	27/4220	67/18888	0.000719439	0.00539926	0.00389627	GGT1/PHGDH/ALDH18A1/MTAP/PYCR1/GOT1/ASL/PYCR3/GLUD1/SHMT2/MRI1/GLS/OAT/ABAT/MTHFD1/PLOD2/ASS1/GLUL/ENOPH1/SEPHS1/PYCR2/GOT2/PLOD3/AASS/AASDHPPT/PARK7/ALDH1A1	27
BP	GO:0034605	cellular response to heat	27/4220	67/18888	0.000719439	0.00539926	0.00389627	HSP90AA1/BAG3/HSP90AB1/VCP/DHX36/ATM/RBBP7/LYN/HSPA1A/PDCD6/DNAJB1/DNAJC7/TPR/GSK3B/EIF2S1/CHORDC1/THBS1/HDAC2/CLPB/MTOR/NF1/HTRA2/STUB1/PRKACA/CREBBP/ANO1/YWHAE	27
BP	GO:1901568	fatty acid derivative metabolic process	30/4220	77/18888	0.000732351	0.00548954	0.00396142	PTGR1/PAM/GGT1/ABHD16A/ACSL1/GCDH/ALDH3A2/ACACA/PECR/ACOT7/ACSL4/ACSF3/HSD17B4/ABCD1/HSD17B12/ACSL5/SLC25A1/TECR/ELOVL5/DGAT1/ACAT1/ELOVL1/ALOX5/HMGCL/NUDT19/GGT5/ACSS3/OXCT1/PPT1/ACSL3	30
BP	GO:0051496	positive regulation of stress fiber assembly	22/4220	51/18888	0.000739454	0.0055355	0.00399459	EVL/CCN2/APOA1/FHOD1/S100A10/RAC1/SFRP1/SORBS3/CDC42/TPM1/NRP1/NF2/ROCK2/PXN/ARHGEF10/SMAD3/MTOR/FERMT2/SERPINF2/LPAR1/RHOA/PPM1F	22
BP	GO:0031396	regulation of protein ubiquitination	64/4220	198/18888	0.000740265	0.0055355	0.00399459	RPS2/TSPYL5/DDX3X/HSP90AA1/TAF1/HSP90AB1/U2AF2/GCLC/NXN/TRAF6/RPS3/BAG2/UFL1/MYCBP2/HSPA1A/SKP1/DERL1/CUL3/VPS28/GSK3A/WASHC1/USP4/PDCD6/GTPBP4/UBXN1/HUWE1/CDK5/UBE2L3/RPS7/HSPBP1/GNL3L/KDM1A/GSK3B/PAXIP1/BAG5/OGT/MTA1/RIPK2/RPL23/NPM1/CDK5RAP3/DCUN1D1/ISG15/HSPA5/PPIA/ATG5/RPL11/DNAJB2/WFS1/AKT1/DTX3L/CAMLG/CAV1/STUB1/CTNNB1/CHP1/PEF1/PARK7/PLAA/PSMD10/ARRB1/UBE2N/RPL5/DNAJA1	64
BP	GO:0070482	response to oxygen levels	105/4220	354/18888	0.000742283	0.00554393	0.00400066	COL6A1/PHB2/ATP6AP1/SLC2A1/PKLR/NONO/P4HB/TLR2/CAT/HP1BP3/MECP2/SMAD4/FAM162A/ADAM17/ALAD/CHCHD2/SLC1A1/POSTN/LONP1/SOD2/SOD3/DPP4/MAP3K7/ACE/LOXL2/CPT1A/SCFD1/LIMD1/MMP2/TBL2/TMBIM6/ATM/ENO1/NPEPPS/BNIP2/PLOD1/XRCC1/ITGA2/PIN1/BCL2/ERO1A/GUCY1B1/DDAH1/ADO/TXNRD2/ATP6V1A/ATP6V0D1/ADSL/RAD21/PRKAA1/GUCY1A2/ACAA2/DNMT3A/SLC29A1/PML/SFRP1/HSP90B1/ABAT/ATP6V0A2/LMNA/CRYAB/HYOU1/ADA/COMT/BNIP3L/PLOD2/…	105
BP	GO:0006972	hyperosmotic response	14/4220	27/18888	0.000754136	0.00560551	0.0040451	FBP1/SLC2A1/STK39/LETM1/PKN1/SLC12A2/OXSR1/AKR1B1/PDPK1/TLR3/XRCC6/YBX3/ARHGEF2/XRCC5	14
BP	GO:0039529	RIG-I signaling pathway	14/4220	27/18888	0.000754136	0.00560551	0.0040451	PHB2/PUM2/UFD1/ANKRD17/NLRX1/LSM14A/OAS3/ZCCHC3/CLPB/DDX60/NPLOC4/C1QBP/USP15/PUM1	14
BP	GO:0046949	fatty-acyl-CoA biosynthetic process	14/4220	27/18888	0.000754136	0.00560551	0.0040451	ACSL1/GCDH/ACACA/ACSL4/ACSF3/HSD17B12/ACSL5/SLC25A1/TECR/ELOVL5/ACAT1/ELOVL1/PPT1/ACSL3	14
BP	GO:1902410	mitotic cytokinetic process	14/4220	27/18888	0.000754136	0.00560551	0.0040451	IQGAP2/CHMP6/CHMP4B/IQGAP1/ARF1/CHMP2A/NUP62/CHMP5/VPS4A/CHMP4A/VPS4B/CHMP3/RHOA/PDCD6IP	14
BP	GO:0039531	regulation of cytoplasmic pattern recognition receptor signaling pathway	39/4220	108/18888	0.00077135	0.00572661	0.00413249	EIF2AK2/PCBP2/TSPAN6/DDX3X/PUM2/PTPRS/TKFC/UFD1/ANKRD17/NLRX1/PPP2CA/HMGB1/PARP1/BANF1/PLCG2/ERBIN/FLOT1/HSPA1A/NAGK/BRCC3/ZCCHC3/DHX33/NEK7/CGAS/PRKDC/CSNK1A1/WDFY1/ITCH/HSPA8/DDX60/AKT1/PPP6C/CAV1/RTN4/RNF170/NPLOC4/C1QBP/USP15/PUM1	39
BP	GO:0032968	positive regulation of transcription elongation by RNA polymerase II	21/4220	48/18888	0.00077418	0.00572709	0.00413284	MED23/NCBP1/MED15/MED24/CCNK/BRD4/ZMYND8/TCERG1/GTF2F1/MED28/MED17/MED8/MED14/SUPT6H/MED1/MED22/MED6/CTNNB1/MED16/CDC73/MED4	21
BP	GO:0044273	sulfur compound catabolic process	21/4220	48/18888	0.00077418	0.00572709	0.00413284	GGT1/ACOT7/GPC1/MPST/ABCD1/SUCLG2/HEXA/TST/ACAT1/BLMH/GLB1/MLYCD/NAGLU/GUSB/SGSH/NUDT19/GGT5/HEXB/GNS/SUCLA2/SUCLG1	21
BP	GO:0090329	regulation of DNA-templated DNA replication	21/4220	48/18888	0.00077418	0.00572709	0.00413284	MCM5/MCM2/MCM7/MCM3/CIZ1/WIZ/MCM6/MCM4/ATRX/NBN/LIG3/SSBP1/KAT7/RFC4/WRNIP1/RFC3/POLG2/RFC5/INO80/ZMPSTE24/SLFN11	21
BP	GO:1902117	positive regulation of organelle assembly	32/4220	84/18888	0.000783053	0.00578584	0.00417524	RAB3GAP2/G3BP1/UBAP2L/DYNC1H1/CROCC/CAPRIN1/SEPTIN9/PIP4K2A/CNOT1/SEPTIN7/PIP4K2B/FSCN1/NUP62/PIP4K2C/RALB/SH3GLB1/LCP1/VPS4B/GSK3B/HTT/SDCBP/SNX18/SNX4/G3BP2/WRAP73/MSN/STX18/DYNLL1/RHOA/RAB3GAP1/PDCD6IP/NUMA1	32
BP	GO:0051881	regulation of mitochondrial membrane potential	29/4220	74/18888	0.000797761	0.00588752	0.00424861	COL6A1/ALB/GCLM/BOK/SOD2/DCN/GCLC/BID/BAX/VCP/PARP1/PPA2/PYCR1/BCL2/RACK1/LIPA/ABCD1/CLIC1/PPIF/BNIP3L/NNT/SOD1/DYNLL1/SPART/PRDX3/ARL6IP5/MFN1/PARK7/NDUFS1	29
BP	GO:0016051	carbohydrate biosynthetic process	66/4220	206/18888	0.000804222	0.00592816	0.00427794	FBP1/G6PD/AP2A1/CLTC/GYG1/SLC25A12/PTGES3/PPP1CA/PARP1/PGM1/DDB1/SORD/TPI1/ENO1/INSR/SORBS1/RANBP2/GOT1/PC/EXT2/GYS1/AGL/EXT1/IRS1/NFKB1/UGP2/GSK3A/ENPP1/PCK2/ST6GALNAC1/PGD/MDH2/PGAM1/B4GALT1/WDR5/ACADM/HS2ST1/SLC25A1/ENO2/GPI/PGM2/GSK3B/AKR1B1/FUT8/PGK1/OGT/MPDU1/USP7/EPM2AIP1/ENO3/AKT2/ALDOC/CSGALNACT2/NANS/SLC25A13/AKR1A1/PLEK/NLN/AKT1/SLC25A11/SIRT6/PRKACA/SLC25A10/SLC39A14/GBE1/MDH1	66
BP	GO:0065005	protein-lipid complex assembly	15/4220	30/18888	0.000805895	0.00593345	0.00428176	ABCA1/APOB/PRKACB/APOA2/SNX9/APOA1/LPCAT3/SOAT1/FECH/APOA4/DGAT1/BIN1/APOE/ACSL3/PRKACA	15
BP	GO:0035794	positive regulation of mitochondrial membrane permeability	19/4220	42/18888	0.000828323	0.00607698	0.00438533	SPG7/BOK/RHOT2/GCLC/BID/BAX/RHOT1/HSPA1A/GSK3A/ACAA2/PPIF/SLC25A4/VDAC2/BNIP3L/GSK3B/HIP1R/SLC9A1/SLC25A5/SLC25A6	19
BP	GO:0060236	regulation of mitotic spindle organization	19/4220	42/18888	0.000828323	0.00607698	0.00438533	DRG1/DYNC1H1/CLTC/DCTN1/CHMP6/HSPA1A/CHMP4B/CHMP2A/NUP62/TPR/CHMP5/CHMP4A/VPS4B/EML3/RAE1/HNRNPU/GNAI1/CHMP3/NUMA1	19
BP	GO:0072528	pyrimidine-containing compound biosynthetic process	19/4220	42/18888	0.000828323	0.00607698	0.00438533	CAD/CPS1/NME3/CTPS1/NME4/NME2/DHODH/TBPL1/DTYMK/PRPS1/NME7/CTPS2/DUT/SLC25A19/MTOR/UMPS/NME1/CMPK1/SLC4A7	19
BP	GO:0002758	innate immune response-activating signaling pathway	85/4220	278/18888	0.000835559	0.00612283	0.00441842	TBK1/PHB2/EIF2AK2/PCBP2/TLR2/TSPAN6/DDX3X/PUM2/LBP/CD14/PTPRS/CYBA/SARM1/TKFC/LTF/MAP3K7/CHUK/AP3B1/UFD1/ANKRD17/NLRX1/PPP2CA/HMGB1/PARP1/BANF1/PLCG2/FCN3/TRAF6/ERBIN/IPO5/S100A9/PAK2/IKBKB/LSM14A/TRIM25/IFIH1/FLOT1/OAS3/LYN/HSPA1A/HSPD1/RELA/MAP2K6/NAGK/TRIM32/BRCC3/BPIFB1/ZCCHC3/ESR1/LRCH4/SMPDL3B/DHX33/NEK7/CGAS/PRKDC/CSNK1A1/PDPK1/WDFY1/RPS6KA3/ITCH/RIPK2/TLR3/NAGLU/HSPA8/ECSIT/UNC93B1/S100A8…	85
BP	GO:1903232	melanosome assembly	11/4220	19/18888	0.000843058	0.00617051	0.00445282	AP3D1/AP3B1/AP3M1/AP1S1/AP1M1/AP3S1/ABCB6/AP1B1/RAB32/AP1S2/AP1G1	11
BP	GO:0032790	ribosome disassembly	17/4220	36/18888	0.000846932	0.0061843	0.00446278	ASCC3/GCN1/EIF2D/PTRH1/ABCE1/ASCC2/USP10/RACK1/HBS1L/DENR/EIF4E2/MTIF2/TRNT1/GIGYF2/MTIF3/MCTS1/GFM2	17
BP	GO:0048026	positive regulation of mRNA splicing, via spliceosome	17/4220	36/18888	0.000846932	0.0061843	0.00446278	THRAP3/NCBP1/UPF1/RBMX/SF3B4/TRA2A/SNW1/NCL/SNRNP70/PRDX6/DAZAP1/PRPF19/NUP98/EXOSC10/TRA2B/CIRBP/PRMT5	17
BP	GO:0006970	response to osmotic stress	31/4220	81/18888	0.000857831	0.00625653	0.0045149	FBP1/TSC22D2/SLC2A1/STK39/DDX3X/HSP90AA1/LETM1/PKD2/BAX/MYLK/ITGA2/PKN1/SLC12A2/LRRC8C/OXSR1/SERPINB6/AKR1B1/PDPK1/KMO/CAB39/TLR3/LRRC8E/XRCC6/YBX3/MTOR/ARHGEF2/RPTOR/XRCC5/MAPK13/USP15/LRRC8A	31
BP	GO:0090559	regulation of membrane permeability	28/4220	71/18888	0.000867715	0.0063212	0.00456157	SPG7/BOK/RHOT2/GCLC/BID/TJP2/BAX/BCL2/RHOT1/HSPA1A/GSK3A/ACAA2/PPIF/SLC25A4/VDAC2/BNIP3L/GSK3B/HK2/HIP1R/SLC9A1/MTOR/SLC25A5/CNP/JAM3/PDCD6IP/F11R/SLC25A6/RASIP1	28
BP	GO:0006633	fatty acid biosynthetic process	55/4220	166/18888	0.000881262	0.00641236	0.00462736	CBR4/ACSS1/CEACAM1/NDUFAB1/PTGS1/QKI/HACD4/PTGES3/LPGAT1/ACACA/PECR/ACOT7/PRXL2B/FADS2/CBR1/ACSF3/ACSM3/DEGS1/GSTM4/PLA2G4A/ACLY/SCD5/ABCD1/FASN/ERLIN1/FABP5/PRKAA1/ABCD3/MECR/UBR4/MIF/GPX4/DECR2/HSD17B12/DAGLB/APOA4/TECR/HACD3/ELOVL5/TBXAS1/ELOVL1/ALOX5/PRKAG1/GSTP1/PTGES2/MLYCD/ACADVL/PNPLA8/EIF6/CD74/GSTM2/HSD17B8/ERLIN2/PRKAB1/MCAT	55
BP	GO:0042306	regulation of protein import into nucleus	24/4220	58/18888	0.000893507	0.00648628	0.00468069	TARDBP/FLNA/HSP90AA1/BAG3/RBM22/IPO5/HCLS1/TRIM28/UBR5/CDH1/JUP/DMAP1/NUP54/TPR/PRKCD/MAPK14/SMAD3/NUP58/NF1/RAN/SIRT6/CHP1/RAB23/APOD	24
BP	GO:0099024	plasma membrane invagination	24/4220	58/18888	0.000893507	0.00648628	0.00468069	AIF1/ABCA1/C3/ELMO1/ITGB2/PLCG2/GSN/ITGA2/ITGAM/SNX9/ARF1/RAC1/CDC42/SH3BP1/VAMP7/SNX18/ANO6/THBS1/SNX33/APPL2/MYH9/RHOA/DOCK1/RAB31	24
BP	GO:1902369	negative regulation of RNA catabolic process	33/4220	88/18888	0.000900827	0.00653178	0.00471353	PABPC1/HNRNPC/THRAP3/TARDBP/NSUN2/TRAF2/YBX1/QKI/CSDE1/IGF2BP2/HNRNPD/FUS/LARP1/DHX36/NBAS/ELAVL1/LRPPRC/SLIRP/RBM10/PKP3/FMR1/HNRNPAB/HNRNPU/DHX9/SYNCRIP/MAPK14/HNRNPA0/YBX3/DKC1/CIRBP/RBM47/PHAX/TAF15	33
BP	GO:0006122	mitochondrial electron transport, ubiquinol to cytochrome c	9/4220	14/18888	0.00090565	0.00654053	0.00471984	UQCR10/CYC1/UQCRH/UQCRC2/CYCS/UQCR11/UQCRC1/UQCRB/UQCRFS1	9
BP	GO:0006465	signal peptide processing	9/4220	14/18888	0.00090565	0.00654053	0.00471984	PARL/HM13/SPCS1/PCSK5/SPCS3/SEC11A/SPCS2/CLN5/SEC11C	9
BP	GO:0090646	mitochondrial tRNA processing	9/4220	14/18888	0.00090565	0.00654053	0.00471984	CDK5RAP1/TRMT61B/HSD17B10/TRNT1/PRORP/ELAC2/TRMT10C/PUS1/PNPT1	9
BP	GO:0018209	peptidyl-serine modification	89/4220	294/18888	0.000906243	0.00654053	0.00471984	TBK1/PWP1/TXN/STK39/APP/GALNT2/CSNK1G1/AKAP9/TAF1/MARK2/CD44/CHUK/CSNK1D/PRKACB/BAX/DMTN/EGFR/STK38L/EIF4G1/ATM/DOCK7/CAMK2D/PAK2/IKBKB/BCL2/TOP1/PKN1/GRK2/TNKS1BP1/RACK1/PKN2/GSK3A/PRKAA1/ARAF/MIF/CNOT9/POGLUT2/RPS6KA4/CSNK2A1/ATP2B4/MAP2K2/CDK5/PRKCA/NEK7/RICTOR/POGLUT3/PRKDC/SRPK1/CSNK1A1/GSK3B/PDPK1/RIPK1/PRKCD/RPS6KA3/GALNT1/VRK1/CAB39/RIPK2/TFRC/ROCK2/GALNT4/RASSF2/MAPK14/MAP3K20/CAMK1/POGL…	89
BP	GO:0000422	autophagy of mitochondrion	37/4220	102/18888	0.000942804	0.0067965	0.00490456	PHB2/DNM1L/CAMKK2/PARL/MARK2/MAP1LC3B2/SPATA18/GSK3A/TSC2/FIS1/SLC25A4/CDC37/HUWE1/ATG9A/VPS13C/VDAC1/FBXO7/GABARAPL2/BNIP3L/VPS13D/HK2/OGT/HTT/CTTN/LRBA/ATG5/WDR45B/MFN2/ATG7/SLC25A5/ATG3/HTRA2/STUB1/CISD2/PARK7/FKBP8/CSNK2A2	37
BP	GO:1901800	positive regulation of proteasomal protein catabolic process	39/4220	109/18888	0.000945747	0.00680982	0.00491417	USP5/BCAP31/ELOB/PSMC1/TMEM259/TAF1/PSMC3/GCLC/CSNK1D/NUB1/VCP/TMTC3/UBQLN2/BAG2/HSPA1A/RACK1/HECTD1/DDRGK1/GSK3A/FMR1/HSPBP1/PSMC4/CLU/BBS7/CSNK1A1/GSK3B/TMX1/BAG6/DNAJB2/PSMC6/PSMC2/WFS1/AKT1/ZER1/CAV1/STUB1/SIRT6/PSMD10/PSMC5	39
BP	GO:0010001	glial cell differentiation	80/4220	260/18888	0.000951823	0.00684564	0.00494002	NAB2/COL6A1/TUBA1A/TLR2/EIF2B5/APP/MECP2/BOK/F2/PHGDH/QKI/VCAN/CDH2/LAMB2/HDAC1/MIOS/CNTN1/NCSTN/SUZ12/ITGB4/GPC1/VTN/EGFR/CDK6/S100A9/MBD1/LAMC3/LYN/RELA/PLEC/VIM/CUL4B/SRSF1/EIF2B2/CNTNAP1/MAP2K2/LRP1/PLPP3/CDK5/DAG1/EIF2B4/CSK/EIF2B1/CLU/MAP2K1/ILK/C1QA/NSUN5/NFIA/MAPK3/MED12/NAGLU/WDR1/SOD1/EIF2B3/ARHGEF10/GRB2/AKT2/BIN1/S100A8/HDAC2/TTC21B/MTOR/PTPN11/ERCC2/AKT1/LAMA2/CNP/ERBB2/PICK1/NF1/LPA…	80
BP	GO:0030099	myeloid cell differentiation	126/4220	439/18888	0.000975305	0.00700641	0.00505604	GP1BA/RPS14/SLC4A1/STAT1/ATP6AP1/ITGB6/G6PD/LYAR/CIB1/TLR2/MEIS1/APP/CEACAM1/MFAP2/FLNA/INPP5D/SLC25A40/C1QC/FBN1/RHAG/H4C1/TF/QKI/TUBB1/BPGM/LTF/PABPC4/RBPJ/AP3B1/DHRS7B/ZBTB7A/HMGB3/PRMT1/RPS19/EPB42/DMTN/ACTN1/THOC5/PARP1/CUL4A/TRAF6/PIP4K2A/HCLS1/CDK6/UFL1/LYN/HSPA1A/APCS/LIPA/NME2/PRXL2A/FASN/JMJD6/SRP54/PAFAH1B1/MAEA/SLC1A5/SP3/FECH/BRD1/SFXN1/MMP9/JAGN1/P4HTM/PML/SFRP1/CHMP5/NCAPG2/PRKCA/C…	126
BP	GO:0007492	endoderm development	32/4220	85/18888	0.000990293	0.00709827	0.00512233	COL6A1/SOX17/COL12A1/SMAD4/COL5A1/HDAC1/ITGB2/ITGA5/MMP2/VTN/LAMA3/ITGAV/EXT1/LAMB1/RTF1/COL7A1/ITGA4/MMP9/ITGB5/MAP2K1/FN1/MED12/COL4A2/BPTF/GRB2/SMAD3/LAMC1/COL5A2/MMP14/MYH9/CTNNB1/CDC73	32
BP	GO:0097191	extrinsic apoptotic signaling pathway	72/4220	230/18888	0.000990377	0.00709827	0.00512233	PRDX2/CIB1/SORT1/ITM2C/GCLM/FGB/SMAD4/TRAF2/BOK/DDX3X/BAG3/PPP1CA/DDX47/GCLC/BID/ZC3HC1/BAX/STK3/ZDHHC3/PHIP/DIABLO/FGA/PPP2R1B/LGALS3/PAK2/BCL2/ITGAV/AGT/SP100/KRT8/HSPA1A/KRT18/RELA/DEPTOR/GSK3A/SRPX/ITGA6/PSME3/PML/SFRP1/LMNA/NDUFA13/CTNNA1/NRP1/FGG/HMGB2/GSK3B/PDPK1/RIPK1/PDIA3/HTT/BIRC6/GPX1/GSTP1/CTTN/TLR3/PTPRC/ICAM1/PPP2R1A/SMAD3/TRADD/THBS1/FAF1/ARHGEF2/ITPRIP/AKT1/NF1/HTRA2/CAV1/PARK7/P…	72
BP	GO:0019348	dolichol metabolic process	12/4220	22/18888	0.00100591	0.00718473	0.00518472	ALG9/ALG6/ALG8/DPM1/ALG2/DHDDS/ALG1/MPDU1/RFT1/SRD5A3/DPM3/ALG10	12
BP	GO:0039702	viral budding via host ESCRT complex	12/4220	22/18888	0.00100591	0.00718473	0.00518472	TSG101/VPS37B/CHMP6/CHMP4B/VPS28/CHMP2A/CHMP5/VPS4A/CHMP4A/VPS4B/CHMP3/PDCD6IP	12
BP	GO:1901673	regulation of mitotic spindle assembly	12/4220	22/18888	0.00100591	0.00718473	0.00518472	DRG1/CHMP6/HSPA1A/CHMP4B/CHMP2A/TPR/CHMP5/CHMP4A/VPS4B/EML3/HNRNPU/CHMP3	12
BP	GO:0120032	regulation of plasma membrane bounded cell projection assembly	65/4220	204/18888	0.00102789	0.00733334	0.00529196	EVL/PODXL/HSP90AA1/CROCC/ODF2/MYO10/PLD1/DMTN/CYFIP1/AGRN/SEPTIN9/BIN3/ACTR2/TWF1/ZMYND8/CORO1C/ABI2/FNBP1L/DNM3/WASHC1/TRIM32/SEPTIN7/IFT140/FSCN1/RAC1/GDI2/FMR1/CDC42/PIK3CA/CAPZB/ARF6/NRP1/EPS8/ACTR3/TACSTD2/GSK3B/FAM98A/DPYSL3/TWF2/HTT/PRKCD/ICAM1/ABI3/HRG/RAB5A/RCC2/ATG5/MAP4/MTOR/ARAP1/WRAP73/NCKAP1/ARPC2/DYNLL1/PFN1/AKT1/ARF4/ATG3/CAV1/LPAR1/SYNE2/RHOG/WASF2/RDX/EPHA2	65
BP	GO:0051607	defense response to virus	92/4220	307/18888	0.00106992	0.00762442	0.00550201	TBK1/DEFA1/ABCF3/PLSCR1/PHB2/EIF2AK2/STAT1/DDX1/PCBP2/TLR2/DDX21/G3BP1/HSP90AA1/POLR3A/NCBP1/CARD9/MX2/DHX15/STAT2/DHX36/ISG20/ADARB1/FCN3/TRAF6/NDUFAF4/MOV10/ELMOD2/EXOSC5/PDE12/BCL2/LSM14A/VAMP8/NT5C2/TRIM25/TRIM28/DHX16/IFIT1/IFIH1/EIF2AK4/OAS3/RELA/TRIM32/CNOT7/IFIT5/TRIM26/AIMP1/POLR3E/ZCCHC3/ZC3HAV1/PML/TRIM22/OAS2/CGAS/UNC13D/TOMM70/BNIP3L/ADAR/SIN3A/PRF1/ITGAX/ITCH/EXOSC4/TLR3/PTPRC/EXOC1…	92
BP	GO:0033628	regulation of cell adhesion mediated by integrin	21/4220	49/18888	0.00107251	0.0076341	0.005509	CIB1/PODXL/CYP1B1/DPP4/CRKL/IFT74/PIEZO1/SWAP70/CRK/LYN/MUC1/PTK2/ADA/ITGB3/FERMT3/HRG/PTPN11/SYK/JAM3/PTPN6/EPHA2	21
BP	GO:1903052	positive regulation of proteolysis involved in protein catabolic process	45/4220	131/18888	0.00108391	0.00770641	0.00556118	USP5/BCAP31/ELOB/PSMC1/TMEM259/TAF1/PSMC3/IKBKG/GCLC/CSNK1D/NUB1/VCP/TMTC3/UBQLN2/BAG2/HSPA1A/RACK1/HECTD1/DDRGK1/GSK3A/TGFB1I1/PTK2/AGTPBP1/FMR1/HSPBP1/PSMC4/CLU/BBS7/CSNK1A1/GSK3B/TMX1/BAG6/CCDC22/DNAJB2/PSMC6/PSMC2/WFS1/AKT1/ZER1/CAV1/STUB1/SIRT6/PSMD10/PSMC5/CTSC	45
BP	GO:0006869	lipid transport	130/4220	456/18888	0.00108636	0.00771502	0.00556739	HDLBP/PLSCR1/SLC25A20/ABCA1/SLC4A1/SLC2A1/SLC27A6/VPS51/APOL1/ACSL1/ABCC3/APOL2/CEACAM1/APOB/CRABP2/TMEM97/STRA6/PLTP/LBP/PSAP/ATP11B/OSBPL8/APOH/VPS53/VPS13A/ACE/KDM5B/CPT1A/SCP2/ABCB11/OSBPL9/APOA2/PIP4K2A/SCARB1/NAXE/VPS13B/SURF4/CES1/GLTP/NME4/ITGAV/AGT/PLA2G4A/OSBPL5/RXRA/OSBP/LIPA/APOA1/PDZD8/LPCAT3/ABCD1/SPG11/NPC1/NFKB1/MAP2K6/SLC25A17/LIMA1/SAR1B/ATP11C/SEC24A/SOAT1/SELENOM/FABP5/VAPA/AT…	130
BP	GO:0140029	exocytic process	31/4220	82/18888	0.00108796	0.00771754	0.00556921	SNAP23/EXOC5/BLOC1S6/RAB8A/RAB3D/CTBP2/SCRIB/STXBP3/YKT6/VAMP8/LYN/SEPTIN5/STXBP1/STXBP2/EXOC2/EXOC8/VPS11/EXOC6B/RALB/NAPA/EXOC7/VAMP7/EXOC1/SNX4/EXOC3/SNAP29/VTI1B/PLEK/SYK/EXOC4/VPS18	31
BP	GO:0010951	negative regulation of endopeptidase activity	43/4220	124/18888	0.00111432	0.00789556	0.00569767	SERPINA3/DDX3X/TIMP2/CD44/SERPING1/LTF/AHSG/KNG1/SERPINH1/IGBP1/VTN/PICALM/SERPINA4/PAK2/RECK/SERPINF1/SERPINA6/SERPINB9/ARL6IP1/SERPINA1/SERPINA10/SERPINB1/SERPINA5/SERPIND1/SERPINA7/CSNK2A1/MMP9/PLAUR/PCID2/SERPINB6/RPS6KA3/CAST/GPX1/HRG/BIN1/THBS1/GAPDH/SERPINF2/AKT1/IFI16/RPS6KA1/PARK7/USP47	43
BP	GO:0140238	presynaptic endocytosis	28/4220	72/18888	0.00112098	0.0079337	0.0057252	AP3D1/SCRIB/PICALM/FCHO2/AP2B1/ACTB/SNX9/AAK1/DNM3/AP3S1/ITSN1/NLGN4X/DNM2/DNM1/CDK5/ARF6/AP2S1/SH3GL1/CANX/ACTG1/CTBP1/TOR1A/BIN1/GAK/ROCK1/PPP3CB/AP1G1/AP2M1	28
BP	GO:0002483	antigen processing and presentation of endogenous peptide antigen	13/4220	25/18888	0.00112367	0.00793464	0.00572587	HLA-B/HLA-DRA/TAP2/TAP1/HLA-E/HLA-H/HLA-DRB1/B2M/IDE/TAPBP/HLA-A/ERAP1/HLA-C	13
BP	GO:0046755	viral budding	13/4220	25/18888	0.00112367	0.00793464	0.00572587	TSG101/VPS37B/CHMP6/CHMP4B/VPS28/NEDD4/CHMP2A/CHMP5/VPS4A/CHMP4A/VPS4B/CHMP3/PDCD6IP	13
BP	GO:1905710	positive regulation of membrane permeability	20/4220	46/18888	0.00112733	0.00795148	0.00573803	SPG7/BOK/RHOT2/GCLC/BID/BAX/RHOT1/HSPA1A/GSK3A/ACAA2/PPIF/SLC25A4/VDAC2/BNIP3L/GSK3B/HIP1R/SLC9A1/SLC25A5/JAM3/SLC25A6	20
BP	GO:0046488	phosphatidylinositol metabolic process	54/4220	164/18888	0.00114699	0.00808091	0.00583143	AGPAT5/GPAA1/MTMR9/INPP5D/PI4K2B/PIP5K1A/PLCG1/BPNT1/PIGX/MTMR4/LPGAT1/MTMR14/PIGO/CDIPT/PLCG2/EFR3A/PIP4K2A/ATM/DGKE/SLC30A5/PDGFRB/PLCB4/PIP4K2B/INPPL1/MTMR1/PLCB3/PIP4K2C/PGAP1/DPM1/PIK3R4/PIK3C2B/PIK3C2A/PIK3CA/PIP4P1/INPP4A/MPPE1/PLCB1/PLCB2/PIGS/TTC7B/MTMR12/SACM1L/MBOAT7/INPP4B/SLC27A1/PLEK/PI4KA/PIGG/LCLAT1/PI4K2A/DPM3/PLCD1/VAC14/PIGK	54
BP	GO:0046364	monosaccharide biosynthetic process	35/4220	96/18888	0.0011516	0.00810421	0.00584824	FBP1/G6PD/SLC25A12/PGM1/DDB1/SORD/TPI1/ENO1/RANBP2/GOT1/PC/PCK2/PGD/MDH2/PGAM1/WDR5/ACADM/SLC25A1/ENO2/GPI/AKR1B1/PGK1/OGT/USP7/ENO3/ALDOC/SLC25A13/AKR1A1/NLN/SLC25A11/SIRT6/PRKACA/SLC25A10/SLC39A14/MDH1	35
BP	GO:0051100	negative regulation of binding	39/4220	110/18888	0.00115387	0.00811106	0.00585318	ATP2A3/BTAF1/CPNE1/BAX/NES/CFHR1/ARHGAP28/ERCC4/TMBIM6/LRPAP1/BAG2/PIN1/IFIT1/SP100/ACTB/RACK1/GTF2F1/RSF1/GTPBP4/SLPI/SYMPK/TFIP11/PTPRF/ITGA4/RALB/GOLGA2/GNL3L/KDM1A/B2M/PRKCD/ATP2A2/CAMK1/DNAJB2/ROCK1/AKT1/IFI16/GZMA/PARK7/PEX14	39
BP	GO:0007566	embryo implantation	24/4220	59/18888	0.00119084	0.00835083	0.00602621	BSG/IGFBP7/MMP2/GJA1/ITGB4/YTHDF3/PCSK5/ARHGDIB/RECK/TRIM28/SYDE1/FBLN1/MMP9/FKBP4/CALR/INTS1/ITGB3/TPPP3/POLR1B/SOD1/HSPG2/AGO2/VMP1/C1QBP	24
BP	GO:0035304	regulation of protein dephosphorylation	30/4220	79/18888	0.0011944	0.00835083	0.00602621	NCK2/PPP6R1/PPP1R8/HSP90AB1/PPP2R5A/PTPA/LGALS3/PPP1R7/SWAP70/IKBKB/PIN1/PDGFRB/MGAT5/CALM1/ITGA1/HSP90B1/GSK3B/PPP6R2/PTBP1/HTT/PRKCD/PTPRC/PPP6R3/ROCK2/PPIA/MTOR/ROCK1/PPP2R5D/YWHAB/YWHAE	30
BP	GO:0001778	plasma membrane repair	14/4220	28/18888	0.00120008	0.00835083	0.00602621	SYTL4/CHMP6/AHNAK/CHMP4B/S100A10/CHMP2A/CHMP5/VPS4A/CHMP4A/VPS4B/MYOF/ANXA2/CHMP3/MYH9	14
BP	GO:0010592	positive regulation of lamellipodium assembly	14/4220	28/18888	0.00120008	0.00835083	0.00602621	HSP90AA1/CYFIP1/ACTR2/ABI2/FSCN1/RAC1/CDC42/PIK3CA/ACTR3/TWF2/MTOR/NCKAP1/ARPC2/WASF2	14
BP	GO:0015740	C4-dicarboxylate transport	14/4220	28/18888	0.00120008	0.00835083	0.00602621	SLC1A1/SLC25A12/SLC25A22/SLC1A4/SLC12A2/SLC16A1/SLC1A5/ABAT/LRRC8C/LRRC8E/SLC25A13/SLC25A11/SLC25A10/LRRC8A	14
BP	GO:0030194	positive regulation of blood coagulation	14/4220	28/18888	0.00120008	0.00835083	0.00602621	PRDX2/ENPP4/F2/APOH/F12/DMTN/VTN/PLG/HRG/EMILIN2/ANO6/THBS1/SERPINF2/EMILIN1	14
BP	GO:0045116	protein neddylation	14/4220	28/18888	0.00120008	0.00835083	0.00602621	UBE2M/COPS2/GPS1/COPS6/COPS4/DCUN1D1/COPS8/RPL11/UBA3/COPS5/COPS3/NEDD8/RPL5/NAE1	14
BP	GO:0090314	positive regulation of protein targeting to membrane	14/4220	28/18888	0.00120008	0.00835083	0.00602621	CIB1/C2CD5/MYO1C/ANK3/ITGB2/STOM/ITGAM/FIS1/CDK5/PRNP/AKT2/MFF/ERBB2/CHP1	14
BP	GO:1900048	positive regulation of hemostasis	14/4220	28/18888	0.00120008	0.00835083	0.00602621	PRDX2/ENPP4/F2/APOH/F12/DMTN/VTN/PLG/HRG/EMILIN2/ANO6/THBS1/SERPINF2/EMILIN1	14
BP	GO:0045023	G0 to G1 transition	18/4220	40/18888	0.00121618	0.00844398	0.00609343	SMARCD2/SMARCA2/ARID1A/SMARCC2/ARID2/SMARCE1/ACTL6A/ACTB/SMARCA4/DPF2/SMARCD1/PHF10/MED1/SMARCC1/ARID1B/SMARCD3/SMARCB1/PBRM1	18
BP	GO:1902686	mitochondrial outer membrane permeabilization involved in programmed cell death	18/4220	40/18888	0.00121618	0.00844398	0.00609343	SPG7/BOK/RHOT2/GCLC/BID/BAX/RHOT1/HSPA1A/GSK3A/ACAA2/PPIF/SLC25A4/VDAC2/BNIP3L/GSK3B/HIP1R/SLC25A5/SLC25A6	18
BP	GO:0032007	negative regulation of TOR signaling	27/4220	69/18888	0.00122251	0.00847841	0.00611828	TBK1/TMEM127/PRKACB/MIOS/ATM/WDR59/DEPTOR/NPC1/GSK3A/DEPDC5/TSC2/PRKAA1/PDCD6/UBR1/GSK3B/SEC13/MAPK3/USP7/YWHAZ/NPRL2/SH3BP4/WDR24/YWHAG/SEH1L/PRKACA/RPS6KA1/UBE2N	27
BP	GO:0032510	endosome to lysosome transport via multivesicular body sorting pathway	10/4220	17/18888	0.00123835	0.00853114	0.00615633	VCP/CHMP6/CHMP4B/UBXN6/CHMP2A/CHMP5/VPS4A/CHMP4A/VPS4B/CHMP3	10
BP	GO:0033631	cell-cell adhesion mediated by integrin	10/4220	17/18888	0.00123835	0.00853114	0.00615633	PODXL/DPP4/ITGA5/PIEZO1/SWAP70/ITGA4/PLPP3/ADA/FERMT3/ITGB1	10
BP	GO:0071816	tail-anchored membrane protein insertion into ER membrane	10/4220	17/18888	0.00123835	0.00853114	0.00615633	UBL4A/EMC4/GET4/EMC1/EMC2/BAG6/EMC3/EMC8/CAMLG/EMC7	10
BP	GO:0098974	postsynaptic actin cytoskeleton organization	10/4220	17/18888	0.00123835	0.00853114	0.00615633	EZR/ACTBL2/POTEI/ACTB/FARP1/POTEF/POTEJ/ACTG1/DBNL/WASF2	10
BP	GO:1903541	regulation of exosomal secretion	10/4220	17/18888	0.00123835	0.00853114	0.00615633	TSG101/STAM/RAB7A/CHMP2A/ATP9A/VPS4A/HGS/VPS4B/SDCBP/PDCD6IP	10
BP	GO:1903729	regulation of plasma membrane organization	10/4220	17/18888	0.00123835	0.00853114	0.00615633	SYTL4/GSN/AHNAK/DNM2/S100A10/SH3GLB1/PRKCD/ASAP1/ANXA2/MYH9	10
BP	GO:0065002	intracellular protein transmembrane transport	15/4220	31/18888	0.00124122	0.00853201	0.00615696	C2CD5/BCR/SEC61B/LONP2/TRAM1/USP9X/SRP54/SEC62/SEC61A1/HSPA5/PEX16/PEX1/SEC63/SEC61G/PEX14	15
BP	GO:0097345	mitochondrial outer membrane permeabilization	15/4220	31/18888	0.00124122	0.00853201	0.00615696	BOK/RHOT2/GCLC/BID/RHOT1/HSPA1A/GSK3A/ACAA2/SLC25A4/VDAC2/BNIP3L/GSK3B/HIP1R/SLC25A5/SLC25A6	15
BP	GO:0007565	female pregnancy	59/4220	183/18888	0.0012461	0.00855609	0.00617433	SLC2A1/EPN1/CAD/APOL2/MAGED2/BSG/COL16A1/ITGA3/ACE/KPNA6/AMBP/IGFBP7/ITGA5/PARP1/MMP2/GJA1/ITGB4/YTHDF3/ACSL4/PCSK5/PZP/ITGA2/BCL2/ARHGDIB/RECK/TRIM28/SYDE1/PGR/DAZAP1/CLDN4/FBLN1/SP3/ESR1/MMP9/FKBP4/CTSB/CLIC5/NR2F2/CALR/INTS1/ITGB3/LNPEP/TPPP3/POLR1B/DSG2/CAPN2/SOD1/HSD11B2/HSPG2/TMED2/STAT5B/AGO2/UMPS/MED1/VMP1/AKT1/PRDX3/LGALS9/C1QBP	59
BP	GO:0071383	cellular response to steroid hormone stimulus	67/4220	213/18888	0.00126438	0.008608	0.00621179	DEFA1/PHB2/ATP1A1/ESRRA/DDX54/TBX2/CYP1B1/NCOR1/NCOR2/KANK2/PTGES3/ACE/ZBTB7A/HDAC1/ARID1A/PARP1/PLPP1/IGF1R/EGFR/CNOT1/TAF7/UFL1/PKN1/SERPINF1/UBR5/HSPA1A/RXRA/YWHAH/NPC1/DDRGK1/PGR/GSK3A/PCK2/RXRB/NEDD4/SMARCA4/SAFB/CNOT9/FECH/ESR1/VPS11/UBE2L3/FKBP4/EIF4E/SFRP1/USP8/ANXA1/CALR/DDX5/KDM1A/PGRMC2/ASS1/HNRNPU/CARM1/HSPA8/AIFM1/DDX17/MED1/CYP7B1/RAN/ATP5F1A/RHOA/UFSP2/PARK7/MAPK1/VPS18/DNAJA1	67
BP	GO:0018206	peptidyl-methionine modification	8/4220	12/18888	0.0012689	0.008608	0.00621179	METAP1D/PDF/APOA2/APOA1/NAA15/METAP1/METAP2/NAA25	8
BP	GO:0030948	negative regulation of vascular endothelial growth factor receptor signaling pathway	8/4220	12/18888	0.0012689	0.008608	0.00621179	CADM4/PTPN1/NEDD4/PDCD6/NIBAN2/HGS/MMRN2/EMILIN1	8
BP	GO:0031126	sno(s)RNA 3'-end processing	8/4220	12/18888	0.0012689	0.008608	0.00621179	EXOSC5/EXOSC2/FBL/EXOSC4/EXOSC10/LARP7/DKC1/EXOSC3	8
BP	GO:0033869	nucleoside bisphosphate catabolic process	8/4220	12/18888	0.0012689	0.008608	0.00621179	ACOT7/ABCD1/SUCLG2/ACAT1/MLYCD/NUDT19/SUCLA2/SUCLG1	8
BP	GO:0034031	ribonucleoside bisphosphate catabolic process	8/4220	12/18888	0.0012689	0.008608	0.00621179	ACOT7/ABCD1/SUCLG2/ACAT1/MLYCD/NUDT19/SUCLA2/SUCLG1	8
BP	GO:0034034	purine nucleoside bisphosphate catabolic process	8/4220	12/18888	0.0012689	0.008608	0.00621179	ACOT7/ABCD1/SUCLG2/ACAT1/MLYCD/NUDT19/SUCLA2/SUCLG1	8
BP	GO:0036490	regulation of translation in response to endoplasmic reticulum stress	8/4220	12/18888	0.0012689	0.008608	0.00621179	NCK2/EIF2AK2/DDX3X/EIF4G1/EIF2AK4/EIF2S1/TMED2/DNAJC3	8
BP	GO:0042797	tRNA transcription by RNA polymerase III	8/4220	12/18888	0.0012689	0.008608	0.00621179	POLR3A/GTF3C1/POLR3E/GTF3C5/GTF3C4/GTF3C3/GTF3C2/POLR2E	8
BP	GO:0043312	neutrophil degranulation	8/4220	12/18888	0.0012689	0.008608	0.00621179	BCR/ITGB2/STXBP3/ANXA3/ITGAM/STXBP2/VAMP7/SYK	8
BP	GO:0098911	regulation of ventricular cardiac muscle cell action potential	8/4220	12/18888	0.0012689	0.008608	0.00621179	DSP/PKP2/TRPM4/JUP/DLG1/DSG2/BIN1/CAV1	8
BP	GO:0051345	positive regulation of hydrolase activity	136/4220	482/18888	0.00131439	0.0089069	0.00642749	PHB2/BCAP31/MTMR9/FAM162A/BOK/DDX3X/TGM2/PDCD5/ATP2A3/PSAP/HSP90AB1/CARD9/APOH/PIP5K1A/ZC3H15/TBC1D10B/TBC1D17/BCR/BID/BAX/HMGB1/VCP/CYCS/NCSTN/AGRN/SCRIB/NLRP2/DIABLO/PTPA/GSN/PICALM/EGFR/RPS3/S100A9/DOCK7/PIN1/PDGFRA/CORO1C/DOCK6/RALGAPB/SNX13/LYN/PREX1/HSPA1A/MMUT/SYDE1/SNX9/HSPD1/RACK1/CTSD/TBC1D4/APOA1/DDRGK1/UACA/PDGFRB/RALGAPA2/CLDN4/PDCD6/THY1/CALM1/FIS1/RALGAPA1/S100A10/ASPH/MAP3K5/PLXNB…	136
BP	GO:0060491	regulation of cell projection assembly	65/4220	206/18888	0.00135599	0.00917882	0.00662371	EVL/PODXL/HSP90AA1/CROCC/ODF2/MYO10/PLD1/DMTN/CYFIP1/AGRN/SEPTIN9/BIN3/ACTR2/TWF1/ZMYND8/CORO1C/ABI2/FNBP1L/DNM3/WASHC1/TRIM32/SEPTIN7/IFT140/FSCN1/RAC1/GDI2/FMR1/CDC42/PIK3CA/CAPZB/ARF6/NRP1/EPS8/ACTR3/TACSTD2/GSK3B/FAM98A/DPYSL3/TWF2/HTT/PRKCD/ICAM1/ABI3/HRG/RAB5A/RCC2/ATG5/MAP4/MTOR/ARAP1/WRAP73/NCKAP1/ARPC2/DYNLL1/PFN1/AKT1/ARF4/ATG3/CAV1/LPAR1/SYNE2/RHOG/WASF2/RDX/EPHA2	65
BP	GO:0048009	insulin-like growth factor receptor signaling pathway	22/4220	53/18888	0.00137214	0.00927799	0.00669528	COL6A1/IGFBP4/CILP/PHIP/IGF1R/IRS1/TSC2/INPPL1/SHC1/MAP2K2/IGF2R/PIK3CA/MAP2K1/GHRH/PLCB1/PDPK1/MAPK3/GIGYF2/GRB2/ERCC2/AKT1/MAPK1	22
BP	GO:0009451	RNA modification	58/4220	180/18888	0.0013832	0.00934264	0.00674194	TARBP1/NSUN2/NHP2/WTAP/NAT10/ELP1/VIRMA/OSGEPL1/ADARB1/MRM3/WDR6/PCIF1/TRMT11/SSB/ELP2/SNRPD3/GAR1/JMJD6/RBM15B/FTSJ3/CDK5RAP1/DIMT1/EMG1/SNRPF/TRMT61B/FBL/TFB2M/ADAR/SEPSECS/HNRNPAB/TRMT112/NSUN5/HSD17B10/TFB1M/SNRPD1/SNRPD2/THUMPD1/QTRT2/CDKAL1/RBM15/CMTR1/TRMT10C/DUS3L/PUS1/APOBEC3F/LARP7/AKT1/WDR4/DKC1/RNMT/SNRPE/NOP2/RBM47/DNAJB11/SNRPB/MRM1/ELP3/FTO	58
BP	GO:1901987	regulation of cell cycle phase transition	129/4220	455/18888	0.001419	0.00957402	0.0069089	AIF1/PHB2/APP/WDR76/NSUN2/ADAM17/TBX2/DDX3X/SMARCD2/RINT1/RIOK2/TAF1/HSPA2/KNTC1/INTS7/KANK2/PKD2/BID/SMARCA2/ANKRD17/PPP2CA/ARID1A/CCAR2/RAD50/CUL4A/PLCG2/CDC16/NBN/DDB1/EGFR/SMARCC2/MDC1/EIF4G1/ATM/CDK6/PPP1R9B/ARID2/BRD4/ANAPC5/BCL2/UFL1/SETMAR/SMARCE1/ACTL6A/EIF2AK4/ACTB/BUB3/CUL3/CDK7/CUL4B/DDRGK1/MRE11/PLRG1/CDC5L/BRCC3/RAD21/IK/SMARCA4/XPC/BABAM1/PRPF19/MUC1/ZNF207/ATP2B4/PSME3/PBX1/TELO2/…	129
BP	GO:0099504	synaptic vesicle cycle	63/4220	199/18888	0.0014529	0.00979208	0.00706626	SNAP23/ATP6AP1/DNAJC5/BLOC1S6/CTBP2/CDH2/AP3D1/PLD1/CYFIP1/PLD2/SCRIB/PICALM/FCHO2/GIT1/AP2B1/ACTB/SNX9/ATP6V0A1/DNM3/AP3S1/ATP6V1A/ITSN1/ATP6V0D1/NLGN4X/SEPTIN5/DNM2/STXBP1/DNM1/GRIPAP1/ATP6V1D/CDK5/FMR1/NAPA/ARF6/AP2S1/SH3GL1/CANX/CASK/ATP6V1E1/ACTG1/RAP1B/CTBP1/RAB5A/ATP6V1B2/TOR1A/ATP6V1B1/ATP2A2/BIN1/SNAP29/GAK/ROCK1/ATP6V1C1/ARHGDIA/LPAR1/CTNNB1/ATP6V1G1/RAB3GAP1/PLAA/PPP3CB/VPS18/AP1G1/ATP…	63
BP	GO:0019884	antigen processing and presentation of exogenous antigen	21/4220	50/18888	0.00146423	0.00985776	0.00711366	HLA-DRA/AP3D1/AP3B1/TAP2/TRAF6/IKBKB/CTSD/DNM2/HLA-E/HLA-DRB3/HLA-DRB1/PSME1/LNPEP/HLA-DQA1/B2M/MR1/HLA-A/UNC93B1/CD74/MPEG1/LGMN	21
BP	GO:0006488	dolichol-linked oligosaccharide biosynthetic process	11/4220	20/18888	0.00149658	0.0100321	0.00723948	ALG9/ALG6/ALG8/DPM1/ALG2/DHDDS/ALG1/MPDU1/RFT1/SRD5A3/ALG10	11
BP	GO:0008334	histone mRNA metabolic process	11/4220	20/18888	0.00149658	0.0100321	0.00723948	NCBP1/UPF1/ATM/SSB/XRN1/CPSF2/EXOSC4/CPSF3/EXOSC10/LSM1/MTPAP	11
BP	GO:0071786	endoplasmic reticulum tubular network organization	11/4220	20/18888	0.00149658	0.0100321	0.00723948	RAB3GAP2/RTN3/RAB18/ARL6IP1/RAB10/TMEM33/ATL1/ATL3/RTN4/RETREG3/RAB3GAP1	11
BP	GO:0097284	hepatocyte apoptotic process	11/4220	20/18888	0.00149658	0.0100321	0.00723948	BID/STK3/IGF1R/GSN/KRT8/KRT18/PRKAA1/DNMT3A/ARF6/ADAR/CASP6	11
BP	GO:1903036	positive regulation of response to wounding	30/4220	80/18888	0.00150819	0.0100991	0.00728778	PRDX2/ENPP4/FLNA/TMEM97/PUM2/F2/APOH/F12/MYLK/DMTN/IGF1R/VTN/CLDN4/PTK2/ANXA1/PLG/ARFGEF1/ACTG1/HRG/EMILIN2/RREB1/ANO6/THBS1/STK24/MTOR/FERMT2/SERPINF2/ITGB1/EMILIN1/MDK	30
BP	GO:0048259	regulation of receptor-mediated endocytosis	40/4220	115/18888	0.00152484	0.0101995	0.0073603	AP2A1/C3/TF/SCRIB/PLCG2/UBQLN2/SYNE1/VTN/PICALM/LRPAP1/H1-1/INSR/HNRNPK/ITGAV/FLOT1/RAB21/AAK1/SFRP4/ARF1/RAC1/HIP1/FMR1/ARF6/CLU/ITGB3/ATAD1/BICD1/B2M/CD63/SDCBP/ANXA2/HIP1R/SYK/PPT1/PICK1/LPAR1/ANKRD13A/VAC14/ARRB1/AP2M1	40
BP	GO:0010975	regulation of neuron projection development	130/4220	460/18888	0.00155267	0.0103665	0.00748077	KEL/EIF4G2/CIB1/DBN1/SETX/ITM2C/P3H1/AP2A1/CRABP2/FLNA/PDLIM5/PUM2/ADNP/MARK2/PTPRS/CAPRIN1/MBOAT1/SARM1/MACF1/ITGA3/KIF13B/CDH2/ADCY6/SF3A2/CRKL/RUFY3/CNTN1/DHX36/CYFIP1/PLXNA4/CAMK2G/IGF1R/SYNE1/ANAPC2/PTPRG/KIDINS220/TMEM106B/NCKIPSD/S100A9/RTCA/ROBO2/MAP1B/TWF1/CRK/PAK2/NRDC/WASHC5/ABI2/SERPINF1/IST1/MYCBP2/EPHB3/CDH1/LYN/PREX1/PLXNA1/RAB21/DNM3/YWHAH/NME2/VIM/NR2F1/TUBB2B/GSK3A/CFL1/SNX3/DGU…	130
BP	GO:1902175	regulation of oxidative stress-induced intrinsic apoptotic signaling pathway	20/4220	47/18888	0.00155481	0.0103665	0.00748077	NONO/P4HB/SOD2/PARP1/MMP2/HSPB1/PYCR1/RACK1/FZD1/FBXO7/BAG5/GPX1/SFPQ/SOD1/PPIA/AKT1/HTRA2/CTNNB1/PARK7/TRAP1	20
BP	GO:1904262	negative regulation of TORC1 signaling	20/4220	47/18888	0.00155481	0.0103665	0.00748077	TBK1/PRKACB/MIOS/ATM/WDR59/DEPTOR/NPC1/DEPDC5/TSC2/PRKAA1/SEC13/MAPK3/USP7/YWHAZ/NPRL2/WDR24/YWHAG/SEH1L/PRKACA/UBE2N	20
BP	GO:0006695	cholesterol biosynthetic process	24/4220	60/18888	0.00156955	0.0104424	0.00753553	G6PD/APOB/DHCR7/NSDHL/EBP/CES1/LIPA/ACLY/APOA1/LPCAT3/CYB5R3/ERLIN1/LSS/PRKAA1/ACAA2/LBR/HMGCR/IDI1/SOD1/CYP51A1/APOE/FDFT1/ERLIN2/HSD17B7	24
BP	GO:1902653	secondary alcohol biosynthetic process	24/4220	60/18888	0.00156955	0.0104424	0.00753553	G6PD/APOB/DHCR7/NSDHL/EBP/CES1/LIPA/ACLY/APOA1/LPCAT3/CYB5R3/ERLIN1/LSS/PRKAA1/ACAA2/LBR/HMGCR/IDI1/SOD1/CYP51A1/APOE/FDFT1/ERLIN2/HSD17B7	24
BP	GO:2000379	positive regulation of reactive oxygen species metabolic process	27/4220	70/18888	0.00157208	0.0104481	0.00753964	CYP1B1/F2/SOD2/CYBA/ITGB2/GNAI2/PLCG2/EGFR/CBR1/ITGAM/SLC5A3/AGT/PDGFRB/ELAVL1/RAB27A/RIPK1/PRKCD/GSTP1/NNT/SOD1/MAPK14/GRB2/THBS1/DCXR/SYK/DHRS4/PARK7	27
BP	GO:0071214	cellular response to abiotic stimulus	98/4220	334/18888	0.00159499	0.0105777	0.00763316	FBP1/EEF1D/ITGB6/SLC2A1/STK39/NOC2L/RAB11B/TSPYL5/DDX3X/LETM1/TAF1/BAG3/INTS7/PKD2/GCLC/BAX/MYLK/DHX36/SIPA1/PARP1/CUL4A/ERCC4/MMP2/GJA1/IGF1R/DDB1/EGFR/PIEZO1/ATM/MME/ITGA2/EIF2AK4/NMT1/TNKS1BP1/PLEC/CUL4B/NFKB1/BRCC3/NEDD4/XPC/CNN2/NIPBL/MMP9/DAG1/SFRP1/PIK3CA/CRYAB/MAP2K4/CALR/LRRC8C/OXSR1/INO80/ADSS1/TMEM161A/SERPINB6/RAB11FIP5/KDM1A/NUCKS1/ITGB3/AKR1B1/EIF2S1/PRKCD/NMT2/MAPK3/CAB39/TLR3/LRRC…	98
BP	GO:0104004	cellular response to environmental stimulus	98/4220	334/18888	0.00159499	0.0105777	0.00763316	FBP1/EEF1D/ITGB6/SLC2A1/STK39/NOC2L/RAB11B/TSPYL5/DDX3X/LETM1/TAF1/BAG3/INTS7/PKD2/GCLC/BAX/MYLK/DHX36/SIPA1/PARP1/CUL4A/ERCC4/MMP2/GJA1/IGF1R/DDB1/EGFR/PIEZO1/ATM/MME/ITGA2/EIF2AK4/NMT1/TNKS1BP1/PLEC/CUL4B/NFKB1/BRCC3/NEDD4/XPC/CNN2/NIPBL/MMP9/DAG1/SFRP1/PIK3CA/CRYAB/MAP2K4/CALR/LRRC8C/OXSR1/INO80/ADSS1/TMEM161A/SERPINB6/RAB11FIP5/KDM1A/NUCKS1/ITGB3/AKR1B1/EIF2S1/PRKCD/NMT2/MAPK3/CAB39/TLR3/LRRC…	98
BP	GO:0000725	recombinational repair	58/4220	181/18888	0.00159945	0.010596	0.00764637	MCM5/MCM2/MCM7/MCM3/MRGBP/FEN1/SMCHD1/MCM6/MCM4/FUS/POGZ/CHD4/PARP1/ERCC4/NBN/LIG3/UBQLN4/ATM/ACTR2/RIF1/ARID2/XRCC1/HDGFL2/ZMYND8/ACTL6A/SMC6/ACTB/PSMD14/MRE11/ERCC5/EPC2/RAD21/DMAP1/TRRAP/NIPBL/RUVBL1/RPA2/CGAS/HTATSF1/INO80/KDM1A/NUCKS1/RECQL/RPA3/SFPQ/MORF4L1/RPA1/YY1/XRCC6/SMC5/TP53BP1/XRCC5/SIRT6/EP400/INTS3/UBE2N/RUVBL2/SAMHD1	58
BP	GO:0000082	G1/S transition of mitotic cell cycle	72/4220	234/18888	0.00165561	0.0109563	0.00790638	AIF1/ADAM17/DDX3X/SMARCD2/PHF8/KANK2/PKD2/BID/SMARCA2/ANKRD17/PPP2CA/ARID1A/CUL4A/KHDRBS1/EGFR/SMARCC2/EIF4G1/ATM/CDK6/ARID2/BCL2/SMARCE1/ACTL6A/ACTB/RCC1/CUL2/CUL3/CDK7/CUL4B/PLRG1/SMARCA4/CUL5/MUC1/PSME3/GSPT1/DPF2/PML/EIF4E/RPA2/INO80/PRKDC/FBXO7/PLCB1/DLG1/PSME1/CUL1/SMARCD1/CPSF3/GIGYF2/PSME2/PHF10/RPS27L/SLFN11/CTDSP1/APPL1/SMARCC1/AKT1/PPP6C/RPTOR/APPL2/ITGB1/BCAT1/ARID1B/CDC73/FHL1/PTPN6/…	72
BP	GO:0007249	canonical NF-kappaB signal transduction	92/4220	311/18888	0.00165911	0.0109678	0.00791467	TBK1/STAT1/DDX1/TLR2/DDX21/FLNA/SLC35B2/TRAF2/PPM1A/TSPAN6/CARD9/NFKB2/FLOT2/LTF/MAP3K7/IKBKG/CHUK/CPNE1/HDAC1/ANKRD17/NLRX1/DHX15/DHX36/PARP1/PLCG2/GJA1/TRAF6/HSPB1/BRD4/IKBKB/GPR89A/UFL1/TRIM25/FLOT1/USP10/TRIM59/RELA/DDRGK1/NFKB1/S100A13/TRIM32/IFIT5/VAPA/ESR1/WLS/NUP62/CANT1/TRIM22/CC2D1A/S100A4/HACD3/ATP2C1/HLA-DRB1/CARD19/ILK/PPP5C/PDPK1/RIPK1/TMED4/PRDX1/GSTP1/CUL1/RIPK2/TLR3/LGALS1/TMSB4X…	92
BP	GO:2000045	regulation of G1/S transition of mitotic cell cycle	59/4220	185/18888	0.00166263	0.0109793	0.00792303	AIF1/ADAM17/DDX3X/SMARCD2/KANK2/PKD2/BID/SMARCA2/ANKRD17/PPP2CA/ARID1A/CUL4A/EGFR/SMARCC2/EIF4G1/ATM/ARID2/BCL2/SMARCE1/ACTL6A/ACTB/CDK7/CUL4B/PLRG1/SMARCA4/MUC1/PSME3/DPF2/PML/RPA2/INO80/PRKDC/FBXO7/PLCB1/DLG1/PSME1/SMARCD1/CPSF3/GIGYF2/PSME2/PHF10/RPS27L/SLFN11/CTDSP1/APPL1/SMARCC1/AKT1/RPTOR/APPL2/ARID1B/CDC73/FHL1/PTPN6/RDX/SMARCD3/CRLF3/SMARCB1/CCNH/PBRM1	59
BP	GO:0030705	cytoskeleton-dependent intracellular transport	63/4220	200/18888	0.00166604	0.0109902	0.00793088	PCM1/MAP1A/ARMCX3/TUBA1A/APP/MECP2/SUN1/BLOC1S6/SPG7/DYNC1H1/BAG3/RHOT2/MYO10/FLOT2/KIF13B/AP3D1/AP3B1/MYO5B/IFT74/AP3M1/HSPB1/TMEM201/MAP1B/RAB6A/F8A1/RAB1A/RHOT1/RAB21/FNBP1L/ARL3/DYNC1I2/OPA1/AP3S1/SPG11/COPG2/MYO5A/DST/PAFAH1B1/LRPPRC/IFT140/AGTPBP1/CDC42/ARL8A/ACTN4/BICD1/HTT/ACTR10/HNRNPU/SOD1/COPG1/SUN2/TTC21B/STAU1/KIF5B/DYNLL1/PURA/TUBB/SYNE2/DYNC2H1/FYCO1/IFT172/MAP1S/PEX14	63
BP	GO:0035493	SNARE complex assembly	12/4220	23/18888	0.00167795	0.0109987	0.00793703	VAMP8/STXBP1/VPS11/TGFBRAP1/SEPTIN8/VPS41/VPS33A/VPS39/VPS16/VPS8/VPS18/STX4	12
BP	GO:0046823	negative regulation of nucleocytoplasmic transport	12/4220	23/18888	0.00167795	0.0109987	0.00793703	TXN/SP100/CDK5/TPR/RANGAP1/NUP153/NF1/SIRT6/CHP1/PARK7/RAB23/APOD	12
BP	GO:0051457	maintenance of protein location in nucleus	12/4220	23/18888	0.00167795	0.0109987	0.00793703	TXN/CIZ1/SUN1/SYNE1/SP100/SKP1/CDK5/PML/RANGAP1/HNRNPU/SUN2/PARK7	12
BP	GO:0061744	motor behavior	12/4220	23/18888	0.00167795	0.0109987	0.00793703	TUBA1A/DCTN1/SLC1A1/DPP4/ORMDL3/ADARB1/EXT1/SPG11/PRKAA1/NAGLU/SGSH/WDR47	12
BP	GO:0071359	cellular response to dsRNA	12/4220	23/18888	0.00167795	0.0109987	0.00793703	PDE12/IFIT1/IFIH1/FLOT1/NFKB1/ZCCHC3/RALB/CGAS/TLR3/NPM1/DHX9/CAV1	12
BP	GO:2000114	regulation of establishment of cell polarity	12/4220	23/18888	0.00167795	0.0109987	0.00793703	FLOT2/RUFY3/GSN/RACK1/RICTOR/DOCK8/ARFGEF1/RAP1B/ROCK2/SHTN1/ROCK1/PLEKHG3	12
BP	GO:0048732	gland development	127/4220	449/18888	0.00168726	0.0110481	0.00797265	PRDX2/TNC/PHB2/MAN2A1/CAD/CEACAM1/SMAD4/TBX2/STRA6/CYP1B1/TGM2/ALDH1A2/HOXA11/PSAP/SOD2/NCOR2/TUBB1/UPF2/GPAT4/PKD2/CPS1/RBPJ/HNRNPD/BAX/CRKL/KDM5B/CPT1A/SCRIB/MMP2/GJA1/VTN/EGFR/ATM/INSR/ITGA2/BCL2/LAMA5/PDGFRA/SERPINF1/EPHB3/CDH1/PLXNA1/EXT1/MPST/RELA/LIPA/APOA1/CUL3/NPC1/NFKB1/FASN/PGR/PCK2/STAT6/SALL1/SERPINA10/SRP54/SRSF1/MTX1/SERPINA5/SP3/ESR1/WLS/RPS15/SLC29A1/MAP2K2/PBX1/ACADM/DAG1/PML/FK…	127
BP	GO:0050808	synapse organization	138/4220	493/18888	0.00169913	0.0111141	0.00802025	TNC/TUBA1A/SPTB/TLR2/SORT1/DBN1/APP/EZR/MECP2/C3/FLNA/PDLIM5/C1QC/SDK2/DCTN1/SLC1A1/ADNP/AFG3L2/ADD2/PTPRS/CAPRIN1/ANK3/CTBP2/ITGA3/CDH2/LAMB2/CHD4/CRKL/CD2AP/VCP/DHX36/ACTN1/CYFIP1/AGRN/MESD/PLXNA4/IGF1R/ANAPC2/SDF4/STK38L/EIF4G1/INSR/ROBO2/MAP1B/RER1/ADAM10/CRK/ITGAM/PIN1/LAMA5/ACTBL2/ZMYND8/ABI2/POTEI/MYCBP2/EPHB3/CDH1/ACTB/FARP1/DNM3/SPG11/NLGN4X/CFL1/PAFAH1B1/NEDD4/TPBG/GPC4/ARF1/GRIPAP1/PLX…	138
BP	GO:0000288	nuclear-transcribed mRNA catabolic process, deadenylation-dependent decay	26/4220	67/18888	0.0017191	0.0111685	0.00805952	PABPC1/CNOT10/CNOT3/EXOSC9/YBX1/CAPRIN1/CSDE1/HNRNPD/DHX36/EXOSC5/CNOT1/DIS3/PDE12/TNKS1BP1/CNOT7/EXOSC2/CNOT9/DCPS/HNRNPU/DHX9/SYNCRIP/AGO2/SAMD4B/LSM1/EXOSC7/EXOSC3	26
BP	GO:0016126	sterol biosynthetic process	26/4220	67/18888	0.0017191	0.0111685	0.00805952	G6PD/APOB/DHCR7/NSDHL/CYB5R1/EBP/CES1/LIPA/ACLY/APOA1/LPCAT3/CYB5R3/ERLIN1/LSS/PRKAA1/ACAA2/LBR/HMGCR/IDI1/SOD1/SQLE/CYP51A1/APOE/FDFT1/ERLIN2/HSD17B7	26
BP	GO:0048857	neural nucleus development	26/4220	67/18888	0.0017191	0.0111685	0.00805952	G6PD/MECP2/CKB/COX6B1/ATP5PF/BASP1/SCRIB/ZNF148/BCL2/YWHAQ/ACTB/YWHAH/GLUD1/SEC16A/SEC24B/CALM1/MAOB/CDC42/GNB4/HSPA5/DYNLL1/NDUFS3/CNP/RHOA/ATP5PB/YWHAE	26
BP	GO:0000447	endonucleolytic cleavage in ITS1 to separate SSU-rRNA from 5.8S rRNA and LSU-rRNA from tricistronic rRNA transcript (SSU-rRNA, 5.8S rRNA, LSU-rRNA)	7/4220	10/18888	0.0017362	0.0111685	0.00805952	RCL1/RRS1/UTP20/RPS21/NOP9/FCF1/KRI1	7
BP	GO:0006104	succinyl-CoA metabolic process	7/4220	10/18888	0.0017362	0.0111685	0.00805952	DLST/MMUT/SUCLG2/OGDH/NUDT19/SUCLA2/SUCLG1	7
BP	GO:0009128	purine nucleoside monophosphate catabolic process	7/4220	10/18888	0.0017362	0.0111685	0.00805952	NT5E/PNP/NT5C2/NT5C/ADA/GDA/HPRT1	7
BP	GO:0009169	purine ribonucleoside monophosphate catabolic process	7/4220	10/18888	0.0017362	0.0111685	0.00805952	NT5E/PNP/NT5C2/NT5C/ADA/GDA/HPRT1	7
BP	GO:0018242	protein O-linked glycosylation via serine	7/4220	10/18888	0.0017362	0.0111685	0.00805952	GALNT2/POGLUT2/POGLUT3/GALNT1/GALNT4/POGLUT1/GALNT3	7
BP	GO:0032070	regulation of deoxyribonuclease activity	7/4220	10/18888	0.0017362	0.0111685	0.00805952	HMGB1/RPS3/PRKCD/NPM1/DFFA/AKT1/GZMA	7
BP	GO:0032988	protein-RNA complex disassembly	7/4220	10/18888	0.0017362	0.0111685	0.00805952	VCP/KLC1/DNAJC17/TFIP11/FAF2/KIF5B/TRIM21	7
BP	GO:0036109	alpha-linolenic acid metabolic process	7/4220	10/18888	0.0017362	0.0111685	0.00805952	SCP2/ACAA1/FADS2/ABCD1/ELOVL5/ELOVL1/ACOT8	7
BP	GO:0043653	mitochondrial fragmentation involved in apoptotic process	7/4220	10/18888	0.0017362	0.0111685	0.00805952	DNM1L/BAX/CCAR2/FIS1/MFF/ATG3/VPS35	7
BP	GO:0051409	response to nitrosative stress	7/4220	10/18888	0.0017362	0.0111685	0.00805952	GCLM/GCLC/ATM/ADH5/ATG5/PARK7/DNAJA1	7
BP	GO:0060397	growth hormone receptor signaling pathway via JAK-STAT	7/4220	10/18888	0.0017362	0.0111685	0.00805952	PTPN1/LYN/STAT6/JAK3/STAT5B/JAK1/STAT3	7
BP	GO:1904749	regulation of protein localization to nucleolus	7/4220	10/18888	0.0017362	0.0111685	0.00805952	NVL/BYSL/POLR1A/GLUL/NPM1/MCRS1/NMD3	7
BP	GO:2000234	positive regulation of rRNA processing	7/4220	10/18888	0.0017362	0.0111685	0.00805952	RIOK2/UTP15/DIMT1/TRMT112/WDR75/WDR43/HEATR1	7
BP	GO:0001510	RNA methylation	33/4220	91/18888	0.0017391	0.0111755	0.00806461	TARBP1/NSUN2/WTAP/VIRMA/MRM3/WDR6/PCIF1/SNRPD3/RBM15B/FTSJ3/DIMT1/EMG1/SNRPF/TRMT61B/FBL/TFB2M/TRMT112/NSUN5/HSD17B10/TFB1M/SNRPD1/SNRPD2/RBM15/CMTR1/TRMT10C/LARP7/AKT1/WDR4/RNMT/SNRPE/NOP2/SNRPB/MRM1	33
BP	GO:0008203	cholesterol metabolic process	47/4220	141/18888	0.00174164	0.0111803	0.00806804	HDLBP/ABCA1/G6PD/FDXR/CAT/APP/APOL1/EPHX2/APOL2/APOB/GBA2/CYP27A1/DHCR7/NSDHL/SCARB1/EBP/CES1/SNX17/OSBPL5/LIPA/ACLY/APOA1/LPCAT3/NPC1/CYB5R3/LIMA1/ERLIN1/SOAT1/LSS/PRKAA1/ACAA2/FECH/LBR/APOA4/PIP4P1/HMGCR/IDI1/ACADVL/SOD1/SQLE/CYP51A1/CYP7B1/PON1/APOE/FDFT1/ERLIN2/HSD17B7	47
BP	GO:0043123	positive regulation of canonical NF-kappaB signal transduction	65/4220	208/18888	0.00177346	0.0113728	0.00820697	TBK1/DDX1/DDX21/FLNA/SLC35B2/TRAF2/PPM1A/TSPAN6/CARD9/FLOT2/LTF/MAP3K7/IKBKG/CHUK/ANKRD17/DHX15/DHX36/PARP1/GJA1/TRAF6/BRD4/IKBKB/GPR89A/TRIM25/FLOT1/RELA/S100A13/TRIM32/IFIT5/VAPA/WLS/NUP62/CANT1/TRIM22/CC2D1A/S100A4/ATP2C1/HLA-DRB1/ILK/PPP5C/RIPK1/TMED4/CUL1/RIPK2/TLR3/LGALS1/TFRC/BST2/TRADD/CD74/ECM1/AKAP13/CCDC22/GAPDH/GOLT1B/MTDH/CAV1/LPAR1/RHOA/LGALS9/TRIM21/LIMS1/UBE2N/SLC44A2/MIB2	65
BP	GO:0030518	intracellular steroid hormone receptor signaling pathway	42/4220	123/18888	0.00177554	0.0113745	0.00820816	DEFA1/PHB2/ESRRA/DDX54/NCOR1/NCOR2/KANK2/PTGES3/ZBTB7A/HDAC1/ARID1A/PARP1/PLPP1/CNOT1/TAF7/UFL1/PKN1/UBR5/YWHAH/DDRGK1/PGR/NEDD4/SMARCA4/SAFB/CNOT9/ESR1/VPS11/FKBP4/SFRP1/CALR/DDX5/KDM1A/CARM1/DDX17/MED1/CYP7B1/RHOA/UFSP2/PARK7/MAPK1/VPS18/DNAJA1	42
BP	GO:0035633	maintenance of blood-brain barrier	17/4220	38/18888	0.00178644	0.0114016	0.00822777	ESAM/SLC1A1/TJP2/GJA1/ACTB/SLC12A2/PECAM1/TJP1/LSR/ACTG1/NAGLU/LAMC1/LAMA2/JAM3/ITGB1/F11R/VCL	17
BP	GO:0070302	regulation of stress-activated protein kinase signaling cascade	17/4220	38/18888	0.00178644	0.0114016	0.00822777	EIF2AK2/CARD9/IGBP1/LYN/MAP2K2/MID1/STK25/MAP2K1/PRDX1/GSTP1/MAPK3/PPIA/ZMPSTE24/PDCD10/TAOK3/ARL6IP5/MAPK1	17
BP	GO:0031468	nuclear membrane reassembly	13/4220	26/18888	0.00179079	0.0114016	0.00822777	BANF1/CHMP6/RCC1/CHMP4B/CHMP2A/CHMP5/VPS4A/CHMP4A/VPS4B/NSFL1C/UBE2I/BROX/CHMP3	13
BP	GO:0032878	regulation of establishment or maintenance of cell polarity	13/4220	26/18888	0.00179079	0.0114016	0.00822777	FLOT2/RUFY3/LLGL1/GSN/RACK1/RICTOR/DOCK8/ARFGEF1/RAP1B/ROCK2/SHTN1/ROCK1/PLEKHG3	13
BP	GO:0042278	purine nucleoside metabolic process	13/4220	26/18888	0.00179079	0.0114016	0.00822777	ICMT/ENPP4/NT5E/MTAP/MACROD1/PNP/NT5C2/DGUOK/ADA/GDA/PGM2/APRT/HPRT1	13
BP	GO:1904353	regulation of telomere capping	13/4220	26/18888	0.00179079	0.0114016	0.00822777	HNRNPD/RAD50/ERCC4/NBN/ATM/PNKP/XRCC1/SMG6/MAP3K4/NEK7/MAPK3/USP7/MAPK1	13
BP	GO:0010763	positive regulation of fibroblast migration	9/4220	15/18888	0.0018157	0.0115248	0.00831664	DMTN/AKAP12/PTK2/ACTA2/ITGB3/THBS1/AKT1/ITGB1/ARHGEF7	9
BP	GO:0046831	regulation of RNA export from nucleus	9/4220	15/18888	0.0018157	0.0115248	0.00831664	NSUN2/KHDRBS1/AKAP8L/CPSF6/TPR/THOC2/DHX9/NUP153/SUPT6H	9
BP	GO:1903543	positive regulation of exosomal secretion	9/4220	15/18888	0.0018157	0.0115248	0.00831664	TSG101/STAM/RAB7A/CHMP2A/VPS4A/HGS/VPS4B/SDCBP/PDCD6IP	9
BP	GO:0060260	regulation of transcription initiation by RNA polymerase II	28/4220	74/18888	0.00182438	0.0115681	0.00834788	TAF6/GTF2A1/MED23/TAF1/MED15/HMGB1/DHX36/MDC1/MED24/TAF7/TBP/MED13/NFKB1/MED28/MED17/MED8/PCID2/PAXIP1/SUB1/MED12/MED14/PSMC6/MED1/MED22/MED6/CAND1/MED16/MED4	28
BP	GO:0034110	regulation of homotypic cell-cell adhesion	16/4220	35/18888	0.0018349	0.0116229	0.00838744	CEACAM1/ANK3/MMRN1/LYN/CD9/PRKCA/PLAUR/PRKCD/TMX1/EMILIN2/JAK1/SYK/VPS33B/EMILIN1/F11R/RDX	16
BP	GO:0001503	ossification	126/4220	446/18888	0.0018393	0.0116389	0.00839897	NAB2/COL6A1/SLC8A1/TNC/HNRNPC/SNRNP200/ALYREF/DDX21/SORT1/CAT/SMAD4/SUN1/MEF2D/CLTC/ALPL/PDLIM7/SMAD1/CCN2/MYBBP1A/LTF/VCAN/DNAJC13/THBS3/MRC2/AHSG/RBPJ/DHX36/ATP2B1/MESD/RBMX/LIMD1/MMP2/GJA1/TRAF6/NPR2/EGFR/PAM16/IPO7/FHL2/CDK6/EBP/CCDC134/RSL1D1/ATP5F1B/EXT2/BCL2/UFL1/GIT1/SND1/EXT1/HDAC7/RXRA/HSD17B4/TRPM4/MINPP1/FASN/DHRS3/MAP2K6/ENPP1/RXRB/BCAP29/RDH14/INPPL1/CLIC1/GTPBP4/SP3/FZD1/PLXNB1/CDH…	126
BP	GO:0006656	phosphatidylcholine biosynthetic process	14/4220	29/18888	0.00184686	0.011663	0.00841639	GPAT4/DHRS7B/CHKB/APOA2/SLC44A1/LPCAT1/APOA1/LPCAT3/FABP5/CEPT1/CAPN2/SLC27A1/ACSL3/SLC44A2	14
BP	GO:0051291	protein heterooligomerization	14/4220	29/18888	0.00184686	0.011663	0.00841639	CBR4/PKD2/NUDT21/CD2AP/TMEM120B/MAT2A/FARSB/CPSF6/FARSA/KRT1/COL1A2/KRT10/CPSF7/HSD17B8	14
BP	GO:0006654	phosphatidic acid biosynthetic process	15/4220	32/18888	0.00185803	0.0116979	0.00844153	AGPAT5/AGPAT3/GPAT4/PLD1/PLD2/DGKE/LPCAT4/LPCAT1/LPIN1/DGKA/AGPAT4/SLC27A1/LCLAT1/GNPAT/AGPAT1	15
BP	GO:0019082	viral protein processing	15/4220	32/18888	0.00185803	0.0116979	0.00844153	MAN2A1/SPCS1/PRMT1/MGAT1/GSK3A/MGAT5/SPCS3/CSNK1A1/GSK3B/CANX/FUT8/GALNT1/PARP9/MOGS/MAN1B1	15
BP	GO:0019883	antigen processing and presentation of endogenous antigen	15/4220	32/18888	0.00185803	0.0116979	0.00844153	HLA-B/HLA-DRA/TAP2/TAP1/HLA-E/HLA-H/HLA-DRB1/B2M/IDE/TAPBP/HLA-A/ATG5/CD74/ERAP1/HLA-C	15
BP	GO:0001885	endothelial cell development	25/4220	64/18888	0.0018773	0.0118072	0.00852043	EZR/PTPRS/TJP2/IKBKB/MYADM/AFDN/FASN/VEZF1/PECAM1/GSTM3/PLCB1/ADD1/TJP1/GPX1/RAP1B/ICAM1/ROCK2/ROCK1/MSN/PLOD3/COL18A1/CLIC4/F11R/VCL/RDX	25
BP	GO:0045927	positive regulation of growth	78/4220	258/18888	0.00187987	0.0118114	0.00852347	EIF4G2/CIB1/EZR/MECP2/CRABP2/BRAT1/ADAM17/EXOSC9/TBX2/AGR2/H3-3A/DDX3X/PUM2/F2/ADNP/NCBP1/MACF1/RBPJ/DNPH1/RUFY3/BASP1/CYFIP1/AGRN/ANAPC2/EGFR/EIF4G1/S100A9/INSR/PPIB/MAP1B/ADAM10/HDGFL2/BCL2/CDKN2AIP/IST1/TAF9B/TRIM32/PAFAH1B1/EXOSC2/GOLGA4/NIPBL/CSNK2A1/SFRP1/RICTOR/CDC42/DERL2/NEDD4L/NRP1/INO80/WNT2/GHRH/PLCB1/FN1/TWF2/RPS6KA3/EXOSC4/GDI1/SDCBP/MAPK14/SHTN1/S100A8/SLC9A1/ATP8A2/STAT5B/YBX3/SUP…	78
BP	GO:0031669	cellular response to nutrient levels	73/4220	239/18888	0.00191598	0.0120262	0.00867846	TNC/EIF2AK2/SLC2A1/ALB/RIPOR1/POSTN/MYBBP1A/GCN1/MAP1LC3B2/KANK2/PLD1/MIOS/TBL2/IGF1R/EIF4G1/SNW1/BCL2/WDR59/EIF2AK4/RXRA/LAMP2/DEPDC5/RXRB/TSC2/PRKAA1/FOLR2/EHMT2/MAP3K5/HNRNPA1/RALB/PIK3R4/SFRP1/RICTOR/PIK3C2B/TRIM24/SH3GLB1/GABARAPL2/PLIN3/VPS41/CSNK1A1/COMT/EIF2S1/OGT/RRAGC/PRKAG1/GLUL/SEC13/MAPK3/YWHAZ/HSPA8/NPRL2/HSPA5/COL1A1/ATG5/WDR45B/WDR24/STK24/MTOR/ATG7/YWHAG/MED1/PICK1/RRAGA/SEH1L/RP…	73
BP	GO:0045824	negative regulation of innate immune response	32/4220	88/18888	0.0019241	0.0120528	0.00869767	LYAR/TTLL12/CEACAM1/HLA-B/SERPING1/NLRX1/STAT2/RPS19/PARP1/BANF1/YTHDF3/CRK/PARP14/OAS3/SERPINB9/HLA-E/CNOT7/EIF4E2/ADAR/YTHDF2/A2M/YWHAZ/GIGYF2/ISG15/HLA-A/ATG5/GFER/IFI16/LGALS9/TRIM21/USP15/SAMHD1	32
BP	GO:0099072	regulation of postsynaptic membrane neurotransmitter receptor levels	32/4220	88/18888	0.0019241	0.0120528	0.00869767	AP2A1/RAB8A/HSP90AA1/FLOT2/SNX6/SCRIB/SYNE1/ERBIN/ADAM10/AP2B1/DNM3/GPC4/GRIPAP1/DAG1/HIP1/EPS8/AP2S1/ITGB3/ATAD1/CTNND1/DLG1/OGT/SNX27/PRKCI/GPC6/PPFIA1/AP2A2/ERBB2/LPAR1/VAC14/VPS35/AP2M1	32
BP	GO:0030198	extracellular matrix organization	97/4220	332/18888	0.00194007	0.0121406	0.00876101	PHLDB1/COL6A1/TGFBI/COL12A1/FKBP10/APP/SMAD4/COL5A1/IER3IP1/CYP1B1/LUM/POSTN/COL16A1/NFKB2/DPP4/FAP/RIC8A/LAMB2/LOXL2/SLC2A10/CLASP1/TNXB/SERPINH1/FMOD/VWA1/MMP2/MYO1E/VTN/COLGALT1/ADAM10/VIPAS39/ERO1A/PDGFRA/RECK/ST7/FLOT1/ELN/AGT/EXT1/POMT2/NID1/WASHC1/LAMB1/FBLN1/QSOX1/EXOC8/COL7A1/FSCN1/COL4A1/NID2/B4GALT1/HSD17B12/CRTAP/LRP1/MMP9/PRSS1/DAG1/COL3A1/LCP1/P3H4/P4HA1/POMGNT1/ITGB3/COL15A1/EFEMP2…	97
BP	GO:2001238	positive regulation of extrinsic apoptotic signaling pathway	21/4220	51/18888	0.00197157	0.0123253	0.00889431	ITM2C/TRAF2/PPP1CA/BID/STK3/PPP2R1B/PAK2/AGT/SRPX/PML/SFRP1/CTNNA1/RIPK1/PDIA3/PTPRC/PPP2R1A/THBS1/FAF1/NF1/HTRA2/CAV1	21
BP	GO:0006887	exocytosis	101/4220	348/18888	0.00200342	0.0125048	0.00902385	SNAP23/SYTL4/ANK1/EXOC5/DNAJC5/RAB11B/FGB/CEACAM1/BLOC1S6/RAB8A/TSG101/RAB3D/CTBP2/BCR/TXLNA/SEPTIN2/ITGB2/ARHGAP17/TMEM167A/CLASP1/GNAI2/SCRIB/STXBP3/LLGL1/FGA/SDF4/YKT6/STAM/ANXA3/ITGAM/GIT1/VAMP8/RAB7A/MIA3/LYN/RAB21/ITSN1/S100A13/SEPTIN5/STXBP1/WASHC1/STXBP2/MYO1G/S100A10/EXOC2/EXOC8/CHMP2A/VPS11/EXOC6B/ATP9A/CDK5/JAGN1/RALB/RAB10/TNFAIP2/VPS4A/FMR1/PIK3C2A/NAPA/ANXA1/HGS/RAB27A/UNC13D/RAB11F…	101
BP	GO:0048488	synaptic vesicle endocytosis	27/4220	71/18888	0.00200431	0.0125048	0.00902385	AP3D1/SCRIB/PICALM/FCHO2/AP2B1/ACTB/SNX9/DNM3/AP3S1/ITSN1/NLGN4X/DNM2/DNM1/CDK5/ARF6/AP2S1/SH3GL1/CANX/ACTG1/CTBP1/TOR1A/BIN1/GAK/ROCK1/PPP3CB/AP1G1/AP2M1	27
BP	GO:0044772	mitotic cell cycle phase transition	127/4220	451/18888	0.00200866	0.0125194	0.00903438	AIF1/PHB2/APP/ADAM17/DDX3X/SMARCD2/RINT1/RIOK2/HSPA2/KNTC1/PHF8/KANK2/PKD2/BID/SMARCA2/ANKRD17/NES/PPP2CA/ARID1A/RPL24/RAD50/CLASP1/CUL4A/CDC16/NBN/DDB1/KHDRBS1/ANAPC2/EGFR/SMARCC2/EIF4G1/CCNY/ATM/CDK6/PPP1R9B/ARID2/BRD4/ANAPC5/BCL2/SMARCE1/ACTL6A/ACTB/RCC1/CUL2/BUB3/CUL3/CDK7/CHMP4B/CUL4B/PPME1/MRE11/PLRG1/DNM2/BRCC3/RAD21/IK/SMARCA4/XPC/BABAM1/CALM1/CUL5/CHMP2A/MUC1/ZNF207/PSME3/PBX1/GSPT1/DPF2…	127
BP	GO:0007584	response to nutrient	53/4220	164/18888	0.00201493	0.0125458	0.00905346	ABCA1/TNC/STAT1/PKLR/CAT/GCLM/ACSL1/CYP1B1/ALAD/ALPL/ALDH1A2/POSTN/SOD2/KANK2/GCLC/C2/PLD1/CPT1A/SRSF2/GNAI2/IGF1R/EGFR/SNW1/MAP1B/ITGA2/AGL/TRIM25/RXRA/RELA/LIPA/SLC16A1/ADSL/RXRB/FOLR2/DNMT3A/F5/BCKDHB/SFRP1/TRIM24/CSNK1A1/OGT/ASS1/GPX1/A2M/MLYCD/NNT/TFRC/COL1A1/MTOR/MED1/CYBB/GNPAT/TFAM	53
BP	GO:1901990	regulation of mitotic cell cycle phase transition	103/4220	356/18888	0.00203113	0.0126341	0.00911715	AIF1/PHB2/APP/ADAM17/DDX3X/SMARCD2/RINT1/RIOK2/HSPA2/KNTC1/KANK2/PKD2/BID/SMARCA2/ANKRD17/PPP2CA/ARID1A/RAD50/CUL4A/CDC16/NBN/DDB1/EGFR/SMARCC2/EIF4G1/ATM/CDK6/PPP1R9B/ARID2/BRD4/ANAPC5/BCL2/SMARCE1/ACTL6A/ACTB/BUB3/CUL3/CDK7/CUL4B/MRE11/PLRG1/BRCC3/RAD21/IK/SMARCA4/XPC/BABAM1/MUC1/ZNF207/PSME3/PBX1/DPF2/TPR/PML/VPS4A/RPA2/PCID2/INO80/PRKDC/FBXO7/TMOD3/VPS4B/CDC23/DYNC1LI1/PLCB1/DLG1/PSME1/SIN3A/…	103
BP	GO:0000423	mitophagy	24/4220	61/18888	0.0020468	0.0127061	0.00916913	PHB2/DNM1L/PARL/GSK3A/TSC2/SLC25A4/CDC37/HUWE1/VPS13C/VDAC1/FBXO7/BNIP3L/VPS13D/OGT/HTT/CTTN/LRBA/ATG5/MFN2/ATG7/SLC25A5/HTRA2/STUB1/CSNK2A2	24
BP	GO:0031113	regulation of microtubule polymerization	24/4220	61/18888	0.0020468	0.0127061	0.00916913	DRG1/MECP2/TUBB4A/AKAP9/DCTN1/STMN1/PRUNE1/GBA2/CKAP5/CLASP1/CLIP1/RPS3/MAP1B/GIT1/HSPA1A/RAC1/FKBP4/TBCD/NME7/HAUS5/MAPRE1/DYRK1A/ARHGEF7/NUMA1	24
BP	GO:0022409	positive regulation of cell-cell adhesion	95/4220	325/18888	0.00211027	0.0130594	0.00942405	NCK2/GP1BA/AIF1/PODXL/SPTA1/FGB/SMARCD2/HSPH1/ANK3/MYO10/CD44/FLOT2/DPP4/HLA-DRA/AP3D1/SMARCA2/AP3B1/ITGB2/ARID1A/HMGB1/MMRN1/SART1/TRAF6/PIEZO1/RPS3/FGA/SMARCC2/ARID2/BRD4/PNP/AFDN/SMARCE1/FLOT1/ACTL6A/ACTB/LYN/HSPD1/RELA/HLA-E/HLA-DRB3/SMARCA4/THY1/CD276/ITGA4/PLPP3/CSK/DOCK8/PLAUR/PIK3CA/ANXA1/SLC7A1/PTPN23/CD81/ADA/FGG/HLA-DRB1/ALOX5/HLA-DQA1/PDPK1/TJP1/B2M/ELANE/SMARCD1/RIPK2/PTPRC/LGALS1/TF…	95
BP	GO:1902459	positive regulation of stem cell population maintenance	20/4220	48/18888	0.0021124	0.0130594	0.00942405	ARID4B/SAP30/SMARCA2/HDAC1/ARID1A/RBBP7/SMARCE1/ACTL6A/ACTB/SMARCA4/DPF2/SIN3A/OGT/SMARCD1/HDAC2/PHF10/SMARCC1/RBBP4/SIRT6/SMARCB1	20
BP	GO:0032479	regulation of type I interferon production	42/4220	124/18888	0.00211422	0.0130594	0.00942405	TBK1/STAT1/TLR2/G3BP1/DDX3X/HSP90AA1/POLR3A/CD14/PTPRS/CHUK/UFD1/NLRX1/DHX36/BANF1/PLCG2/TRAF6/ZBTB20/IFIH1/FLOT1/OAS3/HSPD1/CUL3/ZCCHC3/ZC3HAV1/DHX33/OAS2/CGAS/TOMM70/HMGB2/ITCH/RIPK2/TLR3/YY1/DHX9/ISG15/ATG5/GAPDH/PTPN11/SYK/NPLOC4/TRIM21/TRIM27	42
BP	GO:0032606	type I interferon production	42/4220	124/18888	0.00211422	0.0130594	0.00942405	TBK1/STAT1/TLR2/G3BP1/DDX3X/HSP90AA1/POLR3A/CD14/PTPRS/CHUK/UFD1/NLRX1/DHX36/BANF1/PLCG2/TRAF6/ZBTB20/IFIH1/FLOT1/OAS3/HSPD1/CUL3/ZCCHC3/ZC3HAV1/DHX33/OAS2/CGAS/TOMM70/HMGB2/ITCH/RIPK2/TLR3/YY1/DHX9/ISG15/ATG5/GAPDH/PTPN11/SYK/NPLOC4/TRIM21/TRIM27	42
BP	GO:0034502	protein localization to chromosome	42/4220	124/18888	0.00211422	0.0130594	0.00942405	TCP1/CCT8/CCT5/VCPIP1/TPP1/CCT6A/H4C1/KNTC1/CCT7/ATRX/CTCF/VCP/PARP1/CCT3/MDC1/ZMYND8/BUB3/CCT2/H2AC4/RAD21/IK/NIPBL/ESR1/RPA2/CCT4/HTATSF1/GNL3L/CHAMP1/VRK1/MSH2/RPA1/RCC2/H1-5/SMC5/LRWD1/DKC1/LEMD2/XRCC5/SIRT6/GNL3/ZW10/RUVBL2	42
BP	GO:0038202	TORC1 signaling	35/4220	99/18888	0.00212395	0.0131065	0.00945801	TBK1/PRKACB/LARP1/MIOS/ATM/WDR59/DEPTOR/CUL3/NPC1/OTUB1/DEPDC5/USP4/TSC2/PRKAA1/PIP4P1/CSNK1A1/OGT/RRAGC/SEC13/MAPK3/USP7/YWHAZ/NPRL2/WDR24/MTOR/YWHAG/SYK/AKT1/RRAGA/SEH1L/RPTOR/PRKACA/UBE2N/LAMTOR1/LAMTOR3	35
BP	GO:0050900	leukocyte migration	113/4220	396/18888	0.00213321	0.0131506	0.00948985	DEFA1/GP1BA/AIF1/STK39/DNM1L/APP/MED23/ADAM17/BSG/LBP/ADD2/ITGA3/DPP4/BCR/ITGAL/ITGB2/HMGB1/C5/RPS19/CRKL/MMP2/RPL13A/MPP1/LGALS3/S100A9/MCU/SWAP70/PPIB/ADAM10/CRK/ITGA2/EPX/MIA3/NUP85/PPBP/LYN/PREX1/EXT1/PLEC/TRPM4/SLC12A2/MYO1G/SRP54/PAFAH1B1/THY1/MIF/AIMP1/CNN2/RAC1/PECAM1/B4GALT1/ITGA6/ITGA4/PTK2/CD9/BST1/JAGN1/ITGA1/CDC42/DOCK8/ANXA1/CALR/OXSR1/CD81/CD34/RARRES2/EPS8/ADA/ITGB3/ALOX5/GBF1/PLC…	113
BP	GO:0043062	extracellular structure organization	97/4220	333/18888	0.00214669	0.0132205	0.00954033	PHLDB1/COL6A1/TGFBI/COL12A1/FKBP10/APP/SMAD4/COL5A1/IER3IP1/CYP1B1/LUM/POSTN/COL16A1/NFKB2/DPP4/FAP/RIC8A/LAMB2/LOXL2/SLC2A10/CLASP1/TNXB/SERPINH1/FMOD/VWA1/MMP2/MYO1E/VTN/COLGALT1/ADAM10/VIPAS39/ERO1A/PDGFRA/RECK/ST7/FLOT1/ELN/AGT/EXT1/POMT2/NID1/WASHC1/LAMB1/FBLN1/QSOX1/EXOC8/COL7A1/FSCN1/COL4A1/NID2/B4GALT1/HSD17B12/CRTAP/LRP1/MMP9/PRSS1/DAG1/COL3A1/LCP1/P3H4/P4HA1/POMGNT1/ITGB3/COL15A1/EFEMP2…	97
BP	GO:0031109	microtubule polymerization or depolymerization	45/4220	135/18888	0.00215289	0.0132456	0.00955844	MAP1A/HDGFL3/TUBA1A/CIB1/DRG1/MECP2/RANBP9/TUBB4A/CEP192/AKAP9/DCTN1/STMN1/PRUNE1/TUBB1/GBA2/CSNK1D/CKAP5/CLASP1/CLIP1/RPS3/TUBGCP2/MAP1B/GIT1/TUBGCP3/HSPA1A/RAC1/ZNF207/FKBP4/MID1/GOLGA2/CRYAB/TPPP3/TBCD/NME7/TUBG1/WDR47/HAUS5/MAP4/KIF2A/ARHGEF2/MAPRE1/DYRK1A/ARHGEF7/MAP1S/NUMA1	45
BP	GO:0010970	transport along microtubule	55/4220	172/18888	0.00218763	0.013446	0.00970305	PCM1/MAP1A/ARMCX3/TUBA1A/APP/MECP2/SUN1/BLOC1S6/SPG7/DYNC1H1/BAG3/RHOT2/FLOT2/AP3D1/AP3B1/IFT74/AP3M1/HSPB1/TMEM201/MAP1B/RAB6A/RAB1A/RHOT1/RAB21/ARL3/DYNC1I2/OPA1/AP3S1/SPG11/COPG2/DST/PAFAH1B1/LRPPRC/IFT140/AGTPBP1/CDC42/ARL8A/BICD1/HTT/ACTR10/HNRNPU/SOD1/COPG1/SUN2/TTC21B/STAU1/KIF5B/DYNLL1/PURA/SYNE2/DYNC2H1/FYCO1/IFT172/MAP1S/PEX14	55
BP	GO:0009208	pyrimidine ribonucleoside triphosphate metabolic process	10/4220	18/18888	0.00223051	0.0136287	0.0098349	CAD/NME3/CTPS1/NME4/NME2/NME7/AK3/CTPS2/NME1/ENTPD4	10
BP	GO:0032239	regulation of nucleobase-containing compound transport	10/4220	18/18888	0.00223051	0.0136287	0.0098349	NSUN2/KHDRBS1/AKAP8L/CPSF6/TPR/THOC2/RIPK1/DHX9/NUP153/SUPT6H	10
BP	GO:0042407	cristae formation	10/4220	18/18888	0.00223051	0.0136287	0.0098349	LETM1/AFG3L2/IMMT/CHCHD3/CHCHD6/APOOL/SAMM50/DNAJC11/APOO/ADCK1	10
BP	GO:0044539	long-chain fatty acid import into cell	10/4220	18/18888	0.00223051	0.0136287	0.0098349	SLC2A1/SLC27A6/ACSL1/ACSL5/AKT2/THBS1/SLC27A1/AKT1/ACSL3/SLC27A4	10
BP	GO:0072673	lamellipodium morphogenesis	10/4220	18/18888	0.00223051	0.0136287	0.0098349	SNX2/SNX1/CD44/CORO1C/CORO1B/RREB1/ABI1/MYO9B/WASF2/ARHGEF7	10
BP	GO:1902570	protein localization to nucleolus	10/4220	18/18888	0.00223051	0.0136287	0.0098349	RRS1/NVL/BYSL/POLR1A/RPF2/GLUL/NPM1/RAN/MCRS1/NMD3	10
BP	GO:0060338	regulation of type I interferon-mediated signaling pathway	19/4220	45/18888	0.00225269	0.0137372	0.00991317	TBK1/TTLL12/STAT2/PTPN1/YTHDF3/LSM14A/OAS3/CNOT7/CDC37/EIF4E2/ADAR/YTHDF2/GIGYF2/ISG15/WNT5A/PTPN11/RBM47/PTPN6/SAMHD1	19
BP	GO:1903573	negative regulation of response to endoplasmic reticulum stress	19/4220	45/18888	0.00225269	0.0137372	0.00991317	NCK2/TXNDC12/PTPN1/TMBIM6/UFL1/HSPA1A/RACK1/OPA1/LPCAT3/DDRGK1/UBXN1/CLU/HYOU1/ALOX5/HSPA5/USP14/WFS1/PARK7/SYVN1	19
BP	GO:0000724	double-strand break repair via homologous recombination	56/4220	176/18888	0.00227203	0.0138416	0.00998851	MCM5/MCM2/MCM7/MCM3/MRGBP/FEN1/SMCHD1/MCM6/MCM4/FUS/POGZ/CHD4/PARP1/ERCC4/NBN/LIG3/UBQLN4/ATM/ACTR2/RIF1/ARID2/XRCC1/HDGFL2/ZMYND8/ACTL6A/SMC6/ACTB/PSMD14/MRE11/ERCC5/EPC2/RAD21/DMAP1/TRRAP/NIPBL/RUVBL1/RPA2/CGAS/HTATSF1/INO80/KDM1A/NUCKS1/RECQL/RPA3/SFPQ/MORF4L1/RPA1/YY1/SMC5/TP53BP1/SIRT6/EP400/INTS3/UBE2N/RUVBL2/SAMHD1	56
BP	GO:1905037	autophagosome organization	41/4220	121/18888	0.00235105	0.014309	0.0103258	RAB3GAP2/BAG3/MAP1LC3B2/SCFD1/UBQLN2/TRAF6/PIP4K2A/DNAJC16/RAB1A/RAB7A/CTSD/TOM1/SPG11/PIP4K2B/EHMT2/ATG9A/PIP4K2C/RALB/PIK3C2B/RAB1B/SH3GLB1/GABARAPL2/NSFL1C/LRBA/RAB5A/ATP2A2/SNX18/RAB43/ATG5/SNX4/WDR45B/MFN2/MTOR/ATG7/VMP1/STX12/TCIRG1/ATG3/SEC22B/RAB3GAP1/RAB23	41
BP	GO:2000142	regulation of DNA-templated transcription initiation	30/4220	82/18888	0.00235392	0.0143124	0.0103282	TAF6/GTF2A1/SETX/MED23/TAF1/MED15/HMGB1/DHX36/MDC1/MED24/TAF7/TBP/MED13/NFKB1/MED28/MED17/MED8/PCID2/PAXIP1/BCLAF1/SUB1/MED12/MED14/PSMC6/MED1/MED22/MED6/CAND1/MED16/MED4	30
BP	GO:0045229	external encapsulating structure organization	97/4220	334/18888	0.00237249	0.0144112	0.0103995	PHLDB1/COL6A1/TGFBI/COL12A1/FKBP10/APP/SMAD4/COL5A1/IER3IP1/CYP1B1/LUM/POSTN/COL16A1/NFKB2/DPP4/FAP/RIC8A/LAMB2/LOXL2/SLC2A10/CLASP1/TNXB/SERPINH1/FMOD/VWA1/MMP2/MYO1E/VTN/COLGALT1/ADAM10/VIPAS39/ERO1A/PDGFRA/RECK/ST7/FLOT1/ELN/AGT/EXT1/POMT2/NID1/WASHC1/LAMB1/FBLN1/QSOX1/EXOC8/COL7A1/FSCN1/COL4A1/NID2/B4GALT1/HSD17B12/CRTAP/LRP1/MMP9/PRSS1/DAG1/COL3A1/LCP1/P3H4/P4HA1/POMGNT1/ITGB3/COL15A1/EFEMP2…	97
BP	GO:0044319	wound healing, spreading of cells	18/4220	42/18888	0.00238865	0.0144669	0.0104398	CEACAM1/COL5A1/FLNA/ADAM17/CD44/CLASP1/ITGA5/ITGAV/ITGB5/ITGB3/TOR1A/RREB1/CD151/PDCD10/MTOR/FERMT2/ITGB1/RHOA	18
BP	GO:0071364	cellular response to epidermal growth factor stimulus	18/4220	42/18888	0.00238865	0.0144669	0.0104398	EEF1A1/CAD/SNX6/PLCG1/EGFR/PPP1R9B/NCL/IQGAP1/DUSP3/BAIAP2/PDPK1/COL1A1/STAT5B/PTPN11/MED1/AKT1/ERBB2/PTPN12	18
BP	GO:0090505	epiboly involved in wound healing	18/4220	42/18888	0.00238865	0.0144669	0.0104398	CEACAM1/COL5A1/FLNA/ADAM17/CD44/CLASP1/ITGA5/ITGAV/ITGB5/ITGB3/TOR1A/RREB1/CD151/PDCD10/MTOR/FERMT2/ITGB1/RHOA	18
BP	GO:0090303	positive regulation of wound healing	25/4220	65/18888	0.00241242	0.0145967	0.0105334	PRDX2/ENPP4/TMEM97/F2/APOH/F12/MYLK/DMTN/VTN/CLDN4/PTK2/ANXA1/PLG/ARFGEF1/ACTG1/HRG/EMILIN2/RREB1/ANO6/THBS1/MTOR/FERMT2/SERPINF2/ITGB1/EMILIN1	25
BP	GO:0001836	release of cytochrome c from mitochondria	22/4220	55/18888	0.00241896	0.0146078	0.0105414	DNM1L/FAM162A/BOK/PDCD5/PARL/SOD2/BID/BAX/BCL2/OPA1/TIMM50/FIS1/PPIF/MMP9/PLAUR/LMNA/CLU/GPX1/PLSCR3/MFF/AKT1/PSMD10	22
BP	GO:0045071	negative regulation of viral genome replication	22/4220	55/18888	0.00241896	0.0146078	0.0105414	PLSCR1/EIF2AK2/LTF/ISG20/BANF1/MPHOSPH8/TRIM28/IFIT1/IFIH1/OAS3/IFIT5/SLPI/ZC3HAV1/OAS2/SRPK1/ISG15/BST2/APOBEC3F/IFI16/MX1/SRPK2/ILF3	22
BP	GO:0000302	response to reactive oxygen species	63/4220	203/18888	0.00247928	0.0149576	0.0107938	COL6A1/PRDX2/STAT1/TXN/CAT/SETX/TXNIP/CYP1B1/CAMKK2/SOD2/SOD3/PKD2/HP/CHUK/MMP2/MPO/EGFR/RPS3/ATM/CRK/HBA1/BCL2/PDGFRA/TXNRD2/RACK1/RELA/STAT6/PRKAA1/PPIF/MAP3K5/HBB/MMP9/TPM1/APOA4/CRYAB/MAP2K4/STK25/RIPK1/ZNF580/PRKCD/GPX1/PRDX1/GSTP1/MAPK3/PRDX5/CAPN2/SOD1/PXN/AIFM1/COL1A1/HDAC2/PDCD10/STK24/APOE/AKT1/PRDX3/TOP2B/PARK7/MAPK13/MAPK1/TRAP1/APOD/PEX14	63
BP	GO:0006268	DNA unwinding involved in DNA replication	11/4220	21/18888	0.00251207	0.0150967	0.0108942	MCM5/MCM2/MCM7/MCM3/HMGA1/MCM6/MCM4/SSBP1/RECQL/TWNK/PURA	11
BP	GO:0006907	pinocytosis	11/4220	21/18888	0.00251207	0.0150967	0.0108942	AHSG/ANKFY1/DOCK2/SNX5/CDC42/EHD4/SNX33/PPT1/APPL1/APPL2/CAV1	11
BP	GO:0045056	transcytosis	11/4220	21/18888	0.00251207	0.0150967	0.0108942	PIGR/RAB11B/CLTC/IGF1R/PICALM/LRPAP1/USO1/FCGRT/LRP1/RAB5A/VPS35	11
BP	GO:0046128	purine ribonucleoside metabolic process	11/4220	21/18888	0.00251207	0.0150967	0.0108942	ICMT/ENPP4/NT5E/MTAP/PNP/NT5C2/DGUOK/ADA/PGM2/APRT/HPRT1	11
BP	GO:1901184	regulation of ERBB signaling pathway	27/4220	72/18888	0.00253431	0.0152156	0.0109801	CDH13/CEACAM1/ADAM17/AGR2/TSG101/SNX6/RBPJ/RHBDF1/EGFR/RAB7A/CHMP6/AGT/CNOT9/NUP62/MMP9/DUSP3/ITGA1/RALB/HIP1/PLAUR/VPS25/HIP1R/AFAP1L2/MVP/RTN4/LGMN/PTPN12	27
BP	GO:1903532	positive regulation of secretion by cell	85/4220	288/18888	0.00260541	0.0156274	0.0112772	TMEM132A/SYTL4/TTN/DNM1L/TLR2/TARDBP/FGB/SMAD4/IER3IP1/TSG101/F2/RAB3D/ITGB2/CD2AP/CLASP1/EGFR/FGA/ACSL4/STAM/MCU/SELENOT/ITGAM/VAMP8/RAB7A/GRK2/PLA2G4A/OSBP/TRPM4/SLC12A2/GLUD1/MYH10/MPC2/MAP2K6/PCK2/STXBP1/SEC24A/MIF/S100A10/AIMP1/CHMP2A/PSMD9/WLS/CDK5/VPS4A/ABAT/HGS/RAB27A/PTPN23/UNC13D/ARF6/FGG/SRI/VPS4B/HLA-DRB1/GHRH/PLCB1/RAB9A/PFKM/KMO/MYO18A/VAMP7/ITPR1/SDCBP/RAB5A/PRKAR1A/PPIA/SNX4/ANXA2…	85
BP	GO:1902806	regulation of cell cycle G1/S phase transition	65/4220	211/18888	0.00261123	0.0156473	0.0112915	AIF1/PHB2/ADAM17/TBX2/DDX3X/SMARCD2/TAF1/KANK2/PKD2/BID/SMARCA2/ANKRD17/PPP2CA/ARID1A/CUL4A/PLCG2/EGFR/SMARCC2/EIF4G1/ATM/ARID2/BCL2/SMARCE1/ACTL6A/ACTB/CDK7/CUL4B/DDRGK1/PLRG1/SMARCA4/MUC1/ATP2B4/PSME3/DPF2/PML/RPA2/INO80/PRKDC/FBXO7/PLCB1/DLG1/PSME1/SMARCD1/CPSF3/GIGYF2/PSME2/PHF10/RPS27L/SLFN11/CTDSP1/APPL1/SMARCC1/AKT1/RPTOR/APPL2/ARID1B/CDC73/FHL1/PTPN6/RDX/SMARCD3/CRLF3/SMARCB1/CCNH/PBRM1	65
BP	GO:0010543	regulation of platelet activation	21/4220	52/18888	0.00262018	0.0156709	0.0113086	GP1BA/CEACAM1/FLNA/F2/MMRN1/PDGFRA/PLA2G4A/LYN/CD9/PRKCA/PRKCD/TMX1/HRG/EMILIN2/GNAQ/PLEK/SYK/APOE/VPS33B/EMILIN1/F11R	21
BP	GO:0000154	rRNA modification	16/4220	36/18888	0.00262527	0.0156709	0.0113086	NHP2/NAT10/MRM3/GAR1/FTSJ3/DIMT1/EMG1/TRMT61B/FBL/TFB2M/TRMT112/NSUN5/TFB1M/DKC1/NOP2/MRM1	16
BP	GO:0032435	negative regulation of proteasomal ubiquitin-dependent protein catabolic process	16/4220	36/18888	0.00262527	0.0156709	0.0113086	MAP1A/HSP90AB1/UCHL5/CCAR2/DDRGK1/USP9X/EIF3H/UBXN1/BAG5/OGT/USP7/RPL11/BAG6/SMARCC1/CAMLG/PARK7	16
BP	GO:1904385	cellular response to angiotensin	16/4220	36/18888	0.00262527	0.0156709	0.0113086	NONO/MAP3K7/ACE/CA2/IGF1R/AGT/RAP1GDS1/RELA/NFKB1/PRKCA/AHCYL1/PRKCD/ROCK2/ROCK1/CAV1/ARID1B	16
BP	GO:0009304	tRNA transcription	8/4220	13/18888	0.00265334	0.0157628	0.0113749	POLR3A/GTF3C1/POLR3E/GTF3C5/GTF3C4/GTF3C3/GTF3C2/POLR2E	8
BP	GO:0016024	CDP-diacylglycerol biosynthetic process	8/4220	13/18888	0.00265334	0.0157628	0.0113749	AGPAT5/AGPAT3/GPAT4/TAMM41/AGPAT4/LCLAT1/CDS2/AGPAT1	8
BP	GO:0043928	exonucleolytic catabolism of deadenylated mRNA	8/4220	13/18888	0.00265334	0.0157628	0.0113749	EXOSC9/EXOSC5/DIS3/CNOT7/EXOSC2/DCPS/EXOSC7/EXOSC3	8
BP	GO:0046341	CDP-diacylglycerol metabolic process	8/4220	13/18888	0.00265334	0.0157628	0.0113749	AGPAT5/AGPAT3/GPAT4/TAMM41/AGPAT4/LCLAT1/CDS2/AGPAT1	8
BP	GO:1905666	regulation of protein localization to endosome	8/4220	13/18888	0.00265334	0.0157628	0.0113749	SORL1/EZR/NF2/ROCK2/MSN/DTX3L/ANKRD13A/RDX	8
BP	GO:0099173	postsynapse organization	61/4220	196/18888	0.00267092	0.0158379	0.0114291	DBN1/EZR/PDLIM5/PTPRS/CAPRIN1/ITGA3/CDH2/CRKL/DHX36/ACTN1/MESD/IGF1R/STK38L/INSR/RER1/ADAM10/CRK/LAMA5/ACTBL2/ZMYND8/ABI2/POTEI/EPHB3/ACTB/FARP1/DNM3/NLGN4X/CFL1/PAFAH1B1/ARF1/CNTNAP1/ARHGEF9/CDK5/CDC42/BAIAP2/ARF6/NRP1/POTEF/ITGB3/POTEJ/DLG1/CTTN/ACTG1/ABI3/PTPRD/ASAP1/PRNP/HIP1R/WNT5A/SPTBN2/APOE/DBNL/AKT1/PICK1/ARF4/NF1/DNAJA3/LGMN/WASF2/ROR2/VPS35	61
BP	GO:1901888	regulation of cell junction assembly	66/4220	215/18888	0.00267477	0.0158379	0.0114291	TLR2/APP/TLN1/PDLIM5/MYO1C/ADNP/COL16A1/PTPRS/MACF1/ACE/CHD4/CLASP1/DMTN/AGRN/EIF4G1/ROBO2/IKBKB/CORO1C/MYCBP2/EPHB3/FLOT1/AGT/FARP1/TPBG/GPC4/THY1/S100A10/RAC1/FZD1/PTK2/PEAK1/DUSP3/SFRP1/ARF6/NRP1/POLDIP2/TJP1/OGT/ACTG1/RAP1B/SLK/ABI3/HRG/PTPRD/RCC2/ROCK2/MAP4K4/SMAD3/WNT5A/SLC9A1/THBS1/FERMT2/ROCK1/MMP14/PTPRA/CAV1/CTNNB1/PRKACA/RHOA/PPM1F/LIMS1/F11R/VCL/APOD/EPHA2/VPS35	66
BP	GO:0010954	positive regulation of protein processing	12/4220	24/18888	0.00267872	0.0158379	0.0114291	F12/GSN/SPON1/ENO1/BAG2/S100A10/KLKB1/ANXA2/MMP14/CLEC3B/MYH9/PLGRKT	12
BP	GO:0016093	polyprenol metabolic process	12/4220	24/18888	0.00267872	0.0158379	0.0114291	ALG9/ALG6/ALG8/DPM1/ALG2/DHDDS/ALG1/MPDU1/RFT1/SRD5A3/DPM3/ALG10	12
BP	GO:0061162	establishment of monopolar cell polarity	12/4220	24/18888	0.00267872	0.0158379	0.0114291	SCRIB/MAP1B/FSCN1/CDC42/GBF1/SH3BP1/PRKCI/WNT5A/MSN/LAMA1/RHOA/PTK7	12
BP	GO:0000038	very long-chain fatty acid metabolic process	15/4220	33/18888	0.00271004	0.0159471	0.0115079	SLC27A6/ACSL1/HACD4/ACOT1/ACAA1/ACOX1/HSD17B4/ABCD1/ABCD3/ACOX2/TECR/HACD3/ELOVL5/ELOVL1/ABCD4	15
BP	GO:0006622	protein targeting to lysosome	15/4220	33/18888	0.00271004	0.0159471	0.0115079	SORL1/SORT1/VPS53/AP3B1/AP3M1/RAB7A/ZFYVE16/LAMP2/NEDD4/SCARB2/PIK3R4/VPS4A/HGS/CLU/HSPA8	15
BP	GO:0043094	cellular metabolic compound salvage	15/4220	33/18888	0.00271004	0.0159471	0.0115079	AMPD2/MTAP/DNPH1/FCSK/PDXK/PNP/MRI1/ADSL/DGUOK/NAPRT/ADA/PGM2/ENOPH1/APRT/HPRT1	15
BP	GO:0043171	peptide catabolic process	15/4220	33/18888	0.00271004	0.0159471	0.0115079	GGT1/TPP1/LTA4H/CPN1/ACE/ANPEP/ENPEP/NPEPPS/MME/LNPEP/IDE/GGT5/XPNPEP1/ERAP1/ECE1	15
BP	GO:1901524	regulation of mitophagy	15/4220	33/18888	0.00271004	0.0159471	0.0115079	DNM1L/PARL/GSK3A/TSC2/SLC25A4/VPS13C/VDAC1/FBXO7/BNIP3L/VPS13D/HTT/CTTN/SLC25A5/STUB1/CSNK2A2	15
BP	GO:0031668	cellular response to extracellular stimulus	80/4220	269/18888	0.00272684	0.0160308	0.0115683	TNC/EIF2AK2/SLC2A1/ALB/RIPOR1/POSTN/ADNP/MYBBP1A/GCN1/MAP1LC3B2/KANK2/PLD1/MIOS/SIPA1/TBL2/IGF1R/EIF4G1/PPP1R9B/SNW1/BCL2/WDR59/EIF2AK4/LYN/RXRA/PLEC/LAMP2/DEPDC5/RXRB/TSC2/PRKAA1/FOLR2/EHMT2/MAP3K5/ITGA4/HNRNPA1/RALB/PIK3R4/SFRP1/RICTOR/PIK3C2B/TRIM24/SH3GLB1/GABARAPL2/PLIN3/VPS41/CSNK1A1/COMT/EIF2S1/OGT/RRAGC/PRKAG1/GLUL/SEC13/MAPK3/YWHAZ/PTPRC/HSPA8/NPRL2/HSPA5/COL1A1/ATG5/WDR45B/WDR24/STK24/M…	80
BP	GO:0010631	epithelial cell migration	107/4220	375/18888	0.00275329	0.016126	0.011637	CDH13/PTPRM/EVL/CIB1/EPPK1/MECP2/CEACAM1/SMAD4/ADAM17/CYP1B1/SYNJ2BP/DCN/APOH/MACF1/ITGA3/DPP4/PLCG1/KANK2/FAP/LOXL2/HMGB1/CLASP1/GLIPR2/PLCG2/SCARB1/FSTL1/HSPB1/PTPRG/S100A9/RHOJ/ANXA3/KRT2/ITGA2/ATP5F1B/PKN1/CORO1C/SERPINF1/AGT/MIA3/SP100/HDAC7/APOA1/AAMP/PKN2/CORO1B/SPARC/JUP/PDCD6/EPHB4/RAC1/ATP2B4/PTK2/PLPP3/MMP9/PRKCA/PIK3C2A/PIK3CA/ANXA1/PTPN23/NR2F2/ARF6/CALR/NRP1/GPI/TACSTD2/ITGB3/PAXIP1…	107
BP	GO:0034377	plasma lipoprotein particle assembly	13/4220	27/18888	0.00275341	0.016126	0.011637	ABCA1/APOB/PRKACB/APOA2/APOA1/LPCAT3/SOAT1/FECH/APOA4/DGAT1/APOE/ACSL3/PRKACA	13
BP	GO:0036296	response to increased oxygen levels	13/4220	27/18888	0.00275341	0.016126	0.011637	ATP6AP1/CAT/SOD2/MMP2/TXNRD2/ATP6V1A/ATP6V0D1/ATP6V0A2/COL1A1/HDAC2/ATG7/CAV1/ATP6V1G1	13
BP	GO:0070861	regulation of protein exit from endoplasmic reticulum	13/4220	27/18888	0.00275341	0.016126	0.011637	SAR1A/SORL1/BCAP31/OS9/UBE2J1/SAR1B/UBAC2/TMEM30A/DERL2/CD81/YOD1/ERLEC1/TM9SF4	13
BP	GO:0050820	positive regulation of coagulation	14/4220	30/18888	0.00275771	0.016136	0.0116442	PRDX2/ENPP4/F2/APOH/F12/DMTN/VTN/PLG/HRG/EMILIN2/ANO6/THBS1/SERPINF2/EMILIN1	14
BP	GO:0042326	negative regulation of phosphorylation	92/4220	316/18888	0.0027883	0.0162996	0.0117623	NCK2/PWP1/SLC8A1/CADM4/CIB1/TARDBP/CEACAM1/HEXIM1/TSG101/ADNP/SNX6/BAX/PPP2CA/CRKL/PTPN1/DMTN/PPP2R5A/ADARB1/NIBAN1/IPO5/IPO7/HSPB1/EIF4G1/PAK2/TAF7/MYADM/PKN1/CORO1C/CHMP6/PARP14/AGT/LYN/RACK1/DEPTOR/ENPP1/TSC2/THY1/CALM1/FBLN1/CDK5RAP1/PLPP3/DUSP3/SFRP1/SPAG9/KIRREL1/NR2F2/VPS25/PRKDC/NF2/ADAR/RTRAF/PDPK1/PRKCD/GSTP1/CD109/HNRNPU/PTPRC/NPM1/NNT/DNAJC10/CDK5RAP3/PPP2R1A/RASSF2/NPRL2/MICAL1/PRKAR…	92
BP	GO:0033559	unsaturated fatty acid metabolic process	39/4220	115/18888	0.0029088	0.0169681	0.0122447	PTGR1/PTGS1/CYP1B1/FAAH/PTGES3/ABHD12/SCP2/MGST3/ACAA1/PRXL2B/FADS2/CBR1/ABHD6/ACOX1/DEGS1/PLA2G4A/SCD5/ABCD1/FABP5/MIF/GPX4/DECR2/DAGLB/ELOVL5/COMT/TBXAS1/ELOVL1/ALOX5/AKR1B1/GPX1/GSTP1/PTGES2/PNPLA8/ATP6V1B1/CD74/GSTM2/EPHX1/PLAA/ACOT8	39
BP	GO:1901657	glycosyl compound metabolic process	30/4220	83/18888	0.00291084	0.0169681	0.0122447	ICMT/CBR4/ENPP4/NT5E/GBA2/MTAP/DNPH1/ABHD10/MACROD1/FUCA1/PNP/NT5C2/NME4/GLA/DGUOK/TYMP/ADA/GDA/PGM2/AKR1B1/DTYMK/GUSB/FUCA2/APRT/AKR1A1/APOBEC3F/DERA/AKR7A2/ERH/HPRT1	30
BP	GO:2000736	regulation of stem cell differentiation	30/4220	83/18888	0.00291084	0.0169681	0.0122447	PWP1/SOX17/EIF2AK2/NSUN2/NELFB/HDAC1/NUDT21/CHD4/DHX36/CHD3/CDK6/RBBP7/PDGFRA/OCIAD1/GATAD2B/FZD1/PRKDC/TACSTD2/GSK3B/YTHDF2/MTA1/ITCH/HNRNPU/MTA2/MTCH2/HSPA9/HDAC2/RBBP4/SIRT6/STAT3	30
BP	GO:0044843	cell cycle G1/S phase transition	78/4220	262/18888	0.00296198	0.01725	0.0124481	AIF1/PHB2/ADAM17/TBX2/DDX3X/SMARCD2/TAF1/PHF8/KANK2/PKD2/BID/SMARCA2/ANKRD17/PPP2CA/ARID1A/CUL4A/PLCG2/KHDRBS1/EGFR/SMARCC2/EIF4G1/ATM/CDK6/ARID2/BCL2/SMARCE1/ACTL6A/ACTB/RCC1/CUL2/CUL3/CDK7/CUL4B/DDRGK1/PLRG1/SMARCA4/CUL5/MUC1/ATP2B4/PSME3/GSPT1/DPF2/PML/EIF4E/RPA2/INO80/PRKDC/FBXO7/PLCB1/DLG1/PSME1/CUL1/SMARCD1/CPSF3/GIGYF2/PSME2/PHF10/RPS27L/SLFN11/CTDSP1/APPL1/SMARCC1/AKT1/PPP6C/RPTOR/APPL2/I…	78
BP	GO:0090224	regulation of spindle organization	19/4220	46/18888	0.0030446	0.017698	0.0127714	DRG1/DYNC1H1/CLTC/DCTN1/CHMP6/HSPA1A/CHMP4B/CHMP2A/NUP62/TPR/CHMP5/CHMP4A/VPS4B/EML3/RAE1/HNRNPU/GNAI1/CHMP3/NUMA1	19
BP	GO:0170036	import into the mitochondrion	19/4220	46/18888	0.0030446	0.017698	0.0127714	AFG3L2/SFXN2/TOMM40/PAM16/MCU/MICU2/SLC25A37/TIMM50/TST/SFXN1/SLC25A32/TOMM70/VDAC1/SFXN3/GRPEL1/TIMM44/TIMM23/PNPT1/MAIP1	19
BP	GO:0000271	polysaccharide biosynthetic process	25/4220	66/18888	0.00307172	0.0178223	0.0128611	AP2A1/CLTC/GYG1/PTGES3/PPP1CA/INSR/SORBS1/EXT2/GYS1/AGL/EXT1/IRS1/NFKB1/UGP2/GSK3A/ENPP1/ACADM/HS2ST1/PGM2/GSK3B/EPM2AIP1/AKT2/CSGALNACT2/AKT1/GBE1	25
BP	GO:0015909	long-chain fatty acid transport	25/4220	66/18888	0.00307172	0.0178223	0.0128611	SLC25A20/SLC2A1/SLC27A6/ACSL1/ACE/CPT1A/PLA2G4A/ABCD1/FABP5/ABCD3/MIF/ACSL5/CPT2/SLC27A3/ABCD4/PNPLA8/AKT2/THBS1/SLC27A1/SYK/APOE/AKT1/ACSL3/PLIN2/SLC27A4	25
BP	GO:0042542	response to hydrogen peroxide	35/4220	101/18888	0.00310996	0.0180273	0.0130091	STAT1/TXN/CAT/SETX/TXNIP/CYP1B1/SOD2/HP/MMP2/RPS3/CRK/HBA1/BCL2/RELA/STAT6/PRKAA1/PPIF/MAP3K5/HBB/CRYAB/STK25/RIPK1/ZNF580/PRKCD/GPX1/CAPN2/SOD1/AIFM1/COL1A1/HDAC2/STK24/PRDX3/TOP2B/PARK7/MAPK13	35
BP	GO:0007043	cell-cell junction assembly	50/4220	156/18888	0.0031992	0.0185274	0.0133699	CDH13/CLDN10/ANK2/ESAM/TLN1/EPB41L3/MYO1C/TLN2/CDH2/ACE/PKP2/GJA1/PAK2/IKBKB/AFDN/CDH1/AGT/ACTB/HDAC7/PKN2/JUP/CLDN4/FSCN1/CDH11/PECAM1/CNTNAP1/CD9/PKP3/PRKCA/CTNNA1/DLG1/TJP1/LSR/TBCD/ACTG1/WDR1/ROCK2/ROCK1/PKP4/GNPAT/JAM3/CAV1/CTNNB1/PRKACA/RHOA/PDCD6IP/STRN/F11R/VCL/EPHA2	50
BP	GO:0048821	erythrocyte development	18/4220	43/18888	0.00326159	0.018836	0.0135926	SLC4A1/G6PD/LYAR/SLC25A40/RHAG/BPGM/ZBTB7A/EPB42/DMTN/JMJD6/MAEA/BRD1/ABCB10/TMOD3/PTBP3/MED1/ERCC2/HEATR3	18
BP	GO:0090504	epiboly	18/4220	43/18888	0.00326159	0.018836	0.0135926	CEACAM1/COL5A1/FLNA/ADAM17/CD44/CLASP1/ITGA5/ITGAV/ITGB5/ITGB3/TOR1A/RREB1/CD151/PDCD10/MTOR/FERMT2/ITGB1/RHOA	18
BP	GO:1900077	negative regulation of cellular response to insulin stimulus	18/4220	43/18888	0.00326159	0.018836	0.0135926	LONP1/AHSG/PTPN1/PIP4K2A/NCL/RELA/IRS1/GSK3A/ENPP1/TSC2/PRKAA1/PIP4K2B/PIP4K2C/GSK3B/PRKCD/NCOA5/APPL2/SLC27A4	18
BP	GO:0007266	Rho protein signal transduction	47/4220	145/18888	0.00326711	0.0188504	0.013603	CDH13/ABCA1/CELSR1/ARHGAP1/RIPOR1/SYNJ2BP/STMN1/ITGA3/KANK2/CHUK/BCR/ARHGEF1/ARHGEF12/ARHGEF18/RHOJ/ARHGDIB/FLOT1/APOA1/CUL3/CFL1/RAC1/PLXNB1/CDC42/COL3A1/NRP1/EPS8/HACD3/CSNK1A1/COL1A2/ROCK2/SHTN1/GNA13/AKAP13/ROCK1/ARHGEF2/APOE/ARHGDIA/ERBB2/MYO9B/ITGB1/LPAR1/RHOG/RHOA/F11R/ARHGEF7/ARRB1/RASIP1	47
BP	GO:0001771	immunological synapse formation	9/4220	16/18888	0.0033307	0.019058	0.0137528	NCK2/CD2AP/LGALS3/DOCK2/DOCK8/CD81/DLG1/PRF1/MSN	9
BP	GO:0006266	DNA ligation	9/4220	16/18888	0.0033307	0.019058	0.0137528	LIG1/MGMT/TOP2A/HMGB1/LIG3/PNKP/XRCC1/TFIP11/XRCC6	9
BP	GO:0007252	I-kappaB phosphorylation	9/4220	16/18888	0.0033307	0.019058	0.0137528	TLR2/MAP3K7/CHUK/PLCG2/DDRGK1/TLR3/AKT1/ERC1/PRDX4	9
BP	GO:0016078	tRNA catabolic process	9/4220	16/18888	0.0033307	0.019058	0.0137528	NSUN2/EXOSC9/POP1/EXOSC2/TRNT1/ELAC2/EXOSC10/EXOSC7/EXOSC3	9
BP	GO:0036260	RNA capping	9/4220	16/18888	0.0033307	0.019058	0.0137528	NCBP1/SNRPD3/SNRPF/SNRPD1/SNRPD2/CMTR1/RNMT/SNRPE/SNRPB	9
BP	GO:0051014	actin filament severing	9/4220	16/18888	0.0033307	0.019058	0.0137528	CAPG/GSN/CFL1/CFL2/DSTN/FLII/MYH9/GMFB/SVIL	9
BP	GO:0070131	positive regulation of mitochondrial translation	9/4220	16/18888	0.0033307	0.019058	0.0137528	RCC1L/CDK5RAP1/FASTKD2/COA3/FASTKD3/TRMT10C/UQCC2/MRPS27/C1QBP	9
BP	GO:1903358	regulation of Golgi organization	9/4220	16/18888	0.0033307	0.019058	0.0137528	EHD3/AKAP9/MAP2K2/MAP2K1/MAPK3/STX5/PDCD10/STX18/MAPK1	9
BP	GO:1903599	positive regulation of autophagy of mitochondrion	9/4220	16/18888	0.0033307	0.019058	0.0137528	CAMKK2/SLC25A4/VDAC1/FBXO7/VPS13D/HTT/SLC25A5/STUB1/PARK7	9
BP	GO:0051348	negative regulation of transferase activity	65/4220	213/18888	0.00334541	0.0191245	0.0138008	SLC8A1/CEACAM1/HEXIM1/TSG101/SNX6/PTPN1/PPP2R5A/ADARB1/BANF1/IPO5/IPO7/HSPB1/BAG2/PNKP/XRCC1/PAK2/TAF7/CORO1C/CHMP6/AGT/LYN/DEPTOR/GSK3A/TSC2/THY1/CDK5RAP1/DUSP3/RPS7/NR2F2/VPS25/GSK3B/ADAR/RTRAF/BAG5/PDPK1/PRKCD/GSTP1/RPL23/HNRNPU/PTPRC/NPM1/CDK5RAP3/NPRL2/PRKAR1A/PPIA/PRKAR2A/GNAQ/RPL11/PDCD4/YWHAG/EIF4A2/MVP/APOE/AKT1/NF1/PRDX3/DTX3L/CAV1/CHP1/PARK7/PPM1F/RPL5/RASIP1/DNAJA1/TRIM27	65
BP	GO:0033059	cellular pigmentation	24/4220	63/18888	0.00337771	0.0192915	0.0139213	RAB11B/BLOC1S6/DCTN1/AP3D1/AP3B1/AP3M1/AP1S1/BCL2/RAB1A/AP1M1/AP3S1/MYO5A/ABCB6/AP1B1/RAB27A/BBS7/CD63/RAB32/DCTN2/VPS33A/AP1S2/APOE/VPS33B/AP1G1	24
BP	GO:0006220	pyrimidine nucleotide metabolic process	21/4220	53/18888	0.0034392	0.0196066	0.0141487	CAD/NTHL1/NME3/CTPS1/NME4/NME2/DHODH/TBPL1/NT5C/TYMP/DTYMK/PRPS1/NME7/AK3/CTPS2/DUT/UMPS/NME1/CMPK1/SLC4A7/ENTPD4	21
BP	GO:1901799	negative regulation of proteasomal protein catabolic process	21/4220	53/18888	0.0034392	0.0196066	0.0141487	MAP1A/ALAD/HSP90AB1/UCHL5/CCAR2/PSMF1/F8A1/DDRGK1/USP9X/EIF3H/UBXN1/GABARAPL2/BAG5/OGT/USP7/RPL11/USP14/BAG6/SMARCC1/CAMLG/PARK7	21
BP	GO:0006730	one-carbon metabolic process	17/4220	40/18888	0.00347522	0.0197395	0.0142446	CA1/MAT2B/CA2/MAT2A/CA4/MTHFD2/SHMT2/MTHFD1L/SFXN1/CA3/AHCYL1/SFXN3/MTHFD1/ALDH1L2/AHCY/AHCYL2/CA12	17
BP	GO:0032728	positive regulation of interferon-beta production	17/4220	40/18888	0.00347522	0.0197395	0.0142446	TBK1/TLR2/DDX3X/HSP90AA1/POLR3A/ZBTB20/IFIH1/FLOT1/OAS3/OAS2/TOMM70/HMGB2/RIPK2/TLR3/DHX9/ISG15/PTPN11	17
BP	GO:0042307	positive regulation of protein import into nucleus	17/4220	40/18888	0.00347522	0.0197395	0.0142446	TARDBP/FLNA/HSP90AA1/BAG3/RBM22/IPO5/HCLS1/TRIM28/UBR5/CDH1/JUP/DMAP1/TPR/PRKCD/MAPK14/SMAD3/RAN	17
BP	GO:0051125	regulation of actin nucleation	17/4220	40/18888	0.00347522	0.0197395	0.0142446	CYFIP1/GSN/WASHC5/WASHC4/ABI2/WASHC1/CORO1B/ARF1/CORO1A/HIP1R/NCKAP1/CTNNA2/RNH1/PICK1/GMFB/WASF2/TRIM27	17
BP	GO:0046626	regulation of insulin receptor signaling pathway	26/4220	70/18888	0.00351144	0.019927	0.0143799	SORL1/LONP1/OSBPL8/AHSG/PTPN1/GNAI2/PIP4K2A/SORBS1/NCL/CTSD/RELA/IRS1/GSK3A/ENPP1/TSC2/PRKAA1/PIP4K2B/SNX5/PIP4K2C/NUCKS1/GSK3B/OGT/PRKCD/NCOA5/PTPN11/SLC27A4	26
BP	GO:0030901	midbrain development	32/4220	91/18888	0.00353444	0.020021	0.0144477	G6PD/CKB/SMAD1/TAF1/UCHL5/COX6B1/ATP5PF/CSNK1D/BASP1/ZNF148/YWHAQ/ACTB/YWHAH/GLUD1/SEC16A/CALM1/FZD1/WLS/SFRP1/MAOB/CDC42/WNT2/GNB4/HSPA5/WNT5A/DYNLL1/NDUFS3/CNP/CTNNB1/RHOA/ATP5PB/YWHAE	32
BP	GO:0032273	positive regulation of protein polymerization	32/4220	91/18888	0.00353444	0.020021	0.0144477	NCK2/EVL/DRG1/MECP2/AKAP9/DCTN1/HSP90AA1/CKAP5/CLASP1/CLIP1/RPS3/MAP1B/GIT1/HSPA1A/SNX9/RAC1/RICTOR/KIRREL1/BAIAP2/ARF6/VASP/DLG1/TPPP3/CTTN/GRB2/BIN1/MTOR/NCKAP1/ARPC2/PFN1/MAPRE1/NUMA1	32
BP	GO:0090132	epithelium migration	107/4220	378/18888	0.00361282	0.0204463	0.0147547	CDH13/PTPRM/EVL/CIB1/EPPK1/MECP2/CEACAM1/SMAD4/ADAM17/CYP1B1/SYNJ2BP/DCN/APOH/MACF1/ITGA3/DPP4/PLCG1/KANK2/FAP/LOXL2/HMGB1/CLASP1/GLIPR2/PLCG2/SCARB1/FSTL1/HSPB1/PTPRG/S100A9/RHOJ/ANXA3/KRT2/ITGA2/ATP5F1B/PKN1/CORO1C/SERPINF1/AGT/MIA3/SP100/HDAC7/APOA1/AAMP/PKN2/CORO1B/SPARC/JUP/PDCD6/EPHB4/RAC1/ATP2B4/PTK2/PLPP3/MMP9/PRKCA/PIK3C2A/PIK3CA/ANXA1/PTPN23/NR2F2/ARF6/CALR/NRP1/GPI/TACSTD2/ITGB3/PAXIP1…	107
BP	GO:0070670	response to interleukin-4	16/4220	37/18888	0.00367805	0.0207965	0.0150074	IMPDH2/MCM2/MRC1/ALAD/HSP90AB1/PARP14/FASN/STAT6/JAK3/SHPK/PML/CORO1A/HSPA5/STAT5B/JAK1/RPL3	16
BP	GO:0006144	purine nucleobase metabolic process	10/4220	19/18888	0.00377213	0.0212127	0.0153077	GART/GMPS/PAICS/ADA/KDM1A/GDA/PRPS1/TTR/APRT/HPRT1	10
BP	GO:0009148	pyrimidine nucleoside triphosphate biosynthetic process	10/4220	19/18888	0.00377213	0.0212127	0.0153077	CAD/NME3/CTPS1/NME4/NME2/TBPL1/DTYMK/NME7/CTPS2/NME1	10
BP	GO:0009226	nucleotide-sugar biosynthetic process	10/4220	19/18888	0.00377213	0.0212127	0.0153077	AMDHD2/UXS1/GFPT1/FCSK/PGM3/UGDH/GNPDA1/GMDS/NANS/MPI	10
BP	GO:0048268	clathrin coat assembly	10/4220	19/18888	0.00377213	0.0212127	0.0153077	CLTC/PICALM/FCHO2/DNM1/HIP1/PIK3C2A/AP2S1/HIP1R/CLINT1/GAK	10
BP	GO:1904505	regulation of telomere maintenance in response to DNA damage	10/4220	19/18888	0.00377213	0.0212127	0.0153077	UCHL5/ERCC4/ACTR8/XRCC1/ACTL6A/RUVBL1/INO80/YY1/MCRS1/RUVBL2	10
BP	GO:2000434	regulation of protein neddylation	10/4220	19/18888	0.00377213	0.0212127	0.0153077	COPS2/GPS1/COPS6/COPS4/DCUN1D1/COPS8/RPL11/COPS5/COPS3/RPL5	10
BP	GO:0071229	cellular response to acid chemical	33/4220	95/18888	0.00384634	0.0214534	0.0154815	COL6A1/GCLM/COL16A1/PKD2/GCLC/HNRNPD/DNMT1/SIPA1/MMP2/IPO5/EGFR/PDGFRA/PLEC/CUL3/COL4A1/DNMT3A/UBR1/PIK3CA/COL3A1/BAIAP2/ASS1/RRAGC/COL1A2/CAPN2/SH3BP4/COL1A1/MTOR/COL5A2/CYBB/RRAGA/RPTOR/LAMTOR1/LAMTOR3	33
BP	GO:0006086	acetyl-CoA biosynthetic process from pyruvate	7/4220	11/18888	0.00385344	0.0214534	0.0154815	DLAT/PDHX/MPC2/PDHA1/DLD/PDHB/PDK1	7
BP	GO:0006183	GTP biosynthetic process	7/4220	11/18888	0.00385344	0.0214534	0.0154815	IMPDH2/NME3/NME4/IMPDH1/NME2/NME7/NME1	7
BP	GO:0032261	purine nucleotide salvage	7/4220	11/18888	0.00385344	0.0214534	0.0154815	AMPD2/ADSL/DGUOK/NAPRT/ADA/APRT/HPRT1	7
BP	GO:0034085	establishment of sister chromatid cohesion	7/4220	11/18888	0.00385344	0.0214534	0.0154815	SMC1A/SMC3/RAD21/NIPBL/STAG1/NAA50/STAG2	7
BP	GO:0042451	purine nucleoside biosynthetic process	7/4220	11/18888	0.00385344	0.0214534	0.0154815	NT5E/MTAP/PNP/ADA/PGM2/APRT/HPRT1	7
BP	GO:0042455	ribonucleoside biosynthetic process	7/4220	11/18888	0.00385344	0.0214534	0.0154815	NT5E/MTAP/PNP/ADA/PGM2/APRT/HPRT1	7
BP	GO:0046129	purine ribonucleoside biosynthetic process	7/4220	11/18888	0.00385344	0.0214534	0.0154815	NT5E/MTAP/PNP/ADA/PGM2/APRT/HPRT1	7
BP	GO:0060020	Bergmann glial cell differentiation	7/4220	11/18888	0.00385344	0.0214534	0.0154815	VIM/PLPP3/MAP2K1/MAPK3/TTC21B/PTPN11/MAPK1	7
BP	GO:0071481	cellular response to X-ray	7/4220	11/18888	0.00385344	0.0214534	0.0154815	ATM/NIPBL/SFRP1/NUCKS1/XRCC6/TP53BP1/XRCC5	7
BP	GO:2001241	positive regulation of extrinsic apoptotic signaling pathway in absence of ligand	7/4220	11/18888	0.00385344	0.0214534	0.0154815	PPP1CA/PPP2R1B/SRPX/CTNNA1/PPP2R1A/NF1/HTRA2	7
BP	GO:0071353	cellular response to interleukin-4	15/4220	34/18888	0.00385982	0.0214534	0.0154815	IMPDH2/MCM2/MRC1/ALAD/HSP90AB1/PARP14/FASN/STAT6/JAK3/SHPK/PML/CORO1A/HSPA5/JAK1/RPL3	15
BP	GO:1902176	negative regulation of oxidative stress-induced intrinsic apoptotic signaling pathway	15/4220	34/18888	0.00385982	0.0214534	0.0154815	NONO/SOD2/HSPB1/PYCR1/RACK1/FZD1/FBXO7/BAG5/GPX1/PPIA/AKT1/HTRA2/CTNNB1/PARK7/TRAP1	15
BP	GO:0071692	protein localization to extracellular region	107/4220	379/18888	0.00394733	0.0219202	0.0158183	ENY2/ABCA1/TMEM132A/SYTL4/TTN/DNM1L/TLR2/RAB11B/TARDBP/FGB/P3H1/BLOC1S6/RAB8A/IER3IP1/CAVIN1/FBN1/F2/EIPR1/RAB3D/ERP29/TMEM167A/CD2AP/CPT1A/RHBDF1/CAMK2G/STXBP3/HADH/LLGL1/AFM/EGFR/AP1S1/FGA/ACSL4/MCU/PCSK5/LTBP1/SELENOT/SLC25A22/MIA3/RAP1GDS1/OSBP/TRPM4/SLC12A2/GLUD1/SLC16A1/IRS1/MYH10/MPC2/PCK2/SEC24A/COPG2/PAFAH1B1/AP1B1/PSMD9/WLS/JAGN1/SFRP1/ABAT/FBN2/PTPN23/ARF6/RAB11FIP5/FGG/SRI/HLA-DRB1/CO…	107
BP	GO:0090130	tissue migration	108/4220	383/18888	0.00395226	0.021928	0.0158239	CDH13/PTPRM/EVL/CIB1/EPPK1/MECP2/CEACAM1/SMAD4/ADAM17/CYP1B1/SYNJ2BP/DCN/APOH/MACF1/ITGA3/DPP4/PLCG1/KANK2/FAP/LOXL2/HMGB1/CLASP1/GLIPR2/PLCG2/SCARB1/FSTL1/HSPB1/PTPRG/S100A9/RHOJ/ANXA3/KRT2/ITGA2/ATP5F1B/PKN1/CORO1C/SERPINF1/AGT/MIA3/SP100/HDAC7/APOA1/AAMP/PKN2/CORO1B/SPARC/JUP/PDCD6/EPHB4/RAC1/ATP2B4/PTK2/PLPP3/MMP9/PRKCA/ACTA2/PIK3C2A/PIK3CA/ANXA1/PTPN23/NR2F2/ARF6/CALR/NRP1/GPI/TACSTD2/ITGB3/…	108
BP	GO:0001933	negative regulation of protein phosphorylation	86/4220	296/18888	0.00397666	0.0220437	0.0159074	NCK2/PWP1/SLC8A1/CADM4/CIB1/TARDBP/CEACAM1/HEXIM1/TSG101/ADNP/SNX6/BAX/PPP2CA/CRKL/PTPN1/DMTN/ADARB1/NIBAN1/IPO5/IPO7/HSPB1/EIF4G1/PAK2/TAF7/MYADM/PKN1/CORO1C/CHMP6/PARP14/AGT/LYN/RACK1/DEPTOR/ENPP1/TSC2/THY1/CALM1/FBLN1/CDK5RAP1/PLPP3/DUSP3/SFRP1/SPAG9/KIRREL1/NR2F2/VPS25/PRKDC/NF2/ADAR/RTRAF/PDPK1/PRKCD/GSTP1/CD109/PTPRC/NPM1/NNT/DNAJC10/CDK5RAP3/PPP2R1A/RASSF2/MICAL1/PRKAR1A/PRNP/PPIA/PRKAR2A/…	86
BP	GO:0007064	mitotic sister chromatid cohesion	14/4220	31/18888	0.00400659	0.0221503	0.0159843	ATRX/PDS5B/POGZ/SMC1A/SMC3/PDS5A/RAD21/NIPBL/NAA10/MAU2/STAG1/NAA50/SMC5/STAG2	14
BP	GO:0034315	regulation of Arp2/3 complex-mediated actin nucleation	14/4220	31/18888	0.00400659	0.0221503	0.0159843	CYFIP1/WASHC5/WASHC4/ABI2/WASHC1/CORO1B/ARF1/HIP1R/NCKAP1/CTNNA2/RNH1/PICK1/GMFB/WASF2	14
BP	GO:0070198	protein localization to chromosome, telomeric region	14/4220	31/18888	0.00400659	0.0221503	0.0159843	TCP1/CCT8/CCT5/TPP1/CCT6A/CCT7/ATRX/CCT3/CCT2/CCT4/GNL3L/DKC1/XRCC5/GNL3	14
BP	GO:0000966	RNA 5'-end processing	11/4220	22/18888	0.00401822	0.0221752	0.0160023	RPP30/UTP20/SSB/POP1/HSD17B10/PRORP/NOP9/RPP38/TRMT10C/TBL3/PNPT1	11
BP	GO:1902774	late endosome to lysosome transport	11/4220	22/18888	0.00401822	0.0221752	0.0160023	CHMP6/CHMP4B/CHMP2A/CHMP5/VPS4A/CHMP4A/VPS41/VPS4B/CHMP3/VPS39/VPS35	11
BP	GO:0043401	steroid hormone mediated signaling pathway	45/4220	139/18888	0.00403952	0.0222729	0.0160728	DEFA1/PHB2/ESRRA/DDX54/NCOR1/NCOR2/KANK2/PTGES3/ZBTB7A/HDAC1/ARID1A/PARP1/PLPP1/CNOT1/TAF7/UFL1/PKN1/UBR5/RXRA/YWHAH/DDRGK1/PGR/RXRB/NEDD4/SMARCA4/SAFB/CNOT9/ESR1/VPS11/FKBP4/SFRP1/CALR/DDX5/KDM1A/PGRMC2/CARM1/DDX17/MED1/CYP7B1/RHOA/UFSP2/PARK7/MAPK1/VPS18/DNAJA1	45
BP	GO:0006953	acute-phase response	19/4220	47/18888	0.00405553	0.0223414	0.0161222	PLSCR1/APOL2/ORM1/SERPINA3/LBP/F2/SAA4/HP/AHSG/CD163/ITIH4/APCS/SERPINA1/FN1/ASS1/A2M/TFRC/SERPINF2/ORM2	19
BP	GO:0046902	regulation of mitochondrial membrane permeability	22/4220	57/18888	0.00407146	0.0224093	0.0161712	SPG7/BOK/RHOT2/GCLC/BID/BAX/BCL2/RHOT1/HSPA1A/GSK3A/ACAA2/PPIF/SLC25A4/VDAC2/BNIP3L/GSK3B/HK2/HIP1R/SLC9A1/SLC25A5/CNP/SLC25A6	22
BP	GO:0051047	positive regulation of secretion	90/4220	312/18888	0.00408464	0.0224619	0.0162092	TMEM132A/SYTL4/TTN/DNM1L/TLR2/TARDBP/FGB/SMAD4/IER3IP1/TSG101/F2/CYBA/RAB3D/ITGB2/CD2AP/CLASP1/ABCB11/EGFR/FGA/ACSL4/STAM/MCU/SELENOT/ITGAM/VAMP8/RAB7A/GRK2/PLA2G4A/OSBP/TRPM4/SLC12A2/GLUD1/MYH10/MPC2/MAP2K6/PCK2/STXBP1/SEC24A/MIF/S100A10/AIMP1/CHMP2A/PSMD9/WLS/CDK5/VPS4A/ABAT/HGS/RAB27A/PTPN23/UNC13D/ARF6/FGG/SRI/VPS4B/HLA-DRB1/GHRH/PLCB1/RAB9A/PFKM/KMO/MYO18A/VAMP7/ITPR1/SDCBP/RAB5A/PRKAR1A/PPI…	90
BP	GO:0016188	synaptic vesicle maturation	13/4220	28/18888	0.00409962	0.0225032	0.016239	ATP6AP1/PICALM/ATP6V0A1/ATP6V1A/ATP6V0D1/STXBP1/ATP6V1D/ATP6V1E1/ATP6V1B2/ATP6V1B1/ATP6V1C1/ATP6V1G1/ATP6V1H	13
BP	GO:0070199	establishment of protein localization to chromosome	13/4220	28/18888	0.00409962	0.0225032	0.016239	TCP1/CCT8/CCT5/CCT6A/CCT7/CCT3/CCT2/NIPBL/CCT4/H1-5/LRWD1/DKC1/RUVBL2	13
BP	GO:0015748	organophosphate ester transport	49/4220	154/18888	0.00410302	0.0225032	0.016239	PLSCR1/ABCA1/SLC4A1/SLC35B2/PLTP/ATP11B/OSBPL8/SCP2/APOA2/SCARB1/SLC25A24/GLTP/OSBPL5/OSBP/APOA1/ABCD1/SLC25A17/ATP11C/VAPA/ATP11A/TMEM30A/SLC25A4/ATG9A/PITPNB/ATP9A/SCARB2/SLC33A1/SLC25A32/APOA4/LRRC8C/PRKCD/LRRC8E/ABCC1/ABCC4/SLC35B3/SLC25A19/PLSCR3/ANO6/ESYT1/ATP8A2/CLPTM1L/SLC25A25/VMP1/SLC25A5/APOE/SPNS1/LRRC8A/SLC25A6/SLC66A2	49
BP	GO:0035994	response to muscle stretch	12/4220	25/18888	0.00411416	0.0225246	0.0162544	SLC8A1/TTN/CDH2/GSN/RELA/NFKB1/PTK2/PIK3CA/GPI/MAPK14/SLC9A1/CTNNB1	12
BP	GO:0061339	establishment or maintenance of monopolar cell polarity	12/4220	25/18888	0.00411416	0.0225246	0.0162544	SCRIB/MAP1B/FSCN1/CDC42/GBF1/SH3BP1/PRKCI/WNT5A/MSN/LAMA1/RHOA/PTK7	12
BP	GO:0008361	regulation of cell size	58/4220	188/18888	0.00412995	0.0225911	0.0163024	COL6A1/KEL/STK39/EIF4G2/CRABP2/HSP90AA1/PUM2/ADNP/PTPRS/MACF1/MAP3K7/RUFY3/ABCB8/CYFIP1/PLXNA4/ANAPC2/MAP1B/IST1/CDH1/RAB21/CCDC51/SLC12A7/DEPTOR/SLC12A2/DNM2/SLC12A9/PAFAH1B1/GOLGA4/RAC1/CLCN6/CDK5/DIP2B/OXSR1/NRP1/KDM1A/GSK3B/FN1/SIN3A/TWF2/CTTN/GDI1/LRRC8E/NPM1/SHTN1/WNT5A/ANO6/VAV2/MTOR/MSN/PLEK/APOE/SPART/RPTOR/RTN4/RHOA/SLC12A4/LRRC8A/RDX	58
BP	GO:0062208	positive regulation of pattern recognition receptor signaling pathway	24/4220	64/18888	0.00427797	0.0233632	0.0168596	DDX3X/PUM2/LBP/CD14/CYBA/LTF/ANKRD17/PPP2CA/HMGB1/PLCG2/FLOT1/HSPA1A/NAGK/BRCC3/ZCCHC3/LRCH4/DHX33/NEK7/WDFY1/DDX60/CAV1/RTN4/USP15/PUM1	24
BP	GO:0019319	hexose biosynthetic process	32/4220	92/18888	0.00427862	0.0233632	0.0168596	FBP1/SLC25A12/PGM1/DDB1/SORD/TPI1/ENO1/RANBP2/GOT1/PC/PCK2/MDH2/PGAM1/WDR5/ACADM/SLC25A1/ENO2/GPI/AKR1B1/PGK1/OGT/USP7/ENO3/ALDOC/SLC25A13/NLN/SLC25A11/SIRT6/PRKACA/SLC25A10/SLC39A14/MDH1	32
BP	GO:0000184	nuclear-transcribed mRNA catabolic process, nonsense-mediated decay	18/4220	44/18888	0.00438339	0.0238515	0.017212	PABPC1/NCBP1/UPF1/UPF2/NBAS/EIF3E/MAGOH/SMG6/GSPT1/GSPT2/SMG5/RBM8A/HNRNPAB/EXOSC10/PYM1/ETF1/RNPS1/EIF4A3	18
BP	GO:0006284	base-excision repair	18/4220	44/18888	0.00438339	0.0238515	0.017212	LIG1/FEN1/NTHL1/PARP1/LIG3/RPS3/PARG/PNKP/XRCC1/ERCC5/HUWE1/RPA2/RPA3/RPA1/APEX1/MPG/SIRT6/USP47	18
BP	GO:0019320	hexose catabolic process	18/4220	44/18888	0.00438339	0.0238515	0.017212	TKFC/HK1/PKM/TPI1/ENO1/GALE/GALT/PGAM1/ENO2/GALK1/GLB1/FUT8/PFKM/HK2/PGK1/PFKL/ENO3/PFKP	18
BP	GO:0051972	regulation of telomerase activity	18/4220	44/18888	0.00438339	0.0238515	0.017212	TCP1/HSP90AA1/NVL/HSP90AB1/PTGES3/HNRNPD/HNRNPA2B1/PNKP/CCT2/SMG6/MAP3K4/NEK7/CCT4/MAPK3/DKC1/XRCC5/MAPK1/PARP4	18
BP	GO:0030520	intracellular estrogen receptor signaling pathway	21/4220	54/18888	0.00446135	0.0242544	0.0175027	DEFA1/PHB2/DDX54/KANK2/ARID1A/PARP1/CNOT1/TAF7/UFL1/DDRGK1/SAFB/CNOT9/ESR1/VPS11/DDX5/CARM1/DDX17/MED1/CYP7B1/UFSP2/VPS18	21
BP	GO:0000045	autophagosome assembly	38/4220	114/18888	0.00454644	0.0246954	0.017821	RAB3GAP2/BAG3/MAP1LC3B2/SCFD1/UBQLN2/TRAF6/PIP4K2A/RAB1A/RAB7A/CTSD/TOM1/PIP4K2B/EHMT2/ATG9A/PIP4K2C/RALB/RAB1B/SH3GLB1/GABARAPL2/NSFL1C/LRBA/RAB5A/ATP2A2/SNX18/RAB43/ATG5/SNX4/WDR45B/MFN2/MTOR/ATG7/VMP1/STX12/TCIRG1/ATG3/SEC22B/RAB3GAP1/RAB23	38
BP	GO:0009743	response to carbohydrate	71/4220	239/18888	0.00467527	0.025373	0.0183099	FBP1/ENY2/COL6A2/PKLR/CAT/EIF2B5/RAB11B/GCLM/COL6A3/TXNIP/SMAD4/ADNP/SOD2/SARM1/GCLC/ACE/IGF1R/APOA2/KAT7/ZBTB20/MAP1B/SELENOT/ITGA2/SERPINF1/LYN/RACK1/OSBP/NME2/TRPM4/SLC12A7/MPC2/MAP2K6/PCK2/RASAL2/PRKAA1/SMARCA4/EIF2B2/SLC29A1/JAGN1/EIF2B4/EIF2B1/PIK3CA/MAP2K4/RAB11FIP5/SRI/HLA-DRB1/PLCB1/SIN3A/PFKL/OGT/GPX1/GLUL/NAGLU/ICAM1/TWNK/EIF2B3/COL1A1/SMAD3/THBS1/DYNLL1/TRA2B/RPTOR/PRKACA/SLC39A14/NDU…	71
BP	GO:0018105	peptidyl-serine phosphorylation	82/4220	282/18888	0.00471542	0.0255625	0.0184467	TBK1/PWP1/TXN/STK39/APP/CSNK1G1/AKAP9/TAF1/MARK2/CD44/CHUK/CSNK1D/PRKACB/BAX/DMTN/EGFR/STK38L/EIF4G1/ATM/DOCK7/CAMK2D/PAK2/IKBKB/BCL2/TOP1/PKN1/GRK2/TNKS1BP1/RACK1/PKN2/GSK3A/PRKAA1/ARAF/MIF/CNOT9/RPS6KA4/CSNK2A1/ATP2B4/MAP2K2/CDK5/PRKCA/NEK7/RICTOR/PRKDC/SRPK1/CSNK1A1/GSK3B/PDPK1/RIPK1/PRKCD/RPS6KA3/VRK1/CAB39/RIPK2/TFRC/ROCK2/RASSF2/MAPK14/MAP3K20/CAMK1/PRKCI/AKT2/WNT5A/HRC/PDCD10/MTOR/ROCK1/AK…	82
BP	GO:0002478	antigen processing and presentation of exogenous peptide antigen	17/4220	41/18888	0.00471855	0.0255625	0.0184467	HLA-DRA/TAP2/TRAF6/IKBKB/CTSD/DNM2/HLA-E/HLA-DRB3/HLA-DRB1/LNPEP/HLA-DQA1/B2M/HLA-A/UNC93B1/CD74/MPEG1/LGMN	17
BP	GO:0016125	sterol metabolic process	49/4220	155/18888	0.00472252	0.0255625	0.0184467	HDLBP/ABCA1/G6PD/FDXR/CAT/APP/APOL1/EPHX2/APOL2/APOB/CYP1B1/GBA2/CYP27A1/DHCR7/NSDHL/SCARB1/CYB5R1/EBP/CES1/SNX17/OSBPL5/LIPA/ACLY/APOA1/LPCAT3/NPC1/CYB5R3/LIMA1/ERLIN1/SOAT1/LSS/PRKAA1/ACAA2/FECH/LBR/APOA4/PIP4P1/HMGCR/IDI1/ACADVL/SOD1/SQLE/CYP51A1/CYP7B1/PON1/APOE/FDFT1/ERLIN2/HSD17B7	49
BP	GO:0072384	organelle transport along microtubule	31/4220	89/18888	0.00476035	0.0257448	0.0185782	ARMCX3/TUBA1A/MECP2/SUN1/BLOC1S6/RHOT2/AP3D1/AP3B1/AP3M1/TMEM201/MAP1B/RAB6A/RAB1A/RHOT1/OPA1/AP3S1/COPG2/PAFAH1B1/LRPPRC/AGTPBP1/CDC42/BICD1/HTT/ACTR10/COPG1/SUN2/KIF5B/SYNE2/FYCO1/MAP1S/PEX14	31
BP	GO:0006692	prostanoid metabolic process	20/4220	51/18888	0.00488056	0.0263491	0.0190143	PTGR1/PTGS1/PTGES3/MGST3/PRXL2B/CBR1/ACOX1/PLA2G4A/FABP5/MIF/DAGLB/COMT/TBXAS1/AKR1B1/GSTP1/PTGES2/PNPLA8/ATP6V1B1/CD74/PLAA	20
BP	GO:1901570	fatty acid derivative biosynthetic process	20/4220	51/18888	0.00488056	0.0263491	0.0190143	PAM/GGT1/ACSL1/GCDH/ACACA/ACSL4/ACSF3/HSD17B12/ACSL5/SLC25A1/TECR/ELOVL5/ACAT1/ELOVL1/ALOX5/HMGCL/GGT5/ACSS3/PPT1/ACSL3	20
BP	GO:0043489	RNA stabilization	27/4220	75/18888	0.00488953	0.0263517	0.0190162	PABPC1/HNRNPC/THRAP3/TARDBP/NSUN2/TRAF2/YBX1/QKI/CSDE1/IGF2BP2/HNRNPD/FUS/LARP1/DHX36/ELAVL1/RBM10/HNRNPU/DHX9/SYNCRIP/MAPK14/HNRNPA0/YBX3/DKC1/CIRBP/RBM47/PHAX/TAF15	27
BP	GO:0045806	negative regulation of endocytosis	27/4220	75/18888	0.00488953	0.0263517	0.0190162	PLSCR1/TLR2/HMGB1/PACSIN2/UBQLN2/PICALM/LRPAP1/LGALS3/ITGAV/RACK1/SNX3/CNN2/RAC1/CSK/ARF6/ITGB3/SDCBP/ATG5/ANXA2/PACSIN3/DYSF/SNX33/APPL1/ATG3/CAV1/ANKRD13A/PRTN3	27
BP	GO:0051051	negative regulation of transport	127/4220	462/18888	0.0049408	0.026605	0.0191989	ENY2/PLSCR1/KEL/SYTL4/GOPC/TXN/STK39/TLR2/ARHGAP1/CEACAM1/ANK3/PKD2/ERP29/OS9/BCR/ACE/UBE2J1/HMGB1/PACSIN2/CYFIP1/RHBDF1/GNAI2/GJA1/UBQLN2/APOA2/STXBP3/TMBIM6/HADH/PICALM/LRPAP1/LGALS3/CAMK2D/MAP1B/BCL2/VAMP8/RAB7A/ITGAV/YWHAQ/SP100/RACK1/TBC1D4/GSTO1/IRS1/SFRP4/NFKB1/GSK3A/ENPP1/UBAC2/SNX3/FABP5/ISCU/NEDD4/CALM1/FIS1/PSMD9/PPIF/CNN2/RAC1/ATP9A/MMP9/CDK5/JAGN1/TPR/SFRP1/MAOB/ABAT/CSK/FMR1/ANXA1/C…	127
BP	GO:0000041	transition metal ion transport	34/4220	100/18888	0.00497002	0.0266736	0.0192485	CUTC/HPX/RAB11B/ARHGAP1/CLTC/SLC1A1/TF/FTL/CP/LTF/AP3D1/SLC30A6/LCN2/SLC30A9/SLC30A5/FTH1/DNM2/SLC25A37/ABCB6/ISCU/SFXN1/FKBP4/ATP2C1/PGRMC2/B2M/HRG/TFRC/TMEM165/ABCB7/SLC30A1/HEPH/SLC39A14/SLC39A11/ATP13A1	34
BP	GO:2001237	negative regulation of extrinsic apoptotic signaling pathway	34/4220	100/18888	0.00497002	0.0266736	0.0192485	PRDX2/GCLM/FGB/DDX3X/GCLC/ZC3HC1/PHIP/FGA/LGALS3/BCL2/ITGAV/HSPA1A/RELA/ITGA6/PSME3/LMNA/CTNNA1/NRP1/FGG/HMGB2/GSK3B/RIPK1/HTT/BIRC6/GPX1/GSTP1/CTTN/ICAM1/THBS1/ARHGEF2/ITPRIP/AKT1/PARK7/PF4	34
BP	GO:0043144	sno(s)RNA processing	8/4220	14/18888	0.0049836	0.0266736	0.0192485	EXOSC5/EXOSC2/FBL/EXOSC4/EXOSC10/LARP7/DKC1/EXOSC3	8
BP	GO:0046185	aldehyde catabolic process	8/4220	14/18888	0.0049836	0.0266736	0.0192485	GATD1/ALDH2/ADH5/ALDH3B1/HAGH/AKR1A1/PARK7/ESD	8
BP	GO:0046761	viral budding from plasma membrane	8/4220	14/18888	0.0049836	0.0266736	0.0192485	CHMP6/CHMP4B/CHMP2A/CHMP5/VPS4A/CHMP4A/VPS4B/CHMP3	8
BP	GO:1900025	negative regulation of substrate adhesion-dependent cell spreading	8/4220	14/18888	0.0049836	0.0266736	0.0192485	POSTN/DMTN/CORO1C/FBLN1/TACSTD2/ACTN4/RCC2/GBP1	8
BP	GO:1903894	regulation of IRE1-mediated unfolded protein response	8/4220	14/18888	0.0049836	0.0266736	0.0192485	AGR2/BAX/PTPN1/UFL1/DDRGK1/TMEM33/HSPA5/COPS5	8
BP	GO:0141137	positive regulation of gene expression, epigenetic	16/4220	38/18888	0.00505377	0.0270027	0.019486	NOC2L/GLYR1/ARID1A/KAT7/SMARCA4/RBBP5/WDR5/NIBAN2/ASH2L/TRMT112/RBM14/SMARCD1/ZMPSTE24/PHF2/ARID1B/SMARCB1	16
BP	GO:1902110	positive regulation of mitochondrial membrane permeability involved in apoptotic process	16/4220	38/18888	0.00505377	0.0270027	0.019486	BOK/RHOT2/GCLC/BID/BAX/RHOT1/HSPA1A/GSK3A/ACAA2/SLC25A4/VDAC2/BNIP3L/GSK3B/HIP1R/SLC25A5/SLC25A6	16
BP	GO:1903432	regulation of TORC1 signaling	32/4220	93/18888	0.00515091	0.0274981	0.0198435	TBK1/PRKACB/MIOS/ATM/WDR59/DEPTOR/CUL3/NPC1/OTUB1/DEPDC5/USP4/TSC2/PRKAA1/PIP4P1/CSNK1A1/OGT/RRAGC/SEC13/MAPK3/USP7/YWHAZ/NPRL2/WDR24/YWHAG/SYK/AKT1/RRAGA/SEH1L/PRKACA/UBE2N/LAMTOR1/LAMTOR3	32
BP	GO:0006826	iron ion transport	22/4220	58/18888	0.00519832	0.0277036	0.0199917	HPX/RAB11B/ARHGAP1/CLTC/TF/FTL/CP/LTF/LCN2/FTH1/DNM2/SLC25A37/ABCB6/ISCU/SFXN1/PGRMC2/B2M/HRG/TFRC/ABCB7/HEPH/SLC39A14	22
BP	GO:0043331	response to dsRNA	22/4220	58/18888	0.00519832	0.0277036	0.0199917	DDX1/DDX21/CARD9/DHX36/PDE12/IFIT1/IFIH1/FLOT1/NFKB1/ZCCHC3/RALB/CGAS/RFTN2/SLC3A2/MAPK3/RIPK2/TLR3/NPM1/DHX9/CAV1/RFTN1/MAPK1	22
BP	GO:0048678	response to axon injury	30/4220	86/18888	0.0052973	0.0282069	0.0203549	TNC/FLNA/SLC1A1/PUM2/PTPRS/SOD2/SARM1/LAMB2/BAX/MMP2/PLCG2/IGF1R/RTCA/MAP1B/BCL2/LYN/PTPRF/MAP2K2/DAG1/APOA4/CTNNA1/RANGAP1/MAP2K1/DPYSL3/MATN2/SOD1/STK24/CERS2/TXN2/APOD	30
BP	GO:0046365	monosaccharide catabolic process	19/4220	48/18888	0.00532862	0.0283494	0.0204578	TKFC/HK1/PKM/TPI1/ENO1/GALE/GALT/PGAM1/ENO2/GALK1/GLB1/FUT8/PFKM/HK2/PGK1/PFKL/ENO3/NUDT5/PFKP	19
BP	GO:0042058	regulation of epidermal growth factor receptor signaling pathway	24/4220	65/18888	0.00536999	0.0284928	0.0205613	CDH13/CEACAM1/ADAM17/AGR2/TSG101/SNX6/RHBDF1/EGFR/RAB7A/CHMP6/AGT/CNOT9/NUP62/MMP9/DUSP3/ITGA1/RALB/HIP1/PLAUR/VPS25/HIP1R/AFAP1L2/MVP/PTPN12	24
BP	GO:0070059	intrinsic apoptotic signaling pathway in response to endoplasmic reticulum stress	24/4220	65/18888	0.00536999	0.0284928	0.0205613	NCK2/TRAF2/BOK/ATP2A3/TXNDC12/ERP29/BAX/PTPN1/TMBIM6/QRICH1/BCL2/ERO1A/HSPA1A/OPA1/MAP3K5/PML/HYOU1/ITPR1/DNAJC10/AIFM1/BAG6/WFS1/PARK7/SYVN1	24
BP	GO:0002446	neutrophil mediated immunity	15/4220	35/18888	0.00537852	0.0284928	0.0205613	ADAM17/F2/CARD9/BCR/ACE/ITGB2/STXBP3/ANXA3/ITGAM/STXBP2/JAGN1/VAMP7/ELANE/WDR1/SYK	15
BP	GO:0032872	regulation of stress-activated MAPK cascade	15/4220	35/18888	0.00537852	0.0284928	0.0205613	EIF2AK2/CARD9/IGBP1/MAP2K2/MID1/STK25/MAP2K1/PRDX1/GSTP1/MAPK3/PPIA/PDCD10/TAOK3/ARL6IP5/MAPK1	15
BP	GO:0046471	phosphatidylglycerol metabolic process	15/4220	35/18888	0.00537852	0.0284928	0.0205613	PHB2/MECP2/LPGAT1/PTPMT1/LPCAT4/PLA2G4A/LPCAT1/TAMM41/PNPLA8/PGS1/PLSCR3/SLC27A1/LCLAT1/HADHA/CDS2	15
BP	GO:0051092	positive regulation of NF-kappaB transcription factor activity	45/4220	141/18888	0.00542371	0.0286991	0.0207102	EIF2AK2/CIB1/TLR2/TRAF2/CARD9/LTF/IKBKG/CHUK/PSMA6/ZBTB7A/PLCG2/TRAF6/RPS3/S100A9/IKBKB/TRIM25/AGT/HSPA1A/RELA/DDRGK1/TRIM32/RPS6KA4/DHX33/TRIM22/CLU/RIPK1/RIPK2/NPM1/DHX9/TFRC/PPIA/PRKCI/S100A8/TRADD/WNT5A/ARHGEF2/MTDH/PRDX3/PRKD2/ERC1/LGALS9/TRIM21/TRIM14/UBE2N/STAT3	45
BP	GO:1903578	regulation of ATP metabolic process	26/4220	72/18888	0.00542669	0.0286991	0.0207102	FBP1/SLC4A1/DNM1L/APP/NCOR1/ZBTB7A/PPP2CA/VCP/PARP1/ENO1/INSR/ZBTB20/GIT1/PRKAA1/FIS1/PGAM1/OGT/PRKAG1/TMSB4X/EIF6/MTOR/DNAJC30/RPTOR/SIRT6/PRKACA/STAT3	26
BP	GO:0035592	establishment of protein localization to extracellular region	104/4220	371/18888	0.00557401	0.0294531	0.0212543	ENY2/ABCA1/TMEM132A/SYTL4/TTN/DNM1L/TLR2/RAB11B/TARDBP/FGB/P3H1/BLOC1S6/RAB8A/IER3IP1/CAVIN1/F2/EIPR1/RAB3D/ERP29/TMEM167A/CD2AP/CPT1A/RHBDF1/CAMK2G/STXBP3/HADH/LLGL1/AFM/EGFR/AP1S1/FGA/ACSL4/MCU/PCSK5/SELENOT/SLC25A22/MIA3/RAP1GDS1/OSBP/TRPM4/SLC12A2/GLUD1/SLC16A1/IRS1/MYH10/MPC2/PCK2/SEC24A/COPG2/PAFAH1B1/AP1B1/PSMD9/WLS/JAGN1/SFRP1/ABAT/PTPN23/ARF6/RAB11FIP5/FGG/SRI/HLA-DRB1/COMT/ALOX5/PLCB1/C…	104
BP	GO:0032006	regulation of TOR signaling	46/4220	145/18888	0.00562785	0.0296592	0.021403	TBK1/TMEM127/PRKACB/MIOS/ATM/WDR59/DEPTOR/CUL3/NPC1/OTUB1/GSK3A/DEPDC5/USP9X/USP4/TSC2/PRKAA1/PDCD6/ARAF/F10/UBR1/RICTOR/PIK3CA/PIP4P1/CSNK1A1/GSK3B/OGT/RRAGC/SEC13/MAPK3/USP7/YWHAZ/NPRL2/SH3BP4/ZMPSTE24/WDR24/YWHAG/SYK/AKT1/RRAGA/SEH1L/RPTOR/PRKACA/RPS6KA1/UBE2N/LAMTOR1/LAMTOR3	46
BP	GO:0002832	negative regulation of response to biotic stimulus	39/4220	119/18888	0.00563965	0.0296592	0.021403	PRDX2/LYAR/PCBP2/TTLL12/CEACAM1/HLA-B/SERPING1/LTF/NLRX1/STAT2/RPS19/PARP1/BANF1/YTHDF3/CRK/NT5C2/PARP14/OAS3/SERPINB9/HLA-E/CNOT7/EIF4E2/ADAR/YTHDF2/A2M/ITCH/YWHAZ/GIGYF2/ISG15/HLA-A/ATG5/IL4I1/GFER/IFI16/LGALS9/C1QBP/TRIM21/USP15/SAMHD1	39
BP	GO:0009218	pyrimidine ribonucleotide metabolic process	14/4220	32/18888	0.0056777	0.0296592	0.021403	CAD/NME3/CTPS1/NME4/NME2/DHODH/NT5C/NME7/AK3/CTPS2/UMPS/NME1/CMPK1/ENTPD4	14
BP	GO:0031116	positive regulation of microtubule polymerization	14/4220	32/18888	0.0056777	0.0296592	0.021403	DRG1/MECP2/AKAP9/DCTN1/CKAP5/CLASP1/CLIP1/RPS3/MAP1B/GIT1/HSPA1A/RAC1/MAPRE1/NUMA1	14
BP	GO:0035751	regulation of lysosomal lumen pH	14/4220	32/18888	0.0056777	0.0296592	0.021403	ATP6AP1/TMEM175/TMEM106B/ATP6V0A1/ATP6V1A/LAMP2/ATP6V1D/TMEM165/VPS33A/PPT1/TCIRG1/CLN5/SPNS1/ATP6V1H	14
BP	GO:0090169	regulation of spindle assembly	14/4220	32/18888	0.0056777	0.0296592	0.021403	DRG1/DYNC1H1/CHMP6/HSPA1A/CHMP4B/CHMP2A/TPR/CHMP5/CHMP4A/VPS4B/EML3/HNRNPU/CHMP3/NUMA1	14
BP	GO:0006415	translational termination	9/4220	17/18888	0.0056846	0.0296592	0.021403	MTRF1/UPF1/ABCE1/EIF5A/GSPT1/GSPT2/APEH/ETF1/GFM2	9
BP	GO:0043649	dicarboxylic acid catabolic process	9/4220	17/18888	0.0056846	0.0296592	0.021403	ACSF3/GOT1/GLUD1/GLUL/GOT2/ALDH1L2/AASDHPPT/ACOT8/QPRT	9
BP	GO:0044793	negative regulation by host of viral process	9/4220	17/18888	0.0056846	0.0296592	0.021403	PSMC3/LTF/CCNK/EIF2AK4/SMC6/APCS/VAPA/NUCKS1/SMC5	9
BP	GO:0055119	relaxation of cardiac muscle	9/4220	17/18888	0.0056846	0.0296592	0.021403	SLC8A1/ATP1A1/PDE5A/GSN/CAMK2D/ATP1B1/PIK3CA/HRC/GSTM2	9
BP	GO:0060382	regulation of DNA strand elongation	9/4220	17/18888	0.0056846	0.0296592	0.021403	UCHL5/ACTR8/ACTL6A/RUVBL1/INO80/NUCKS1/YY1/MCRS1/RUVBL2	9
BP	GO:0071360	cellular response to exogenous dsRNA	9/4220	17/18888	0.0056846	0.0296592	0.021403	IFIT1/IFIH1/FLOT1/ZCCHC3/RALB/CGAS/TLR3/DHX9/CAV1	9
BP	GO:0090083	regulation of inclusion body assembly	9/4220	17/18888	0.0056846	0.0296592	0.021403	SORL1/HSPA2/HSPA1A/DNAJB1/CLU/BAG5/SACS/DNAJB2/PSMC6	9
BP	GO:0110096	cellular response to aldehyde	9/4220	17/18888	0.0056846	0.0296592	0.021403	ACE/IGF1R/ADH5/AIFM1/AKR1A1/RDH11/PARK7/ALDH1A1/ESD	9
BP	GO:0170043	non-proteinogenic amino acid biosynthetic process	9/4220	17/18888	0.0056846	0.0296592	0.021403	CAD/ALDH18A1/CPS1/ATP2B4/ABAT/PLOD2/PLOD3/PARK7/ALDH1A1	9
[truncated: 890 more rows]

## Sheet: GO enrichment(upregulated)
GO enrichment analysis of upregulated proteins
ONTOLOGY	ID	Description	GeneRatio	BgRatio	pvalue	p.adjust	qvalue	geneID	Count
[truncated: 12 more rows]

## Sheet: GO enrichment(downregulated)
GO enrichment analysis of downregulated proteins
[truncated: 45 more rows]

## Sheet: KEGG pathway enrichment
KEGG pathway enrichment analysis
[truncated: 217 more rows]
